# Supplementary material for: Genetic Control of Myelin Plasticity after Chronic Psychosocial Stress
Source: eNeuro. 2018 Jul 11;5(4):ENEURO.0166-18.2018. doi: 10.1523/ENEURO.0166-18.2018 (PMC6071195; doi:10.1523/ENEURO.0166-18.2018)
Supplement: Extended Data Figure 2-2 — Top 300 upregulated and top 300 downregulated genes as ranked by -log10(p)*|logFC| for each comparison shown in Figure 2B. mPFC: medial prefrontal cortex; vHPC: ventral hippocampus; BNST: bed nucleus of stria terminalis; B6: C57BL/6NCrl; D2: DBA/2NCrl; Res: resilient; Sus: susceptible; Con: control. Download Figure 2-2, XLSX file. [file sup_enu-eN-NWR-0166-18-s05.xlsx]

## Sheet: mPFC B6 res-con
Figure 2-2. Top 300 up and top 300 down-regulated genes as ranked by -log10(p)*|logFC| for each comparison shown in Figure 2B.
mPFC = medial prefrontal cortex, vHPC = ventral hippocampus, BNST = bed nucleus of the stria terminalis, B6 = C57BL/6NCrl, D2 = DBA/2NCrl, res = resilient, sus = susceptible, con = control.
Ensembl	logFC	P.Value	adj.P.Val	external gene name	-log10(P)*|logFC|
ENSMUSG00000001023	-3.87913	0.123681	0.999807	S100a5	3.52108
ENSMUSG00000074715	-0.933105	0.000608656	0.999807	Ccl28	3.00052
ENSMUSG00000027744	-2.54544	0.07221	0.999807	Stoml3	2.90538
ENSMUSG00000026628	-1.07465	0.00661187	0.999807	Atf3	2.34238
ENSMUSG00000103469	0.761549	0.00100084	0.999807	Gm9910	2.28437
ENSMUSG00000035582	-1.59387	0.046638	0.999807	Gdpd4	2.12185
ENSMUSG00000106746	0.487494	4.68643e-05	0.887891	2900064F13Rik	2.11044
ENSMUSG00000069306	-1.47468	0.0390389	0.999807	Hist1h4m	2.07709
ENSMUSG00000041616	-1.72977	0.0663618	0.999807	Nppa	2.03781
ENSMUSG00000021609	-1.58112	0.0529635	0.999807	Slc6a3	2.01755
ENSMUSG00000110028	-1.90059	0.0906374	0.999807	Gm34838	1.98173
ENSMUSG00000103560	0.700651	0.00156322	0.999807	Gm38070	1.96601
ENSMUSG00000080610	1.33059	0.0336349	0.999807	Snord110	1.96024
ENSMUSG00000061724	0.57427	0.000622358	0.999807	Gm2423	1.84109
ENSMUSG00000098204	0.636407	0.00131988	0.999807	Gm26984	1.83251
ENSMUSG00000085658	-0.677398	0.00202011	0.999807	Gm15704	1.82533
ENSMUSG00000019787	-1.90445	0.118721	0.999807	Trdn	1.76251
ENSMUSG00000068428	0.683357	0.00276714	0.999807	Gmnc	1.74801
ENSMUSG00000074006	-1.53737	0.079268	0.999807	Omp	1.6925
ENSMUSG00000080486	0.986517	0.0192552	0.999807	Snord100	1.69232
ENSMUSG00000001444	-1.9614	0.148848	0.999807	Tbx21	1.62258
ENSMUSG00000063838	-0.631987	0.0030511	0.999807	Cdc42ep5	1.58979
ENSMUSG00000077440	0.892066	0.018197	0.999807	Gm23130	1.55219
ENSMUSG00000084088	-0.560615	0.00182752	0.999807	Gm12941	1.53504
ENSMUSG00000060284	-1.41422	0.0828932	0.999807	Sp7	1.52945
ENSMUSG00000047259	0.667306	0.0053725	0.999807	Mc4r	1.51467
ENSMUSG00000094274	0.925134	0.0246535	0.999807	Snord116l12	1.48773
ENSMUSG00000002228	-1.59765	0.118156	0.999807	Ppm1j	1.48189
ENSMUSG00000085543	-0.581457	0.0028344	0.999807	Gm13568	1.48129
ENSMUSG00000093651	0.52598	0.00154322	0.999807	Gm5873	1.47883
ENSMUSG00000107511	0.585722	0.00302711	0.999807	Gm44440	1.47542
ENSMUSG00000029003	-0.451118	0.000593184	0.999807	Mad2l2	1.45567
ENSMUSG00000029384	0.874341	0.021905	0.999807	2010109A12Rik	1.45093
ENSMUSG00000091997	-0.404718	0.000260636	0.999807	Gm6611	1.4505
ENSMUSG00000020423	-0.626377	0.00535494	0.999807	Btg2	1.42266
ENSMUSG00000073125	-0.992282	0.0376517	0.999807	Xlr3b	1.41322
ENSMUSG00000101939	1.89889	0.181979	0.999807	Gm28438	1.40513
ENSMUSG00000081771	-0.567077	0.00362771	0.999807	Gm15381	1.38388
ENSMUSG00000064437	0.900065	0.0298477	0.999807	Snord49b	1.37268
ENSMUSG00000062510	0.515924	0.00233566	0.999807	Nsl1	1.3577
ENSMUSG00000097180	-0.850156	0.0261246	0.999807	2700038G22Rik	1.34575
ENSMUSG00000042293	-0.661757	0.00967946	0.999807	Gm5617	1.33288
ENSMUSG00000051617	-0.629932	0.00766282	0.999807	Krt9	1.33269
ENSMUSG00000087165	-0.556206	0.00404589	0.999807	2010001A14Rik	1.33099
ENSMUSG00000018341	-0.757594	0.0176832	0.999807	Il12rb2	1.32764
ENSMUSG00000098578	1.12122	0.066173	0.999807	Gm27449	1.32228
ENSMUSG00000106162	0.73959	0.0163279	0.999807	Gm43613	1.3217
ENSMUSG00000096305	0.866491	0.0298822	0.999807	Gm23047	1.32104
ENSMUSG00000075015	1.0584	0.0564795	0.999807	Gm10801	1.321
ENSMUSG00000106619	-0.569107	0.00493552	0.999807	Gm9353	1.31274
ENSMUSG00000059237	0.724221	0.0154218	0.999807	Ppp1r2-ps4	1.31219
ENSMUSG00000104516	0.429652	0.000921258	0.999807	Gm9884	1.30426
ENSMUSG00000097775	0.627502	0.00855687	0.999807	4931440J10Rik	1.29748
ENSMUSG00000097326	-0.438744	0.00113848	0.999807	A330048O09Rik	1.29152
ENSMUSG00000053472	0.6855	0.013391	0.999807	Gm13534	1.28407
ENSMUSG00000065734	0.793168	0.0241637	0.999807	Snord49a	1.28242
ENSMUSG00000110086	-0.68301	0.0133127	0.999807	Gm45623	1.28114
ENSMUSG00000024301	0.556667	0.00544427	0.999807	Kifc5b	1.26033
ENSMUSG00000032446	-1.99268	0.23419	0.999807	Eomes	1.25625
ENSMUSG00000096385	1.09331	0.0710938	0.999807	Gm11168	1.2553
ENSMUSG00000035528	-1.71877	0.191397	0.999807	Npffr2	1.23419
ENSMUSG00000064371	0.740019	0.0228945	0.999807	mt-Tt	1.21383
ENSMUSG00000081845	0.539931	0.00611023	0.999807	Prkaca-ps1	1.19538
ENSMUSG00000096231	0.785968	0.0305205	0.999807	Gm22584	1.19106
ENSMUSG00000073733	-0.511549	0.00470405	0.999807	Rsg1	1.19065
ENSMUSG00000050010	-1.39231	0.142856	0.999807	Shisa3	1.17664
ENSMUSG00000065818	0.787133	0.0320102	0.999807	Snord35a	1.17654
ENSMUSG00000035506	-0.736873	0.0259727	0.999807	Slc12a8	1.1683
ENSMUSG00000108599	-0.666265	0.0178883	0.999807	Gm10616	1.16425
ENSMUSG00000095186	1.0784	0.0833992	0.999807	Gm10718	1.16342
ENSMUSG00000035818	-0.509674	0.00527084	0.999807	Plekhs1	1.1611
ENSMUSG00000095045	0.996575	0.0685712	0.999807	Gm22851	1.15987
ENSMUSG00000075014	0.877134	0.0485482	0.999807	Gm10800	1.1524
ENSMUSG00000039457	0.621168	0.0146176	0.999807	Ppl	1.13992
ENSMUSG00000107089	-0.97114	0.0670964	0.999807	Gm43443	1.13944
ENSMUSG00000085953	0.566375	0.00988782	0.999807	Gm15496	1.13553
ENSMUSG00000068587	-1.19684	0.112932	0.999807	Mgam	1.13363
ENSMUSG00000098178	0.855897	0.0487586	0.999807	Gm42418	1.12289
ENSMUSG00000087344	-0.565705	0.0104442	0.999807	Gm15627	1.12073
ENSMUSG00000056313	-0.472005	0.00422915	0.999807	1810011O10Rik	1.12042
ENSMUSG00000091028	1.09208	0.0946834	0.999807	Gm10722	1.11799
ENSMUSG00000109205	0.488177	0.00533461	0.999807	Gm44954	1.10958
ENSMUSG00000103964	0.510658	0.00687524	0.999807	Gm8407	1.10441
ENSMUSG00000074896	-0.408433	0.00206695	0.999807	Ifit3	1.09651
ENSMUSG00000085881	0.623487	0.0182094	0.999807	Gm15912	1.08468
ENSMUSG00000038387	0.500946	0.00695903	0.999807	Rras	1.08077
ENSMUSG00000088948	0.800396	0.0451869	0.999807	Gm23262	1.07652
ENSMUSG00000022041	-0.657038	0.0233041	0.999807	Chrna2	1.07266
ENSMUSG00000036131	-1.53615	0.205499	0.999807	Frmd7	1.05562
ENSMUSG00000025227	0.405055	0.0024853	0.999807	Mfsd13a	1.05502
ENSMUSG00000041789	-0.840253	0.0560568	0.999807	2700046A07Rik	1.05147
ENSMUSG00000080478	0.687763	0.0296515	0.999807	Snord23	1.05087
ENSMUSG00000095349	0.880024	0.0644889	0.999807	Gm26097	1.04768
ENSMUSG00000065259	0.640168	0.0231583	0.999807	Snora30	1.04686
ENSMUSG00000047161	0.565671	0.0144913	0.999807	Chst9	1.04021
ENSMUSG00000054072	-0.566731	0.0146819	0.999807	Iigp1	1.03894
ENSMUSG00000095280	1.00491	0.0928924	0.999807	Gm21738	1.03709
ENSMUSG00000104184	-1.23518	0.145036	0.999807	Gm37818	1.03573
ENSMUSG00000093824	0.647037	0.0267493	0.999807	Gm24799	1.01759
ENSMUSG00000005892	-1.17299	0.136736	0.999807	Trh	1.0136
ENSMUSG00000044424	-0.335337	0.000994267	0.999807	Gm9493	1.00685
ENSMUSG00000074758	0.494418	0.00931662	0.999807	Gm5535	1.00404
ENSMUSG00000028640	-1.43119	0.198948	0.999807	Tfap2c	1.00364
ENSMUSG00000065701	0.938267	0.087583	0.999807	Rny1	0.992292
ENSMUSG00000093830	0.626294	0.026164	0.999807	Gm23145	0.990983
ENSMUSG00000000214	-1.24771	0.163899	0.999807	Th	0.97998
ENSMUSG00000036480	-1.1589	0.142762	0.999807	Prss56	0.979715
ENSMUSG00000096736	1.00722	0.107706	0.999807	Gm17535	0.974749
ENSMUSG00000041696	0.450659	0.00689884	0.999807	Rasl12	0.973976
ENSMUSG00000074473	-1.04268	0.118946	0.999807	A230072I06Rik	0.964113
ENSMUSG00000004655	-1.1292	0.140633	0.999807	Aqp1	0.961979
ENSMUSG00000094109	0.63061	0.0302951	0.999807	Gm22776	0.957662
ENSMUSG00000109570	-0.426945	0.00595601	0.999807	Gm44624	0.949972
ENSMUSG00000096248	0.886838	0.0854205	0.999807	Gm24264	0.947532
ENSMUSG00000085743	-1.4263	0.218983	0.999807	8430419K02Rik	0.940774
ENSMUSG00000020732	-1.06065	0.13203	0.999807	Rab37	0.932656
ENSMUSG00000078920	-0.57249	0.0236574	0.999807	Ifi47	0.930887
ENSMUSG00000020562	0.450364	0.00866443	0.999807	Efcab10	0.928768
ENSMUSG00000032818	0.607255	0.0296875	0.999807	Loxhd1	0.927538
ENSMUSG00000065471	0.629331	0.0340577	0.999807	Mir222	0.923722
ENSMUSG00000075502	0.43531	0.00760311	0.999807	Kbtbd6	0.922427
ENSMUSG00000096496	0.615143	0.0317759	0.999807	Gm25646	0.921423
ENSMUSG00000104966	-0.461851	0.010126	0.999807	Gm43273	0.921191
ENSMUSG00000079363	-0.490194	0.0132061	0.999807	Gbp4	0.921184
ENSMUSG00000077457	0.81394	0.0742877	0.999807	Snord65	0.919005
ENSMUSG00000053441	-1.47071	0.240202	0.999807	Adamts19	0.910991
ENSMUSG00000096677	0.842412	0.0829924	0.999807	Gm24518	0.910615
ENSMUSG00000000386	-0.63005	0.0360989	0.999807	Mx1	0.908851
ENSMUSG00000107035	-0.444596	0.00903312	0.999807	Ybx1-ps2	0.908826
ENSMUSG00000090248	-0.444003	0.00922521	0.999807	Gm14027	0.903557
ENSMUSG00000054966	-0.520876	0.0187605	0.999807	Lmntd1	0.899425
ENSMUSG00000097699	0.34413	0.00243824	0.999807	5430400D12Rik	0.899186
ENSMUSG00000082776	0.45267	0.0105923	0.999807	Gm7061	0.894027
ENSMUSG00000084890	-0.327764	0.00193433	0.999807	A830036E02Rik	0.889377
ENSMUSG00000024871	-1.28698	0.206101	0.999807	Doc2g	0.882765
ENSMUSG00000070263	0.894318	0.105402	0.999807	Gm22365	0.873882
ENSMUSG00000023484	-0.630116	0.0413158	0.999807	Prph	0.872008
ENSMUSG00000095734	0.725609	0.0634743	0.999807	Gm23767	0.868846
ENSMUSG00000110016	0.492024	0.0172673	0.999807	Gm20751	0.867329
ENSMUSG00000090674	-0.491852	0.0172479	0.999807	Gm17082	0.867265
ENSMUSG00000021803	-1.2629	0.207918	0.999807	Cdhr1	0.861436
ENSMUSG00000102498	0.304955	0.00151508	0.999807	Gm19445	0.85984
ENSMUSG00000087075	-1.27741	0.212555	0.999807	A230065H16Rik	0.859095
ENSMUSG00000102570	0.432839	0.0104858	0.999807	Gm37968	0.856759
ENSMUSG00000094407	0.877523	0.105898	0.999807	Gm23141	0.855684
ENSMUSG00000103952	0.38411	0.00592973	0.999807	Gm37268	0.855399
ENSMUSG00000096201	0.976663	0.133691	0.999807	Gm10715	0.853504
ENSMUSG00000072941	-0.465457	0.0146928	0.999807	Sod3	0.853133
ENSMUSG00000019935	0.463871	0.0145516	0.999807	Slc17a8	0.852174
ENSMUSG00000063767	0.583824	0.0348953	0.999807	S100a7a	0.850767
ENSMUSG00000081929	0.483893	0.0177041	0.999807	Rps11-ps2	0.847744
ENSMUSG00000025930	0.439863	0.0118896	0.999807	Msc	0.846661
ENSMUSG00000073460	-0.47599	0.0167006	0.999807	Pnldc1	0.845962
ENSMUSG00000024986	-0.452988	0.0137509	0.999807	Hhex	0.843315
ENSMUSG00000065036	0.608732	0.0413586	0.999807	Gm22362	0.842141
ENSMUSG00000021250	-0.569539	0.034847	0.999807	Fos	0.830294
ENSMUSG00000021214	-0.764544	0.0824098	0.999807	Akr1c18	0.828782
ENSMUSG00000065642	0.855509	0.107487	0.999807	Snora69	0.828684
ENSMUSG00000054986	0.503765	0.0226658	0.999807	Sec14l3	0.828507
ENSMUSG00000081965	0.370348	0.00598084	0.999807	Gm11620	0.823372
ENSMUSG00000090698	-0.593524	0.0414021	0.999807	Apold1	0.820831
ENSMUSG00000098132	-0.376121	0.00657351	0.999807	Rassf10	0.820773
ENSMUSG00000021940	-0.586927	0.0400862	0.999807	Ptpn20	0.81994
ENSMUSG00000003657	-0.940366	0.13441	0.999807	Calb2	0.819592
ENSMUSG00000102246	0.43315	0.0130204	0.999807	9430037O13Rik	0.816652
ENSMUSG00000027386	-0.463182	0.0173613	0.999807	Fbln7	0.815394
ENSMUSG00000096883	-1.13004	0.190285	0.999807	Shisa8	0.814301
ENSMUSG00000011171	-1.29258	0.235875	0.999807	Vipr2	0.810855
ENSMUSG00000095641	0.714062	0.073641	0.999807	Gm25615	0.808947
ENSMUSG00000038843	-0.781836	0.0924733	0.999807	Gcnt1	0.808406
ENSMUSG00000040734	0.510691	0.0265315	0.999807	Ppp1r13l	0.804972
ENSMUSG00000062488	-0.381306	0.00786674	0.999807	Ifit3b	0.802345
ENSMUSG00000106791	0.376376	0.00743084	0.999807	4930553P18Rik	0.80129
ENSMUSG00000027931	-0.872943	0.121518	0.999807	Npr1	0.799057
ENSMUSG00000098028	0.439109	0.015291	0.999807	Gm8824	0.79723
ENSMUSG00000081424	-0.411767	0.0118139	0.999807	Gm14774	0.793726
ENSMUSG00000086742	-0.739618	0.0862715	0.999807	Gm16201	0.787052
ENSMUSG00000094068	0.487299	0.0243064	0.999807	Gm25156	0.786637
ENSMUSG00000088835	0.404253	0.0113511	0.999807	Gm23547	0.786256
ENSMUSG00000090126	0.371624	0.00772104	0.999807	4930519F09Rik	0.784991
ENSMUSG00000097275	-0.520334	0.0310702	0.999807	Gm26648	0.784485
ENSMUSG00000095891	0.895757	0.134818	0.999807	Gm10717	0.779534
ENSMUSG00000083723	0.451857	0.0190706	0.999807	Rpl23a-ps14	0.77703
ENSMUSG00000105947	0.303559	0.0028486	0.999807	Gm43789	0.772669
ENSMUSG00000088299	0.453881	0.0199535	0.999807	Gm26414	0.771589
ENSMUSG00000085609	-0.620055	0.0571388	0.999807	1700016P03Rik	0.770772
ENSMUSG00000091050	0.300033	0.00273779	0.999807	9330020H09Rik	0.768864
ENSMUSG00000104277	0.356957	0.00720524	0.999807	Gm38299	0.764727
ENSMUSG00000065687	0.420711	0.015263	0.999807	Gm23734	0.764163
ENSMUSG00000073371	-0.777734	0.104416	0.999807	Gm6594	0.763137
ENSMUSG00000064647	0.558815	0.0430976	0.999807	Gm23301	0.763088
ENSMUSG00000103803	-0.498183	0.0294126	0.999807	Gm37064	0.762951
ENSMUSG00000075528	-0.292532	0.00249483	0.999807	Aarsd1	0.761449
ENSMUSG00000020061	-0.451321	0.0206436	0.999807	Mybpc1	0.760573
ENSMUSG00000104576	0.605251	0.0554348	0.999807	F830115B05Rik	0.760327
ENSMUSG00000024679	0.442998	0.0195322	0.999807	Ms4a6d	0.757194
ENSMUSG00000050201	-0.675455	0.0774939	0.999807	Otop2	0.75025
ENSMUSG00000064952	0.568324	0.0480025	0.999807	Gm24920	0.74947
ENSMUSG00000027966	-0.374757	0.0105715	0.999807	Col11a1	0.740468
ENSMUSG00000028348	0.291464	0.00289514	0.999807	Cavin4	0.739831
ENSMUSG00000104391	0.337093	0.00642456	0.999807	Gm37960	0.738961
ENSMUSG00000104060	0.379723	0.0113509	0.999807	Gm37954	0.73855
ENSMUSG00000104910	-0.35003	0.00787181	0.999807	Gm43331	0.736437
ENSMUSG00000030491	0.421593	0.0179708	0.999807	Tdrd12	0.735862
ENSMUSG00000064349	0.609962	0.0623884	0.999807	mt-Tc	0.73494
ENSMUSG00000105337	-0.415189	0.0178616	0.999807	1700094M23Rik	0.725784
ENSMUSG00000028197	-0.653396	0.0776631	0.999807	Col24a1	0.72513
ENSMUSG00000025352	-0.380246	0.0124986	0.999807	Gdf11	0.72366
ENSMUSG00000034023	0.367888	0.0108388	0.999807	Fancd2	0.722907
ENSMUSG00000066279	-1.14758	0.235518	0.999807	Chrna10	0.720649
ENSMUSG00000104116	-0.342628	0.00800915	0.999807	Gm37296	0.71829
ENSMUSG00000075302	-0.592247	0.0613899	0.999807	Erich2	0.717746
ENSMUSG00000104264	0.487957	0.0339994	0.999807	Gm18529	0.716579
ENSMUSG00000015484	-0.49946	0.0369881	0.999807	Fam163a	0.715196
ENSMUSG00000050296	0.4332	0.0224285	0.999807	Abca12	0.714434
ENSMUSG00000035298	0.479691	0.0325122	0.999807	Klhl35	0.713758
ENSMUSG00000020744	-0.195787	0.000235514	0.999807	Slc25a19	0.710313
ENSMUSG00000023873	-0.454144	0.027413	0.999807	1700010I14Rik	0.709392
ENSMUSG00000108402	-0.404793	0.0177453	0.999807	9430064I24Rik	0.708759
ENSMUSG00000020090	-0.675302	0.0892475	0.999807	Npffr1	0.708665
ENSMUSG00000103948	0.364879	0.0114552	0.999807	4930594C11Rik	0.70823
ENSMUSG00000019732	-0.326534	0.00688221	0.999807	Calr3	0.706055
ENSMUSG00000055865	-1.19892	0.257795	0.999807	Fam19a3	0.705833
ENSMUSG00000101862	0.374505	0.0134086	0.999807	Gm8918	0.701305
ENSMUSG00000048562	-0.997205	0.200667	0.999807	Sp8	0.695574
ENSMUSG00000045053	0.335529	0.00857715	0.999807	Kcng3	0.693422
ENSMUSG00000024927	-0.269697	0.00273357	0.999807	Rela	0.691305
ENSMUSG00000105766	-0.506055	0.0437649	0.999807	Gm19666	0.687666
ENSMUSG00000053279	-0.279456	0.00359853	0.999807	Aldh1a1	0.682957
ENSMUSG00000108776	0.424894	0.024754	0.999807	Gm45169	0.682531
ENSMUSG00000048368	-0.462998	0.0338821	0.999807	Omd	0.680621
ENSMUSG00000069911	-0.929815	0.186133	0.999807	Fam196b	0.678928
ENSMUSG00000023341	-0.443013	0.0294164	0.999807	Mx2	0.678434
ENSMUSG00000073154	-0.749011	0.124951	0.999807	9330158H04Rik	0.676551
ENSMUSG00000020884	-0.571014	0.0656588	0.999807	Asgr1	0.675342
ENSMUSG00000023232	0.447331	0.031121	0.999807	Serinc2	0.674105
ENSMUSG00000004885	-0.472347	0.0375983	0.999807	Crabp2	0.673016
ENSMUSG00000045288	-0.977705	0.205196	0.999807	Ush1g	0.672497
ENSMUSG00000105224	0.460036	0.0347462	0.999807	Gm3364	0.671235
ENSMUSG00000105571	0.256489	0.00242744	0.999807	Gm43662	0.67068
ENSMUSG00000051147	-0.411012	0.0238498	0.999807	Nat2	0.666874
ENSMUSG00000055676	0.34037	0.0112708	0.999807	Gm5069	0.663056
ENSMUSG00000084899	-0.349061	0.0126259	0.999807	Gm15344	0.662775
ENSMUSG00000027115	0.317942	0.00835478	0.999807	Kif18a	0.660704
ENSMUSG00000042622	0.516928	0.052826	0.999807	Maff	0.660196
ENSMUSG00000010825	-0.510909	0.0514058	0.999807	Grid2ip	0.658556
ENSMUSG00000065258	0.531316	0.0576678	0.999807	Gm23969	0.658335
ENSMUSG00000064844	0.599432	0.0812005	0.999807	Gm26202	0.653645
ENSMUSG00000038463	0.328955	0.0106693	0.999807	Olfml2b	0.648655
ENSMUSG00000030137	-0.584239	0.0776788	0.999807	Tuba8	0.648328
ENSMUSG00000078190	0.458581	0.0388921	0.999807	Dnm3os	0.646663
ENSMUSG00000021423	-0.28405	0.00532206	0.999807	Ly86	0.645907
ENSMUSG00000092746	-0.411658	0.0273253	0.999807	Rn7s6	0.6436
ENSMUSG00000040373	-0.829276	0.167568	0.999807	Cacng5	0.64336
ENSMUSG00000103313	-0.306012	0.0079916	0.999807	Gm38357	0.641818
ENSMUSG00000104061	0.308103	0.00827757	0.999807	Gm37953	0.6415
ENSMUSG00000043948	0.412862	0.0282006	0.999807	Olfr691	0.639829
ENSMUSG00000028195	-0.558526	0.0725357	0.999807	Cyr61	0.636411
ENSMUSG00000100396	0.344121	0.014251	0.999807	Gm29367	0.635301
ENSMUSG00000022575	-0.313616	0.00948788	0.999807	Gsdmd	0.634391
ENSMUSG00000022369	-0.329462	0.0118723	0.999807	Mtbp	0.634368
ENSMUSG00000006638	-0.304295	0.00824437	0.999807	Abhd1	0.634102
ENSMUSG00000044551	0.396034	0.0250558	0.999807	9930012K11Rik	0.634086
ENSMUSG00000051228	-0.386402	0.023809	0.999807	Nyx	0.627231
ENSMUSG00000094389	0.690495	0.123503	0.999807	Snord116l14	0.627192
ENSMUSG00000023391	-0.675972	0.118764	0.999807	Dlx2	0.625488
ENSMUSG00000079491	-0.4481	0.0402475	0.999807	H2-T10	0.625216
ENSMUSG00000103828	-0.907188	0.205401	0.999807	2610001A08Rik	0.623599
ENSMUSG00000057003	0.524516	0.0649763	0.999807	Myh4	0.622729
ENSMUSG00000043421	-0.323607	0.0122747	0.999807	Hilpda	0.618409
ENSMUSG00000102349	-0.403068	0.0295652	0.999807	Gm37376	0.616379
ENSMUSG00000103062	0.446505	0.0418928	0.999807	Gm37200	0.615221
ENSMUSG00000110371	0.457345	0.0453543	0.999807	Gm9619	0.614389
ENSMUSG00000055926	-0.969351	0.232581	0.999807	Gm14137	0.614012
ENSMUSG00000001473	-0.793181	0.168483	0.999807	Tubb6	0.613481
ENSMUSG00000025161	0.390943	0.0272839	0.999807	Slc16a3	0.611471
ENSMUSG00000087775	0.859211	0.195436	0.999807	Rprl2	0.609177
ENSMUSG00000067571	-1.55316	0.405419	0.999807	Ms4a15	0.608988
ENSMUSG00000019823	-0.223676	0.00191117	0.999807	Mical1	0.608109
ENSMUSG00000026301	0.449961	0.0445664	0.999807	Iqca	0.607893
ENSMUSG00000075296	0.362372	0.0210582	0.999807	Aldh3b2	0.607545
ENSMUSG00000029007	-0.312016	0.0114488	0.999807	Agtrap	0.605698
ENSMUSG00000020447	0.462397	0.0490737	0.999807	Npc1l1	0.605347
ENSMUSG00000061477	-0.394759	0.0293412	0.999807	Rps7	0.604978
ENSMUSG00000078838	0.437497	0.0416569	0.999807	Gm17382	0.603882
ENSMUSG00000108790	-0.284184	0.00753784	0.999807	Gm44806	0.603252
ENSMUSG00000100303	-0.400589	0.0313395	0.999807	2600014E21Rik	0.602449
ENSMUSG00000024331	0.390416	0.0287464	0.999807	Dsc2	0.601795
ENSMUSG00000032368	-0.563541	0.0865603	0.999807	Zic1	0.598864
ENSMUSG00000107155	0.370715	0.0243778	0.999807	Gm43793	0.597964
ENSMUSG00000016206	-0.290463	0.00873925	0.999807	H2-M3	0.597924
ENSMUSG00000105578	0.397337	0.0312978	0.999807	Gm43663	0.597788
ENSMUSG00000037613	0.475246	0.0552557	0.999807	Tnfrsf23	0.59768
ENSMUSG00000083777	-0.495314	0.0626128	0.999807	Gm13361	0.59603
ENSMUSG00000108926	0.450242	0.047613	0.999807	Gm10988	0.595344
ENSMUSG00000093178	0.490988	0.0619924	0.999807	Snord87	0.592948
ENSMUSG00000072572	-0.276883	0.00727256	0.999807	Slc39a2	0.592062
ENSMUSG00000108693	0.341074	0.018653	0.999807	Gm45153	0.589803
ENSMUSG00000051029	0.462461	0.0534513	0.999807	Serpinb1b	0.58827
ENSMUSG00000080440	-0.379115	0.0280957	0.999807	Gm25848	0.588145
ENSMUSG00000042793	-0.93084	0.233846	0.999807	Lgr6	0.587425
ENSMUSG00000024190	-0.379129	0.0282778	0.999807	Dusp1	0.587102
ENSMUSG00000022876	-0.497158	0.0660562	0.999807	Samsn1	0.586689
ENSMUSG00000026274	0.232784	0.00312219	0.999807	Pask	0.583249
ENSMUSG00000048138	0.405893	0.0365848	0.999807	Dmrt2	0.583146
ENSMUSG00000104033	0.287611	0.00938883	0.999807	Gm37773	0.5831
ENSMUSG00000026638	0.399162	0.0351244	0.999807	Irf6	0.580538
ENSMUSG00000035486	-0.297659	0.0114932	0.999807	Plk5	0.577328
ENSMUSG00000043633	0.335899	0.0192145	0.999807	Fam221b	0.576528
ENSMUSG00000053626	-0.641274	0.126418	0.999807	Tll1	0.575986
ENSMUSG00000081865	0.463722	0.057378	0.999807	Gm15484	0.575597
ENSMUSG00000093929	0.744105	0.169992	0.999807	Gm23862	0.572641
ENSMUSG00000090129	-0.314088	0.0152384	0.999807	Olfr287	0.570718
ENSMUSG00000083657	-0.424652	0.0453561	0.999807	Gm12245	0.570463
ENSMUSG00000046982	-0.623309	0.122247	0.999807	Tshz1	0.568933
ENSMUSG00000015405	-0.259108	0.00646343	0.999807	Ace2	0.567327
ENSMUSG00000104851	0.35665	0.0257445	0.999807	E030026E10Rik	0.566829
ENSMUSG00000108617	0.348434	0.0237353	0.999807	Gm31749	0.566067
ENSMUSG00000020672	-0.361632	0.0272549	0.999807	Sntg2	0.565793
ENSMUSG00000029175	0.176078	0.000617724	0.999807	Slc35f6	0.56507
ENSMUSG00000084240	-0.437483	0.051949	0.999807	Gm15383	0.561913
ENSMUSG00000026303	0.439083	0.0528111	0.999807	Mlph	0.560829
ENSMUSG00000035860	-0.620907	0.125548	0.999807	Cdhr3	0.559555
ENSMUSG00000009076	-0.247641	0.00553908	0.999807	Zmat5	0.558818
ENSMUSG00000085521	0.356271	0.0270344	0.999807	4930526A20Rik	0.558662
ENSMUSG00000097123	0.31307	0.016484	0.999807	Gm6297	0.558184
ENSMUSG00000090015	-0.660477	0.142994	0.999807	Gm15446	0.557892
ENSMUSG00000096634	0.693387	0.157076	0.999807	Snord116l9	0.557407
ENSMUSG00000082709	-0.370204	0.0313271	0.999807	Gm12362	0.556816
ENSMUSG00000004328	0.420412	0.0473997	0.999807	Hif3a	0.556719
ENSMUSG00000071151	0.249238	0.00585044	0.999807	Gm4799	0.5565
ENSMUSG00000062309	-0.364605	0.0297865	0.999807	Rpp25	0.556381
ENSMUSG00000084234	0.407317	0.0432572	0.999807	4933405O20Rik	0.555557
ENSMUSG00000046561	0.365202	0.0303657	0.999807	Arsj	0.554237
ENSMUSG00000003190	0.334439	0.022022	0.999807	Bcl2l12	0.554213
ENSMUSG00000098973	0.616522	0.12637	0.999807	Mir6236	0.553855
ENSMUSG00000029304	-0.612583	0.124875	0.999807	Spp1	0.553483
ENSMUSG00000083633	0.482475	0.0714302	0.999807	Gm13312	0.552973
ENSMUSG00000105779	-0.354812	0.0279021	0.999807	Gm6439	0.551507
ENSMUSG00000090624	-0.378453	0.0349322	0.999807	Gm17060	0.55132
ENSMUSG00000107770	0.277638	0.0103517	0.999807	Gm44126	0.551109
ENSMUSG00000024114	-0.730168	0.176033	0.999807	Prss41	0.550843
ENSMUSG00000033491	0.336919	0.0232577	0.999807	Prss35	0.550335
ENSMUSG00000019789	-0.415469	0.0475398	0.999807	Hey2	0.549642
ENSMUSG00000035202	0.452514	0.0610144	0.999807	Lars2	0.549609
ENSMUSG00000067597	-0.419818	0.0492876	0.999807	Dgat2l6	0.548812
ENSMUSG00000075224	-0.402123	0.0434212	0.999807	Lrrc55	0.547812
ENSMUSG00000036931	-0.363493	0.0311715	0.999807	Nfkbid	0.547509
ENSMUSG00000065340	0.751401	0.18682	0.999807	Gm25578	0.547453
ENSMUSG00000095479	0.757605	0.189439	0.999807	Gm25074	0.547392
ENSMUSG00000069372	-0.687752	0.160161	0.999807	Ctxn3	0.547068
ENSMUSG00000087898	-0.902014	0.24815	0.999807	Gm25271	0.545976
ENSMUSG00000029755	-0.660804	0.149398	0.999807	Dlx5	0.545595
ENSMUSG00000030790	-0.418708	0.0499516	0.999807	Adm	0.544927
ENSMUSG00000064540	0.4933	0.0789493	0.999807	Snord42a	0.543938
ENSMUSG00000048583	-0.359728	0.0307578	0.999807	Igf2	0.543926
ENSMUSG00000032363	-0.625945	0.135533	0.999807	Adamts7	0.543291
ENSMUSG00000041957	0.368673	0.0336925	0.999807	Pkp2	0.542859
ENSMUSG00000092495	0.30766	0.0172649	0.999807	Gm20405	0.542355
ENSMUSG00000023990	-0.274705	0.0106756	0.999807	Tfeb	0.541611
ENSMUSG00000109295	0.321975	0.0207905	0.999807	Gm5739	0.541605
ENSMUSG00000071181	-0.289344	0.0135129	0.999807	3830408C21Rik	0.540856
ENSMUSG00000032278	0.296576	0.0151271	0.999807	Paqr5	0.539841
ENSMUSG00000106603	0.338106	0.0253247	0.999807	Gm43509	0.539771
ENSMUSG00000103482	0.290783	0.0139513	0.999807	Gm37999	0.539514
ENSMUSG00000020437	0.503602	0.0857042	0.999807	Myo1g	0.537342
ENSMUSG00000092300	0.327792	0.023158	0.999807	Cdk3-ps	0.536038
ENSMUSG00000031289	-0.740429	0.188947	0.999807	Il13ra2	0.535819
ENSMUSG00000109419	-0.476259	0.075078	0.999807	Gm45163	0.535547
ENSMUSG00000028024	-0.275456	0.0113914	0.999807	Enpep	0.535328
ENSMUSG00000109588	-0.730606	0.186074	0.999807	Lnp1	0.533572
ENSMUSG00000110187	-0.368129	0.0355744	0.999807	Gm45496	0.533368
ENSMUSG00000020140	-0.907858	0.259056	0.999807	Lgr5	0.532556
ENSMUSG00000030107	-0.408358	0.0496535	0.999807	Usp18	0.53252
ENSMUSG00000004952	-0.422763	0.0555483	0.999807	Rasa4	0.530707
ENSMUSG00000103884	-0.2741	0.0115988	0.999807	Gm37005	0.530544
ENSMUSG00000074634	0.34888	0.0301656	0.999807	Tmem267	0.530468
ENSMUSG00000028270	-0.359702	0.0337813	0.999807	Gbp2	0.529238
ENSMUSG00000057058	0.346481	0.0297284	0.999807	Skap1	0.529018
ENSMUSG00000013707	-0.367053	0.0363095	0.999807	Tnfaip8l2	0.528549
ENSMUSG00000064778	0.371002	0.0377345	0.999807	Snord59a	0.528033
ENSMUSG00000031375	-0.369013	0.0370789	0.999807	Bgn	0.52801
ENSMUSG00000076612	-0.313016	0.0206519	0.999807	Ighg2c	0.527443
ENSMUSG00000037347	-0.398999	0.0476696	0.999807	Chst7	0.52738
ENSMUSG00000100274	-0.334568	0.0267613	0.999807	1700006F04Rik	0.526105
ENSMUSG00000074235	0.311994	0.0206147	0.999807	Gm10649	0.525966
ENSMUSG00000041559	-0.349647	0.0314242	0.999807	Fmod	0.525428
ENSMUSG00000070407	-0.552925	0.112455	0.999807	Hs3st3b1	0.524738
ENSMUSG00000031349	0.17876	0.00117346	0.999807	Nsdhl	0.523863
ENSMUSG00000103711	-0.451298	0.0694808	0.999807	Tstd1	0.522664
ENSMUSG00000107726	-0.461386	0.0738463	0.999807	Gm44037	0.522138
ENSMUSG00000105717	0.378362	0.0417905	0.999807	Gm43465	0.521732
ENSMUSG00000041911	-0.623629	0.145908	0.999807	Dlx1	0.521304
ENSMUSG00000106149	-0.280065	0.0137638	0.999807	Gm43430	0.521275
ENSMUSG00000047642	-0.491017	0.0874642	0.999807	D930020B18Rik	0.519579
ENSMUSG00000036768	0.417013	0.0570123	0.999807	Kif15	0.518778
ENSMUSG00000097535	-0.342193	0.0304849	0.999807	Gm26592	0.518735
ENSMUSG00000102937	-0.438517	0.0656669	0.999807	Gm38116	0.518614
ENSMUSG00000104344	-0.288283	0.0159509	0.999807	Gm38077	0.518107
ENSMUSG00000088025	0.986688	0.29882	0.999807	Rprl3	0.517607
ENSMUSG00000100009	0.418787	0.0585489	0.999807	Gm7967	0.516147
ENSMUSG00000026308	-0.982241	0.298563	0.999807	Klhl30	0.515641
ENSMUSG00000019874	-0.567793	0.124572	0.999807	Fabp7	0.513613
ENSMUSG00000109130	-0.432431	0.0650024	0.999807	Gm45187	0.513326
ENSMUSG00000024992	0.452804	0.0739038	0.999807	Pde6c	0.512272
ENSMUSG00000063428	-0.252249	0.00932928	0.999807	Ddo	0.512105
ENSMUSG00000042129	-0.495948	0.09363	0.999807	Rassf4	0.510125
ENSMUSG00000106459	0.411955	0.0578244	0.999807	Gm43245	0.509954
ENSMUSG00000060377	0.353009	0.0359508	0.999807	Rpl36a-ps1	0.509848
ENSMUSG00000064360	-0.800293	0.231084	0.999807	mt-Nd3	0.50917
ENSMUSG00000048600	-0.372046	0.0428281	0.999807	Gm5763	0.50906
ENSMUSG00000046922	-0.650048	0.165363	0.999807	Gpr6	0.508053
ENSMUSG00000074228	-0.389751	0.0498719	0.999807	Gm10645	0.507512
ENSMUSG00000056749	-0.342222	0.033063	0.999807	Nfil3	0.506713
ENSMUSG00000032387	-0.360143	0.0392683	0.999807	Rbpms2	0.506346
ENSMUSG00000053886	-0.38391	0.0482136	0.999807	Sh2d4a	0.505544
ENSMUSG00000097413	-0.394444	0.0523885	0.999807	A830052D11Rik	0.50519
ENSMUSG00000072324	-0.707648	0.193285	0.999807	Gm8420	0.505121
ENSMUSG00000091402	-0.839292	0.250225	0.999807	Rd3l	0.504976
ENSMUSG00000033855	-0.366995	0.0422616	0.999807	Ston1	0.504271
ENSMUSG00000034936	-0.305251	0.0227356	0.999807	Arl4d	0.501618
ENSMUSG00000030246	-0.207081	0.00385002	0.999807	Ldhb	0.500004
ENSMUSG00000018819	0.362805	0.041923	0.999807	Lsp1	0.499781
ENSMUSG00000084866	-0.410405	0.061092	0.999807	A930006K02Rik	0.498239
ENSMUSG00000109864	-0.299555	0.0218046	0.999807	Eid3	0.497697
ENSMUSG00000009628	-0.693312	0.19161	0.999807	Tex15	0.497509
ENSMUSG00000071893	-0.380044	0.0493455	0.999807	Vmn1r4	0.496623
ENSMUSG00000090565	0.295579	0.0208861	0.999807	4930405O22Rik	0.496615
ENSMUSG00000091580	-0.282422	0.0175428	0.999807	Gm6467	0.495906
ENSMUSG00000045871	-0.649324	0.172622	0.999807	Slitrk6	0.495373
ENSMUSG00000010021	-0.306814	0.0245737	0.999807	Kif19a	0.493827
ENSMUSG00000083465	0.188069	0.00237499	0.999807	Gm11652	0.493557
ENSMUSG00000035594	0.387049	0.0530876	0.999807	Chrna5	0.49349
ENSMUSG00000097243	-0.353761	0.0405463	0.999807	Gm26908	0.492452
ENSMUSG00000091177	-0.457511	0.0840042	0.999807	Gm15494	0.492144
ENSMUSG00000104693	-0.271304	0.0154935	0.999807	Gm42941	0.49102
ENSMUSG00000054626	-0.348837	0.0396726	0.999807	Xlr	0.488898
ENSMUSG00000021754	-0.563577	0.135796	0.999807	Map3k1	0.488685
ENSMUSG00000018581	-1.16288	0.380107	0.999807	Dnah11	0.48852
ENSMUSG00000061232	-0.289069	0.0204656	0.999807	H2-K1	0.488231
ENSMUSG00000108388	-0.280257	0.0182635	0.999807	Gm44673	0.487203
ENSMUSG00000104313	0.267597	0.0151513	0.999807	Gm37911	0.486907
ENSMUSG00000038151	-0.544142	0.127548	0.999807	Prdm1	0.486641
ENSMUSG00000019866	-0.583529	0.146817	0.999807	Crybg1	0.486211
ENSMUSG00000022346	0.327773	0.0328677	0.999807	Myc	0.486163
ENSMUSG00000108152	-0.19901	0.00366574	0.999807	Gm44152	0.484756
ENSMUSG00000024087	-0.401101	0.0619672	0.999807	Cyp1b1	0.484466
ENSMUSG00000083708	-0.366923	0.0478389	0.999807	Gm13123	0.484419
ENSMUSG00000032586	0.256166	0.0129589	0.999807	Traip	0.483497
ENSMUSG00000083807	0.386686	0.0562997	0.999807	Gm13466	0.483162
ENSMUSG00000102850	-0.387267	0.0566767	0.999807	Gm37082	0.482765
ENSMUSG00000088168	0.680565	0.195731	0.999807	Gm23540	0.482072
ENSMUSG00000042510	0.294592	0.0231147	0.999807	AA986860	0.481985
ENSMUSG00000042501	-0.782703	0.242666	0.999807	Cpa6	0.481356
ENSMUSG00000097577	0.408066	0.0662643	0.999807	6230400D17Rik	0.480996
ENSMUSG00000026601	-0.416683	0.0703069	0.999807	Axdnd1	0.480436
ENSMUSG00000064823	0.556524	0.138049	0.999807	Snord82	0.478593
ENSMUSG00000082117	0.35204	0.0442446	0.999807	Gm4994	0.476712
ENSMUSG00000028370	-0.811147	0.258552	0.999807	Pappa	0.47651
ENSMUSG00000106390	0.308667	0.0288003	0.999807	Gm5551	0.475534
ENSMUSG00000091549	-0.235749	0.00962736	0.999807	Gm6548	0.475387
ENSMUSG00000083650	0.354525	0.0458602	0.999807	Gm13357	0.474554
ENSMUSG00000030223	-0.51113	0.118085	0.999807	Ptpro	0.474229
ENSMUSG00000097770	0.491426	0.108622	0.999807	Gm26776	0.473775
ENSMUSG00000095115	-0.215268	0.00631855	0.999807	Itpripl2	0.473457
ENSMUSG00000064141	-0.44058	0.0842841	0.999807	Zfp69	0.473295
ENSMUSG00000061654	0.249089	0.0126557	0.999807	Spry3	0.472701
ENSMUSG00000108255	0.37382	0.0544286	0.999807	Gm16499	0.472572
ENSMUSG00000093716	-0.329767	0.0372977	0.999807	Gm19815	0.471013
ENSMUSG00000098029	0.512808	0.120882	0.999807	Gm7745	0.470572
ENSMUSG00000104369	-0.313576	0.0315767	0.999807	Gm38082	0.470563
ENSMUSG00000084304	0.21799	0.00695377	0.999807	Gm6142	0.470375
ENSMUSG00000023034	-0.432028	0.0819479	0.999807	Nr4a1	0.469382
ENSMUSG00000107884	0.279236	0.0208775	0.999807	Gm44144	0.469207
ENSMUSG00000081299	0.340418	0.0419693	0.999807	Gm13603	0.46878
ENSMUSG00000109147	0.210656	0.00597893	0.999807	4930431P19Rik	0.468369
ENSMUSG00000097422	0.28692	0.023378	0.999807	Gm26521	0.468022
ENSMUSG00000020553	-0.307874	0.0302892	0.999807	Pctp	0.467572
ENSMUSG00000046463	-0.413259	0.0739891	0.999807	5930403N24Rik	0.467326
ENSMUSG00000019945	0.340204	0.0426805	0.999807	1700040L02Rik	0.466001
ENSMUSG00000021303	-0.579644	0.157199	0.999807	Gng4	0.465773
ENSMUSG00000097935	-0.407011	0.0717356	0.999807	Gm3809	0.465729
ENSMUSG00000065645	-0.388879	0.0634527	0.999807	Gm23875	0.465702
ENSMUSG00000096999	-0.761818	0.246887	0.999807	Gm26793	0.462805
ENSMUSG00000043461	0.311307	0.0333016	0.999807	Sptssb	0.459967
ENSMUSG00000058385	0.433935	0.0873482	0.999807	Hist1h2bg	0.459427
ENSMUSG00000079293	-0.534964	0.138629	0.999807	Clec7a	0.459077
ENSMUSG00000052658	0.348221	0.0487626	0.999807	5830454E08Rik	0.456836
ENSMUSG00000022548	-0.36112	0.0543524	0.999807	Apod	0.456738
ENSMUSG00000045008	0.401585	0.0731031	0.999807	9030612E09Rik	0.456227
ENSMUSG00000037977	-0.557404	0.15205	0.999807	6430571L13Rik	0.455964
ENSMUSG00000095930	-0.178306	0.00277448	0.999807	Nim1k	0.455896
ENSMUSG00000067870	0.244796	0.013745	0.999807	Rpl31-ps8	0.455776
ENSMUSG00000089695	0.276977	0.0226937	0.999807	Gm15946	0.455377
ENSMUSG00000034459	-0.313298	0.035328	0.999807	Ifit1	0.454871
ENSMUSG00000022847	0.364233	0.056703	0.999807	Thpo	0.453978
ENSMUSG00000001642	0.228994	0.0104239	0.999807	Akr1b3	0.453859
ENSMUSG00000004043	-0.416195	0.081293	0.999807	Stat5a	0.453631
ENSMUSG00000037683	-0.438791	0.0926694	0.999807	Armc3	0.453299
ENSMUSG00000107211	0.386624	0.0677937	0.999807	Gm5864	0.45189
ENSMUSG00000096057	0.657258	0.205629	0.999807	Gm25944	0.451481
ENSMUSG00000001334	-0.237755	0.0126609	0.999807	Fndc5	0.451148
ENSMUSG00000025723	-0.684427	0.221223	0.999807	Nmb	0.448415
ENSMUSG00000081004	-0.353733	0.0544026	0.999807	Gm9157	0.447253
ENSMUSG00000014301	-0.293803	0.0304246	0.999807	Pam16	0.445632
ENSMUSG00000042289	0.330825	0.0449871	0.999807	Hsd3b7	0.445592
ENSMUSG00000087819	-0.348192	0.052569	0.999807	Gm25117	0.445432
ENSMUSG00000031298	0.487645	0.122136	0.999807	Adgrg2	0.445296
ENSMUSG00000032514	0.429071	0.0916692	0.999807	Ttc21a	0.445279
ENSMUSG00000086567	-0.282698	0.0266174	0.999807	Gm2830	0.445203
ENSMUSG00000028268	-0.266164	0.021282	0.999807	Gbp3	0.445022
ENSMUSG00000053111	0.223039	0.0102146	0.999807	Fank1	0.444022
ENSMUSG00000025407	0.381252	0.0684821	0.999807	Gli1	0.443938
ENSMUSG00000094565	0.668473	0.216996	0.999807	Gm25229	0.443564
ENSMUSG00000038718	-0.738445	0.251789	0.999807	Pbx3	0.442301
ENSMUSG00000100706	-0.719403	0.243106	0.999807	Gm19744	0.44186
ENSMUSG00000065327	-0.40126	0.0792474	0.999807	Gm22058	0.441793
ENSMUSG00000104974	-0.431243	0.0945419	0.999807	Gm43686	0.441755
ENSMUSG00000058492	-0.235995	0.013677	0.999807	Scp2-ps2	0.439898
ENSMUSG00000081255	0.270668	0.023812	0.999807	Gm5380	0.439349
ENSMUSG00000042190	0.321858	0.043164	0.999807	Cmklr1	0.439297
ENSMUSG00000105543	-0.476062	0.119609	0.999807	Gm43169	0.439042
ENSMUSG00000103992	0.232911	0.0131325	0.999807	Gm38029	0.438257
ENSMUSG00000078905	-0.255619	0.0193719	0.999807	Gm14393	0.437831
ENSMUSG00000109933	-0.367068	0.0643312	0.999807	Gm7600	0.43739
ENSMUSG00000106257	0.320514	0.0431903	0.999807	Gm9023	0.437378
ENSMUSG00000019312	0.485391	0.125633	0.999807	Grb7	0.437288
ENSMUSG00000002020	-0.576375	0.174372	0.999807	Ltbp2	0.437193
ENSMUSG00000017897	-0.629219	0.201956	0.999807	Eya2	0.437146
ENSMUSG00000107595	0.276457	0.026383	0.999807	Gm44441	0.436436
ENSMUSG00000048497	-0.272422	0.0250652	0.999807	Mmgt2	0.436129
ENSMUSG00000012819	-0.63531	0.20584	0.999807	Cdh23	0.436122
ENSMUSG00000087094	-0.533037	0.153508	0.999807	Gm13093	0.433821
ENSMUSG00000042988	-0.290613	0.032179	0.999807	Notum	0.433719
ENSMUSG00000106383	-0.286071	0.0309287	0.999807	E330034L11Rik	0.431863
ENSMUSG00000093869	0.654005	0.218852	0.999807	Gm22631	0.431545
ENSMUSG00000103422	-0.263359	0.0230754	0.999807	Gm37536	0.431079
ENSMUSG00000107586	0.195721	0.00631277	0.999807	Gm44283	0.430544
ENSMUSG00000005233	0.348155	0.0581693	0.999807	Spc25	0.430078
ENSMUSG00000035711	-0.302521	0.038111	0.999807	Dok3	0.429263
ENSMUSG00000046854	0.257208	0.0214511	0.999807	Pip5kl1	0.429165
ENSMUSG00000031936	-1.13788	0.42026	0.999807	Hephl1	0.428392
ENSMUSG00000025140	0.33522	0.0529611	0.999807	Pycr1	0.427755
ENSMUSG00000083534	0.371368	0.0707443	0.999807	H2-M6-ps	0.427188
ENSMUSG00000021943	-0.447143	0.111227	0.999807	Gdf10	0.42648
ENSMUSG00000036718	-0.332178	0.0521042	0.999807	Micall2	0.426227
ENSMUSG00000031802	-0.385171	0.0783402	0.999807	Phxr4	0.426004
ENSMUSG00000038007	0.325838	0.0492714	0.999807	Acer2	0.426002
ENSMUSG00000028813	0.38411	0.0783302	0.999807	CK137956	0.424853
ENSMUSG00000053178	0.321927	0.0482921	0.999807	Mterf1b	0.423696
ENSMUSG00000025350	0.319892	0.0484055	0.999807	Rdh5	0.420692
ENSMUSG00000077239	0.382681	0.0799868	0.999807	Snord66	0.419794
ENSMUSG00000037661	0.33706	0.056936	0.999807	Gpr160	0.419509
ENSMUSG00000028862	0.252034	0.0219666	0.999807	Map3k6	0.417932
ENSMUSG00000015890	0.374839	0.0767679	0.999807	Amdhd1	0.417878
ENSMUSG00000103760	0.343332	0.0613595	0.999807	Gm8009	0.416159
ENSMUSG00000103801	0.305125	0.0435331	0.999807	Spin3-ps	0.41533
ENSMUSG00000024517	0.39804	0.0908493	0.999807	Grp	0.41463
ENSMUSG00000038932	0.350072	0.0658457	0.999807	Tcfl5	0.413601
ENSMUSG00000042251	0.339125	0.0619707	0.999807	Pm20d1	0.4096
ENSMUSG00000103348	0.429216	0.111438	0.999807	Gm37053	0.409028
ENSMUSG00000101926	0.263747	0.02813	0.999807	ENSMUSG00000101926	0.409026
ENSMUSG00000103200	0.382029	0.085473	0.999807	Gm37328	0.408072
ENSMUSG00000025789	0.342148	0.0642523	0.999807	St8sia2	0.407878
ENSMUSG00000000682	0.436615	0.116678	0.999807	Cd52	0.407367
ENSMUSG00000084319	0.227889	0.0163448	0.999807	Tpt1-ps3	0.407152
ENSMUSG00000097601	0.219475	0.0142255	0.999807	Gm26660	0.405356
ENSMUSG00000022129	0.628641	0.228044	0.999807	Dct	0.403575
ENSMUSG00000103805	0.270616	0.0322774	0.999807	Gm37063	0.403516
ENSMUSG00000047940	0.374724	0.0844863	0.999807	Stpg2	0.402159
ENSMUSG00000097762	0.268198	0.0321951	0.999807	4732463B04Rik	0.400207
ENSMUSG00000001517	0.397403	0.0986845	0.999807	Foxm1	0.399688
ENSMUSG00000078656	0.36356	0.0798807	0.999807	Vps25	0.399029
ENSMUSG00000041126	0.170933	0.00469019	0.999807	H2afv	0.398071
ENSMUSG00000049517	0.300833	0.0482024	0.999807	Rps23	0.396176
ENSMUSG00000026072	0.254927	0.0286204	0.999807	Il1r1	0.393435
ENSMUSG00000020892	0.292215	0.0451626	0.999807	Aloxe3	0.393094
ENSMUSG00000102579	0.286675	0.0434345	0.999807	Gm37965	0.390498
ENSMUSG00000083212	0.34163	0.0719871	0.999807	Gm12274	0.390396
ENSMUSG00000050122	0.268131	0.0351438	0.999807	Vwa3b	0.389903
ENSMUSG00000052392	0.3258	0.0637262	0.999807	Acot4	0.389553
ENSMUSG00000052760	0.353739	0.0793533	0.999807	A630001G21Rik	0.389267
ENSMUSG00000097496	0.286425	0.0438948	0.999807	Gm26653	0.388847
ENSMUSG00000097150	0.288376	0.0448545	0.999807	Gm26513	0.388787
ENSMUSG00000082939	0.344618	0.0760198	0.999807	Gm14881	0.385653
ENSMUSG00000107108	0.525017	0.184979	0.999807	Gm9936	0.384774
ENSMUSG00000020357	0.327007	0.0667424	0.999807	Flt4	0.384429
ENSMUSG00000097251	0.266708	0.0365265	0.999807	5033417F24Rik	0.383364
ENSMUSG00000043881	0.15025	0.00283876	0.999807	Kbtbd7	0.382667
ENSMUSG00000062683	0.348118	0.0796281	0.999807	Atp5g2	0.382558
ENSMUSG00000047996	0.236871	0.0244884	0.999807	Prrg1	0.381609
ENSMUSG00000071317	0.329991	0.069814	0.999807	Bves	0.381488
ENSMUSG00000105653	0.254896	0.0318929	0.999807	Gm43831	0.381403
ENSMUSG00000072621	0.393643	0.107492	0.999807	Slfn10-ps	0.381292
ENSMUSG00000104900	0.342494	0.0771153	0.999807	4930596I21Rik	0.381148
ENSMUSG00000097994	0.214253	0.0166647	0.999807	Gm26982	0.380985
ENSMUSG00000038295	0.268511	0.0381966	0.999807	Atg9b	0.380742
ENSMUSG00000005950	0.373339	0.0956456	0.999807	P2rx5	0.380558
ENSMUSG00000002831	0.349278	0.0816164	0.999807	Plin4	0.380092
ENSMUSG00000104969	0.298996	0.0540891	0.999807	Gm43445	0.378795

## Sheet: mPFC B6 sus-con
Ensembl	logFC	P.Value	adj.P.Val	external gene name	-log10(P)*|logFC|
ENSMUSG00000069306	-4.65562	2.29975e-05	0.0108928	Hist1h4m	21.5943
ENSMUSG00000101939	5.33551	0.000115339	0.0207075	Gm28438	21.0114
ENSMUSG00000064360	-5.52799	0.00129105	0.0508089	mt-Nd3	15.9707
ENSMUSG00000074715	-1.67682	1.39556e-06	0.00385355	Ccl28	9.81819
ENSMUSG00000090015	-2.65577	0.000250948	0.0265613	Gm15446	9.56187
ENSMUSG00000085235	-2.58102	0.00443827	0.0863321	Gm12576	6.07259
ENSMUSG00000073643	1.00925	1.36695e-06	0.00385355	Wdfy1	5.91848
ENSMUSG00000070306	-2.80573	0.0085788	0.118121	Ccdc153	5.79825
ENSMUSG00000061991	-1.51488	0.000423207	0.032499	Hist1h2af	5.11035
ENSMUSG00000032679	0.965632	7.29021e-06	0.00769524	Cd59a	4.9607
ENSMUSG00000072844	-1.29358	0.000215252	0.0253302	G530011O06Rik	4.74364
ENSMUSG00000096780	0.951573	1.46674e-05	0.0100317	Tmem181b-ps	4.59957
ENSMUSG00000058260	-2.35172	0.0140405	0.149277	Serpina9	4.35685
ENSMUSG00000053153	-1.20764	0.000301722	0.0285717	Spag16	4.25135
ENSMUSG00000042258	-3.03489	0.0500549	0.273376	Isl1	3.94704
ENSMUSG00000042895	-0.852978	2.78761e-05	0.0117365	Abra	3.88511
ENSMUSG00000023505	-0.998223	0.000129253	0.0210554	Cdca3	3.88165
ENSMUSG00000006403	-0.774723	9.99494e-06	0.00823322	Adamts4	3.87378
ENSMUSG00000032556	-0.778458	1.48257e-05	0.0100317	Bfsp2	3.75916
ENSMUSG00000023274	-1.64938	0.00603315	0.0996016	Cd4	3.66074
ENSMUSG00000031425	-0.762241	1.7647e-05	0.0104481	Plp1	3.62318
ENSMUSG00000020411	-0.861956	6.92335e-05	0.0187385	Nipal4	3.58547
ENSMUSG00000042596	-2.1419	0.0222573	0.184951	Tfap2d	3.53954
ENSMUSG00000110205	-1.05503	0.000446867	0.0332548	Gm33594	3.53415
ENSMUSG00000042489	-1.2461	0.00145867	0.053146	Clspn	3.53399
ENSMUSG00000032517	-0.887253	0.000108592	0.0207075	Mobp	3.51725
ENSMUSG00000040204	-1.27348	0.00175081	0.0570103	Pclaf	3.51068
ENSMUSG00000027375	-0.852335	7.71788e-05	0.0194964	Mal	3.50523
ENSMUSG00000086006	-0.928828	0.000172838	0.02298	Gm13293	3.49458
ENSMUSG00000083283	-0.538056	3.58326e-07	0.00339442	Gm15361	3.46816
ENSMUSG00000013523	-0.748904	2.43486e-05	0.0112344	Bcas1	3.45509
ENSMUSG00000109792	-0.933496	0.000227887	0.0256039	Gm45426	3.40006
ENSMUSG00000104316	0.916904	0.00019769	0.024164	Gm37909	3.39623
ENSMUSG00000021702	-1.44908	0.00459256	0.0878008	Thbs4	3.38788
ENSMUSG00000050854	-0.798375	7.16628e-05	0.0188893	Tmem125	3.30903
ENSMUSG00000036634	-0.815816	0.000112355	0.0207075	Mag	3.22199
ENSMUSG00000021919	-1.4635	0.00631719	0.101428	Chat	3.21894
ENSMUSG00000042510	0.631693	8.12321e-06	0.00769524	AA986860	3.21549
ENSMUSG00000046805	-0.460116	1.15541e-07	0.00218903	Mpeg1	3.19195
ENSMUSG00000047797	-0.813163	0.000123902	0.0210554	Gjb1	3.17696
ENSMUSG00000045087	-0.801875	0.000109408	0.0207075	S1pr5	3.17619
ENSMUSG00000096255	0.908845	0.000325866	0.0293993	Dynlt1b	3.16911
ENSMUSG00000031551	-1.77533	0.0171132	0.163586	Ido1	3.13643
ENSMUSG00000022753	0.833459	0.000178623	0.0233392	Tmem30c	3.12386
ENSMUSG00000000560	0.649183	1.61645e-05	0.0100558	Gabra2	3.11052
ENSMUSG00000104093	-1.01108	0.000936756	0.0457406	A330015K06Rik	3.06193
ENSMUSG00000050121	-0.955322	0.000666	0.0394314	Opalin	3.03461
ENSMUSG00000085041	-1.03378	0.00117706	0.0494872	BB031773	3.02814
ENSMUSG00000105419	0.73652	7.83038e-05	0.0195203	Gm43205	3.02431
ENSMUSG00000072407	-0.595178	1.05487e-05	0.00824716	Gm6419	2.96208
ENSMUSG00000073680	-0.738147	0.000101515	0.0207075	Tmem88b	2.94777
ENSMUSG00000107756	-0.554158	4.86982e-06	0.00659082	Gm44164	2.94396
ENSMUSG00000027555	0.689556	5.50615e-05	0.0173866	Car13	2.93693
ENSMUSG00000026830	-0.787173	0.000206844	0.024647	Ermn	2.90023
ENSMUSG00000044424	-0.525006	3.57047e-06	0.00659082	Gm9493	2.85985
ENSMUSG00000037280	-0.754819	0.000173447	0.02298	Galnt6	2.83875
ENSMUSG00000039676	-0.972612	0.0012279	0.0497664	Capsl	2.83111
ENSMUSG00000036777	-0.731741	0.000151964	0.0218311	Anln	2.79398
ENSMUSG00000032259	-1.73108	0.024611	0.193173	Drd2	2.78508
ENSMUSG00000024301	0.762059	0.000222362	0.0256039	Kifc5b	2.78376
ENSMUSG00000055676	0.60249	2.53897e-05	0.0112344	Gm5069	2.76865
ENSMUSG00000044734	-0.692466	0.000106135	0.0207075	Serpinb1a	2.75196
ENSMUSG00000079304	-0.970662	0.00154413	0.0540834	4933413G19Rik	2.72884
ENSMUSG00000041607	-0.697993	0.000127951	0.0210554	Mbp	2.71726
ENSMUSG00000074591	-0.877111	0.000821512	0.0433548	Ankub1	2.70623
ENSMUSG00000094114	-0.700111	0.000145919	0.0215982	ENSMUSG00000094114	2.68555
ENSMUSG00000022090	-0.786399	0.000402864	0.0318136	Pdlim2	2.6697
ENSMUSG00000046922	-1.42048	0.0136922	0.147645	Gpr6	2.6471
ENSMUSG00000038732	-0.615842	7.27813e-05	0.0188893	Mboat1	2.54834
ENSMUSG00000055945	-0.73344	0.000369708	0.0310018	Prr18	2.51727
ENSMUSG00000064125	0.644155	0.000130813	0.0210554	Prr36	2.50148
ENSMUSG00000104264	0.794853	0.000762543	0.0416344	Gm18529	2.47814
ENSMUSG00000015961	-0.419421	1.23857e-06	0.00385355	Adss	2.47755
ENSMUSG00000048038	-1.16796	0.00759873	0.110744	Ccdc187	2.47521
ENSMUSG00000021485	-0.851934	0.00126436	0.0503896	Mxd3	2.46901
ENSMUSG00000095041	0.719729	0.000375088	0.0310018	AC149090.1	2.46569
ENSMUSG00000038173	-0.691308	0.00027955	0.0282118	Enpp6	2.45659
ENSMUSG00000004894	-0.701496	0.000318188	0.0291226	Hapln2	2.45335
ENSMUSG00000028753	0.732938	0.000464205	0.0339526	Vwa5b1	2.44309
ENSMUSG00000025453	0.49621	1.23328e-05	0.00898685	Nnt	2.43586
ENSMUSG00000029727	-0.774545	0.00078597	0.0423074	Cyp3a13	2.40465
ENSMUSG00000034714	-0.609055	0.000120701	0.0209798	Ttyh2	2.38645
ENSMUSG00000104494	-0.789929	0.000981649	0.0460592	Gm37111	2.37614
ENSMUSG00000026778	-0.52778	3.40415e-05	0.0137275	Prkcq	2.35811
ENSMUSG00000106791	0.575992	9.26216e-05	0.0207075	4930553P18Rik	2.32314
ENSMUSG00000056174	0.749773	0.000848632	0.0434547	Col8a2	2.30276
ENSMUSG00000032135	-0.590799	0.000132249	0.0210554	Mcam	2.29148
ENSMUSG00000055415	-0.670815	0.000389239	0.0313809	Atp10b	2.28733
ENSMUSG00000079259	-0.857499	0.00216152	0.0619891	Trim71	2.28544
ENSMUSG00000099440	-0.79262	0.00132011	0.0509446	Gm29593	2.28226
ENSMUSG00000057092	-0.855234	0.00214632	0.0617996	Fxyd3	2.28203
ENSMUSG00000076439	-0.713868	0.000663273	0.0393978	Mog	2.26889
ENSMUSG00000027971	-1.63732	0.0415417	0.248912	Ndst4	2.26198
ENSMUSG00000037725	-0.605169	0.000193253	0.0239305	Ckap2	2.24752
ENSMUSG00000102922	0.719717	0.000829882	0.0434547	Gm34176	2.21744
ENSMUSG00000038668	-0.580511	0.000157171	0.0220575	Lpar1	2.20805
ENSMUSG00000089990	-0.699594	0.000739565	0.0406791	Gm15852	2.19045
ENSMUSG00000006782	-0.657076	0.000467731	0.0339526	Cnp	2.18807
ENSMUSG00000027858	-0.609127	0.000267163	0.0277532	Tspan2	2.17655
ENSMUSG00000033740	-0.715928	0.000912917	0.0451596	St18	2.17611
ENSMUSG00000060716	-0.627263	0.000340559	0.0300104	Plekhh1	2.17523
ENSMUSG00000057899	0.632096	0.000378901	0.0310018	Adgrf2	2.1627
ENSMUSG00000098097	-0.799607	0.00209109	0.0615185	6530403H02Rik	2.14265
ENSMUSG00000043448	-0.710073	0.00097377	0.0460592	Gjc2	2.13842
ENSMUSG00000056966	-0.527194	9.67158e-05	0.0207075	Gjc3	2.11642
ENSMUSG00000035299	-0.862087	0.00357658	0.0781166	Mid1	2.10912
ENSMUSG00000054453	-0.593903	0.000282922	0.0282118	Sytl5	2.10737
ENSMUSG00000037625	-0.685662	0.00086043	0.0435875	Cldn11	2.10175
ENSMUSG00000026418	-0.724805	0.00126307	0.0503896	Tnni1	2.1009
ENSMUSG00000001143	0.359039	1.53202e-06	0.00385355	Lman2l	2.08772
ENSMUSG00000032854	-0.608581	0.000376699	0.0310018	Ugt8a	2.08378
ENSMUSG00000031775	-0.569742	0.00023	0.0256039	Pllp	2.07288
ENSMUSG00000086999	-0.887307	0.00465467	0.0885619	Bcas1os2	2.0693
ENSMUSG00000020178	-1.45558	0.0384043	0.240725	Adora2a	2.06055
ENSMUSG00000090291	-1.17696	0.0180168	0.167865	Lrrc10b	2.053
ENSMUSG00000030775	0.674482	0.000950361	0.0459325	Trat1	2.03836
ENSMUSG00000047534	-0.686685	0.001084	0.0482857	Mis18bp1	2.036
ENSMUSG00000068696	-1.00948	0.00996373	0.126354	Gpr88	2.02055
ENSMUSG00000102349	-0.660014	0.000877318	0.0441852	Gm37376	2.01756
ENSMUSG00000019865	-1.0685	0.013023	0.144157	Nmbr	2.01442
ENSMUSG00000072812	0.554985	0.000239877	0.0258222	Ahnak2	2.00905
ENSMUSG00000066554	0.630374	0.000712473	0.0405361	Gm10167	1.98393
ENSMUSG00000097326	-0.527604	0.000177587	0.0233392	A330048O09Rik	1.97882
ENSMUSG00000049123	1.27609	0.029748	0.212201	Catsperg2	1.94801
ENSMUSG00000087775	1.37179	0.0382336	0.240122	Rprl2	1.94459
ENSMUSG00000053293	0.598334	0.000588873	0.0370657	Pom121	1.93261
ENSMUSG00000039904	-0.581092	0.000476185	0.0343034	Gpr37	1.93052
ENSMUSG00000051579	-0.331799	1.62717e-06	0.00385355	Tceal8	1.92064
ENSMUSG00000069554	-0.7133	0.00206489	0.0614152	I830134H01Rik	1.91528
ENSMUSG00000090523	0.605277	0.000731206	0.0406791	Gypc	1.89812
ENSMUSG00000030218	0.521825	0.000231779	0.0256039	Mgp	1.8968
ENSMUSG00000028971	-0.675741	0.00156999	0.0545339	Cort	1.89485
ENSMUSG00000035413	-0.57621	0.0005416	0.0357532	Tmem98	1.88209
ENSMUSG00000047632	-0.584206	0.000652114	0.0392705	Fgfbp3	1.86109
ENSMUSG00000002477	-0.368199	8.93567e-06	0.00769524	Snrpd1	1.85899
ENSMUSG00000039013	0.777659	0.0041997	0.0842877	Siglecf	1.84832
ENSMUSG00000034906	-0.617647	0.00102267	0.0465621	Ncaph	1.84693
ENSMUSG00000050141	-0.794424	0.00478845	0.0894695	Fam205c	1.84291
ENSMUSG00000104117	-0.640701	0.00133986	0.0509446	Gm20743	1.84069
ENSMUSG00000027955	-0.561215	0.000532533	0.0356391	Fam198b	1.83722
ENSMUSG00000078134	-0.631652	0.00127032	0.0503896	Gm12355	1.82932
ENSMUSG00000097762	0.488691	0.000182143	0.0234754	4732463B04Rik	1.8275
ENSMUSG00000010122	0.751108	0.0037142	0.0789778	Slc47a1	1.82529
ENSMUSG00000036957	0.478036	0.000153253	0.0218311	Lrfn3	1.82351
ENSMUSG00000020183	-0.606546	0.00100012	0.046103	Cpm	1.81961
ENSMUSG00000037613	0.731192	0.00333495	0.0756693	Tnfrsf23	1.8111
ENSMUSG00000036872	-1.19914	0.0309884	0.215883	Abcc12	1.80926
ENSMUSG00000009376	0.584055	0.000813212	0.0431572	Met	1.80461
ENSMUSG00000104576	0.848837	0.00762213	0.11088	F830115B05Rik	1.79777
ENSMUSG00000027855	1.37583	0.0493574	0.27176	Sycp1	1.79772
ENSMUSG00000107176	-0.333111	4.11318e-06	0.00659082	Gm9794	1.79407
ENSMUSG00000087084	-0.772604	0.00509724	0.0921019	Gm13016	1.77132
ENSMUSG00000104765	0.674949	0.00237673	0.0648638	Gm43058	1.77108
ENSMUSG00000026494	0.399895	3.76235e-05	0.0139388	Kif26b	1.76935
ENSMUSG00000030701	-0.507955	0.000331439	0.029481	Plekhb1	1.76748
ENSMUSG00000085658	-0.664121	0.00218269	0.0621854	Gm15704	1.76723
ENSMUSG00000109754	-0.663271	0.00218722	0.0622209	Gm39214	1.76437
ENSMUSG00000050063	-0.845616	0.00850274	0.11805	Klk6	1.7508
ENSMUSG00000019890	-1.08007	0.0241915	0.191428	Nts	1.74576
ENSMUSG00000020599	-0.916432	0.0125279	0.141676	Rgs9	1.74317
ENSMUSG00000023945	-0.905192	0.0123063	0.140516	Slc5a7	1.7288
ENSMUSG00000095334	-0.624697	0.00174313	0.0570103	Gm21984	1.72333
ENSMUSG00000034127	0.706768	0.00369738	0.0787971	Tspan8	1.71893
ENSMUSG00000056999	-0.519737	0.000495608	0.0345213	Ide	1.71766
ENSMUSG00000038384	0.62455	0.00182344	0.0574824	Setd1b	1.71071
ENSMUSG00000078771	-0.575566	0.00107189	0.0480095	Evi2a	1.70935
ENSMUSG00000105422	-0.660949	0.002651	0.0680568	Gm6089	1.70299
ENSMUSG00000110027	-0.759563	0.00582396	0.0985009	C030029H02Rik	1.69746
ENSMUSG00000100147	-0.666613	0.0028615	0.0701786	1700047M11Rik	1.69547
ENSMUSG00000075596	0.439917	0.000141615	0.0215982	B130006D01Rik	1.69319
ENSMUSG00000037860	-0.608512	0.00165063	0.0558442	Aim2	1.69309
ENSMUSG00000020713	-2.23144	0.175002	0.491853	Gh	1.68911
ENSMUSG00000020866	0.360915	2.1222e-05	0.010791	Cacna1g	1.68663
ENSMUSG00000033768	0.417553	9.38208e-05	0.0207075	Nrxn2	1.68178
ENSMUSG00000037166	-0.647433	0.00257539	0.0668402	Ppp1r14a	1.6763
ENSMUSG00000042121	0.3637	2.54978e-05	0.0112344	Ssh1	1.67065
ENSMUSG00000020486	-0.39679	6.26487e-05	0.0182402	2004-09-01	1.66774
ENSMUSG00000073125	-1.13725	0.0341793	0.227373	Xlr3b	1.66747
ENSMUSG00000020914	-0.93232	0.016412	0.161109	Top2a	1.66404
ENSMUSG00000023984	0.493012	0.000436051	0.0330456	Gm20517	1.65675
ENSMUSG00000032554	-0.562439	0.00115749	0.0490842	Trf	1.65159
ENSMUSG00000075015	1.14999	0.036646	0.234214	Gm10801	1.65136
ENSMUSG00000100192	-0.830219	0.0105402	0.129673	Gm29587	1.64147
ENSMUSG00000032818	0.754514	0.00676487	0.105228	Loxhd1	1.6371
ENSMUSG00000031004	-0.791026	0.00862539	0.118504	Mki67	1.63285
ENSMUSG00000062044	0.367985	3.84295e-05	0.0139388	Lmtk3	1.62478
ENSMUSG00000109088	-0.753297	0.00696978	0.106871	Gm44593	1.6247
ENSMUSG00000082229	-0.32129	8.88526e-06	0.00769524	Nap1l2	1.62294
ENSMUSG00000042712	-0.264559	7.47691e-07	0.00385355	Tceal9	1.62076
ENSMUSG00000026147	-0.560462	0.00131511	0.0509446	Col9a1	1.61471
ENSMUSG00000085001	-0.726369	0.00598734	0.0996016	Rapgef4os2	1.61455
ENSMUSG00000086844	-0.720588	0.00593952	0.0994101	B230206H07Rik	1.60421
ENSMUSG00000043541	-0.464533	0.000353426	0.0306119	Casc1	1.60343
ENSMUSG00000075555	-0.609145	0.00241707	0.0648638	Gm10863	1.59396
ENSMUSG00000033006	-0.452687	0.00030312	0.0285717	Sox10	1.59273
ENSMUSG00000066197	0.823607	0.0116859	0.136752	Gpr139	1.59149
ENSMUSG00000069682	-0.29768	4.62412e-06	0.00659082	Gm10275	1.58811
ENSMUSG00000032841	-0.5601	0.00148862	0.0535169	Prr5l	1.58352
ENSMUSG00000093651	0.535762	0.00118875	0.0494872	Gm5873	1.56706
ENSMUSG00000069305	0.628188	0.00322628	0.0739913	Hist1h4n	1.565
ENSMUSG00000109576	0.589239	0.00221795	0.0627183	Gm44704	1.56387
ENSMUSG00000075014	0.993288	0.0266775	0.201127	Gm10800	1.56329
ENSMUSG00000102474	0.569593	0.00181131	0.0573863	2610012C04Rik	1.56183
ENSMUSG00000060962	-0.717663	0.00676215	0.105228	Dmkn	1.55727
ENSMUSG00000035131	-0.393036	0.000109499	0.0207075	Brinp3	1.55665
ENSMUSG00000109324	0.331897	2.05554e-05	0.010791	Prmt1	1.55562
ENSMUSG00000040734	0.658398	0.00436438	0.085598	Ppp1r13l	1.55387
ENSMUSG00000020774	-0.52308	0.00110537	0.0488421	Aspa	1.54648
ENSMUSG00000091998	1.09168	0.0385707	0.240857	Gm17072	1.54336
ENSMUSG00000096201	1.22018	0.0547912	0.284326	Gm10715	1.539
ENSMUSG00000032323	0.53941	0.00150147	0.0536732	Cyp11a1	1.52301
ENSMUSG00000022416	0.436403	0.000330735	0.029481	Cacna1i	1.51891
ENSMUSG00000037872	0.581858	0.00246414	0.0655256	Ackr1	1.51768
ENSMUSG00000087627	-0.779052	0.0115937	0.136262	A230059L01Rik	1.50807
ENSMUSG00000092212	0.524191	0.00132961	0.0509446	Slc22a13b-ps	1.50772
ENSMUSG00000048572	-0.707471	0.00740788	0.109985	Tmem252	1.50713
ENSMUSG00000086939	-0.830895	0.0154293	0.156406	Gm13530	1.50529
ENSMUSG00000081965	0.470566	0.00064291	0.0392705	Gm11620	1.50198
ENSMUSG00000025066	-0.28428	6.0855e-06	0.00726145	Sfr1	1.48272
ENSMUSG00000039328	-0.499165	0.0010857	0.0482857	Rnf122	1.47967
ENSMUSG00000025584	-0.488051	0.000943502	0.0457406	Pde8a	1.47648
ENSMUSG00000082875	-0.531022	0.00167442	0.0563474	Gm12598	1.47419
ENSMUSG00000031903	0.36586	9.41075e-05	0.0207075	Pla2g15	1.47309
ENSMUSG00000036503	-0.282557	6.13234e-06	0.00726145	Rnf13	1.47279
ENSMUSG00000109588	-1.14771	0.0521008	0.27751	Lnp1	1.4727
ENSMUSG00000027533	-0.335014	4.06145e-05	0.0141614	Fabp5	1.47115
ENSMUSG00000108778	-0.659492	0.00594542	0.0994109	Gm20083	1.46791
ENSMUSG00000031385	-0.510029	0.00133015	0.0509446	Plxnb3	1.4669
ENSMUSG00000040569	0.602253	0.00377375	0.0796186	Slc26a7	1.4594
ENSMUSG00000090671	-0.614779	0.00434561	0.0855897	Gm5067	1.45208
ENSMUSG00000022665	-0.349941	7.20116e-05	0.0188893	Ccdc80	1.44966
ENSMUSG00000106746	0.418614	0.00035057	0.0306119	2900064F13Rik	1.44641
ENSMUSG00000091705	-1.0748	0.0452755	0.260632	H2-Q2	1.44468
ENSMUSG00000085788	-0.596886	0.00382467	0.0801573	4930470G03Rik	1.44291
ENSMUSG00000021575	-0.557868	0.00259962	0.0670101	Ahrr	1.44214
ENSMUSG00000009731	0.465506	0.000846938	0.0434547	Kcnd1	1.4301
ENSMUSG00000035686	-0.387708	0.000204863	0.0246089	Thrsp	1.43007
ENSMUSG00000082691	0.471418	0.000940462	0.0457406	Dynlt1-ps1	1.42682
ENSMUSG00000103001	-0.633291	0.0056572	0.0971201	A930005N03Rik	1.42326
ENSMUSG00000033295	0.39863	0.000276033	0.0282118	Ptprf	1.41874
ENSMUSG00000083364	-0.38101	0.000190814	0.0239305	Llph-ps2	1.41712
ENSMUSG00000108219	-0.64169	0.00630796	0.101366	Gm44101	1.41179
ENSMUSG00000090785	0.487867	0.00132182	0.0509446	Gm17116	1.40448
ENSMUSG00000030530	0.305416	2.63501e-05	0.0113461	Furin	1.39857
ENSMUSG00000001700	-0.455672	0.000857777	0.0435695	Gramd3	1.39738
ENSMUSG00000100480	0.510694	0.00183848	0.0575732	Gm29156	1.39702
ENSMUSG00000100666	-0.602875	0.00486986	0.0902782	1700007F19Rik	1.39414
ENSMUSG00000035873	-0.394337	0.000298266	0.0285717	Pawr	1.39019
ENSMUSG00000089670	0.487088	0.00140042	0.0519225	Gm16581	1.39002
ENSMUSG00000039410	-0.418078	0.000478183	0.0343169	Prdm16	1.38819
ENSMUSG00000002771	0.467519	0.0010814	0.0482857	Grin2d	1.38667
ENSMUSG00000104621	-0.899239	0.028807	0.20911	Gm43185	1.38528
ENSMUSG00000104651	-0.712916	0.0115024	0.135863	Gm21168	1.3825
ENSMUSG00000103469	0.624082	0.00625181	0.10115	Gm9910	1.37547
ENSMUSG00000099696	-0.290401	1.84346e-05	0.0105215	2900052N01Rik	1.37487
ENSMUSG00000026605	-0.713387	0.0119792	0.138805	Cenpf	1.37083
ENSMUSG00000074796	0.536119	0.00280301	0.069758	Slc4a11	1.36838
ENSMUSG00000100832	-0.880037	0.0285042	0.208258	Gm29260	1.35974
ENSMUSG00000098204	0.564846	0.00393737	0.0815346	Gm26984	1.35834
ENSMUSG00000097275	-0.653669	0.0083777	0.117139	Gm26648	1.35759
ENSMUSG00000020542	-0.672632	0.00971725	0.125206	Myocd	1.35364
ENSMUSG00000089757	0.501694	0.00206399	0.0614152	Gm16334	1.34719
ENSMUSG00000086544	-0.568251	0.00426948	0.0850574	Chn1os3	1.34654
ENSMUSG00000091712	-0.585364	0.00512742	0.0923423	Sec14l5	1.34054
ENSMUSG00000027793	-0.568335	0.00439221	0.0857306	Ccna1	1.33974
ENSMUSG00000097665	-0.607219	0.00624233	0.101083	Gm16853	1.33871
ENSMUSG00000032177	0.379027	0.000299075	0.0285717	Pde4a	1.33577
ENSMUSG00000097799	-0.590773	0.0054941	0.0955843	Gm26899	1.33521
ENSMUSG00000028439	0.390735	0.000388733	0.0313809	Fam219a	1.33254
ENSMUSG00000025407	0.587418	0.00540064	0.0943046	Gli1	1.332
ENSMUSG00000105388	-0.315969	6.10887e-05	0.0180996	Rpl36a-ps2	1.33151
ENSMUSG00000006301	-0.347878	0.000149022	0.0218311	Tmbim1	1.33124
ENSMUSG00000103467	0.656635	0.0094146	0.12361	Gm38245	1.33047
ENSMUSG00000017978	-0.334143	0.000108296	0.0207075	Cadps2	1.325
ENSMUSG00000083657	-0.608635	0.00667191	0.104231	Gm12245	1.32424
ENSMUSG00000049728	0.300299	3.89926e-05	0.0139388	Zfp668	1.32402
ENSMUSG00000028487	0.594135	0.00593963	0.0994101	Bnc2	1.32269
ENSMUSG00000071112	0.485265	0.00188745	0.0582156	Spx	1.32192
ENSMUSG00000023990	-0.399166	0.000490958	0.0345213	Tfeb	1.32082
ENSMUSG00000086129	0.649579	0.00930855	0.123195	Gm13558	1.31937
ENSMUSG00000020256	-0.453006	0.00123261	0.0497934	Aldh1l2	1.31787
ENSMUSG00000051048	0.427209	0.000842925	0.0434547	P4ha3	1.31333
ENSMUSG00000072693	-0.799798	0.0228055	0.186554	Gm10401	1.31324
ENSMUSG00000026950	0.43638	0.00099175	0.0460592	Neb	1.31071
ENSMUSG00000034891	0.448077	0.00119404	0.0494872	Sncb	1.30972
ENSMUSG00000082377	0.489198	0.00210308	0.0616074	Gm14415	1.30965
ENSMUSG00000043298	-0.576664	0.005374	0.0941581	Smco3	1.30886
ENSMUSG00000026519	-0.465477	0.00154233	0.0540834	Tmem63a	1.30884
ENSMUSG00000061724	0.502067	0.0024813	0.0655858	Gm2423	1.30805
ENSMUSG00000057719	-1.47216	0.130115	0.427164	Sh3rf2	1.30385
ENSMUSG00000101671	-0.587464	0.00604873	0.0996727	Gm28221	1.30319
ENSMUSG00000037692	0.402147	0.000585813	0.036996	Ahdc1	1.29984
ENSMUSG00000097617	-0.62796	0.00852173	0.11809	Gm10687	1.29954
ENSMUSG00000057003	0.702905	0.0141713	0.149994	Myh4	1.29938
ENSMUSG00000085838	-0.602648	0.00704664	0.10732	Chn1os1	1.29691
ENSMUSG00000091363	0.46236	0.00158023	0.0545339	Gm7701	1.2952
ENSMUSG00000024986	-0.536579	0.00392004	0.081493	Hhex	1.29139
ENSMUSG00000103952	0.45397	0.00143102	0.0525429	Gm37268	1.29125
ENSMUSG00000039087	0.468785	0.00176208	0.0570103	Rreb1	1.29102
ENSMUSG00000106162	0.736169	0.0177308	0.166824	Gm43613	1.28923
ENSMUSG00000026421	-0.364467	0.000291547	0.0285717	Csrp1	1.2885
ENSMUSG00000042750	-0.301616	5.70128e-05	0.0177076	Bex2	1.28007
ENSMUSG00000038526	-0.474947	0.00206995	0.0614691	Car14	1.27478
ENSMUSG00000107172	0.504071	0.00298353	0.0712813	4933430H06Rik	1.27292
ENSMUSG00000084537	0.509043	0.00316262	0.0733543	Gm25845	1.27258
ENSMUSG00000017868	-0.637046	0.0101236	0.127399	Sgk2	1.27069
ENSMUSG00000074657	-0.344039	0.000213844	0.0253218	Kif5a	1.26259
ENSMUSG00000020715	0.271969	2.29932e-05	0.0108928	Ern1	1.2615
ENSMUSG00000040565	-0.35539	0.000282792	0.0282118	Btaf1	1.26111
ENSMUSG00000095280	1.07951	0.0679571	0.313875	Gm21738	1.26062
ENSMUSG00000041309	-0.64688	0.0112807	0.134417	Nkx6-2	1.2599
ENSMUSG00000008393	-0.546911	0.00501541	0.0914551	Carhsp1	1.25773
ENSMUSG00000021478	-0.749892	0.0210341	0.179834	Drd1	1.25763
ENSMUSG00000039601	-0.2364	4.87023e-06	0.00659082	Rcan2	1.25586
ENSMUSG00000021866	0.503365	0.00320536	0.0737895	Anxa11	1.25545
ENSMUSG00000035349	0.82004	0.0295051	0.211824	ENSMUSG00000035349	1.25474
ENSMUSG00000032289	0.381795	0.000519555	0.035211	Thsd4	1.25395
ENSMUSG00000026414	-0.42552	0.00113477	0.0489733	Tnnt2	1.2532
ENSMUSG00000035486	-0.411318	0.000902511	0.0449047	Plk5	1.25228
ENSMUSG00000046480	-0.607298	0.00869199	0.118896	Scn4b	1.25157
ENSMUSG00000096736	1.10239	0.0733324	0.324086	Gm17535	1.25088
ENSMUSG00000086652	0.870588	0.0367314	0.234236	Gm14029	1.24926
ENSMUSG00000029005	-0.924126	0.0445042	0.258564	Draxin	1.24905
ENSMUSG00000037989	0.342405	0.000227259	0.0256039	Wnk2	1.24754
ENSMUSG00000110156	0.486891	0.00275506	0.0694114	Gm42067	1.24638
ENSMUSG00000030677	-0.452513	0.00179959	0.057351	Kif22	1.24207
ENSMUSG00000031099	-0.298091	6.85927e-05	0.0187385	Smarca1	1.24117
ENSMUSG00000022686	-0.621012	0.0100335	0.126633	B3gnt5	1.24112
ENSMUSG00000084887	0.4928	0.00305028	0.0724193	Gm11749	1.23972
ENSMUSG00000008333	-0.265629	2.16435e-05	0.010791	Snrpb2	1.23907
ENSMUSG00000029384	0.821084	0.0312945	0.21742	2010109A12Rik	1.23535
ENSMUSG00000004446	0.412934	0.0010215	0.0465621	Bid	1.23499
ENSMUSG00000109863	0.492987	0.00316128	0.0733543	Gm45643	1.23254
ENSMUSG00000013921	0.526026	0.00460792	0.0879172	Clip3	1.22906
ENSMUSG00000030342	-0.389593	0.000710899	0.0405361	Cd9	1.22651
ENSMUSG00000041596	0.578618	0.00777353	0.112516	Nlrp5-ps	1.22053
ENSMUSG00000045573	-0.75032	0.0237499	0.189657	Penk	1.21877
ENSMUSG00000105255	-0.725624	0.0209187	0.179414	Gm42413	1.21866
ENSMUSG00000102148	0.442932	0.00177447	0.0572727	Gm38059	1.21848
ENSMUSG00000035258	-0.843269	0.0361399	0.233006	Abi3bp	1.21601
ENSMUSG00000097993	-0.986481	0.0593394	0.294645	Ptprv	1.21007
ENSMUSG00000006342	0.452394	0.00211669	0.0616478	Susd2	1.20986
ENSMUSG00000046585	-0.604543	0.0100392	0.126633	Cfap58	1.20806
ENSMUSG00000103854	0.426207	0.00149853	0.0536695	Gm37250	1.20375
ENSMUSG00000061536	0.312221	0.000142607	0.0215982	Sec22c	1.20076
ENSMUSG00000108790	-0.379709	0.000694753	0.0399468	Gm44806	1.19919
ENSMUSG00000091864	-0.563899	0.00750923	0.110458	Gm17102	1.19795
ENSMUSG00000036565	0.34348	0.000337037	0.0298388	Ttyh3	1.19267
ENSMUSG00000027868	0.424933	0.00160153	0.0546713	Tbx15	1.18789
ENSMUSG00000034320	0.318952	0.000193233	0.0239305	Slc26a2	1.18456
ENSMUSG00000000125	-0.557847	0.00753939	0.11065	Wnt3	1.18412
ENSMUSG00000017734	-0.33516	0.000297739	0.0285717	Dbndd2	1.18183
ENSMUSG00000031409	-0.318632	0.000195668	0.0240722	Tceal6	1.18164
ENSMUSG00000099597	-0.751622	0.0267843	0.201378	ENSMUSG00000099597	1.18164
ENSMUSG00000009216	0.441916	0.00214595	0.0617996	Fam163b	1.1792
ENSMUSG00000080478	0.719874	0.0231251	0.187917	Snord23	1.17765
ENSMUSG00000049044	-0.340513	0.000353848	0.0306119	Rapgef4	1.17517
ENSMUSG00000032185	0.401711	0.001205	0.0494872	Carm1	1.1726
ENSMUSG00000033585	0.400825	0.00121156	0.0494872	Ndn	1.16907
ENSMUSG00000074776	-0.686768	0.0199394	0.1753	Gm10754	1.1677
ENSMUSG00000033788	0.38505	0.000932269	0.0456402	Dysf	1.16688
ENSMUSG00000105843	-0.699694	0.0217467	0.18311	Gm19439	1.16332
ENSMUSG00000067235	0.96966	0.063402	0.303184	H2-Q10	1.16155
ENSMUSG00000038115	-1.01851	0.0724862	0.322072	Ano2	1.16085
ENSMUSG00000060424	-0.422212	0.00186992	0.0578882	Pantr1	1.15187
ENSMUSG00000078656	0.552347	0.00823363	0.11624	Vps25	1.15132
ENSMUSG00000058773	-0.515078	0.00582812	0.0985009	Hist1h1b	1.15093
ENSMUSG00000042828	0.477814	0.00394364	0.0815346	Trim72	1.14871
ENSMUSG00000110419	0.47397	0.00378462	0.0796705	AW046200	1.14795
ENSMUSG00000051413	0.334413	0.000379627	0.0310018	Plagl2	1.14391
ENSMUSG00000027326	-0.677121	0.0205282	0.178081	Knl1	1.14274
ENSMUSG00000083284	0.434583	0.00239567	0.0648638	Gm13688	1.13886
ENSMUSG00000034342	0.271885	6.48481e-05	0.0183375	Cbl	1.13868
ENSMUSG00000027281	0.293362	0.000131612	0.0210554	Slx4ip	1.13845
ENSMUSG00000082286	0.456196	0.00320474	0.0737895	Pisd-ps1	1.13785
ENSMUSG00000099875	-0.4552	0.00321427	0.0739049	Rbm3-ps	1.13478
ENSMUSG00000031461	0.733611	0.0284232	0.208118	Myom2	1.1344
ENSMUSG00000020190	0.359011	0.00069423	0.0399468	Mknk2	1.13393
ENSMUSG00000010021	-0.436732	0.002539	0.0663623	Kif19a	1.13347
ENSMUSG00000037217	0.448477	0.00297239	0.071238	Syn1	1.13325
ENSMUSG00000103200	0.571203	0.0105007	0.129613	Gm37328	1.13029
ENSMUSG00000093656	-0.477892	0.00431941	0.0854229	Gm20628	1.13001
ENSMUSG00000068882	-0.236206	1.64537e-05	0.0100558	Ssb	1.12995
ENSMUSG00000030089	0.443	0.00285824	0.0701786	Slc41a3	1.12695
ENSMUSG00000032218	0.470564	0.00403489	0.0826769	Ccnb2	1.12661
ENSMUSG00000030865	-0.564326	0.0102221	0.128002	Chp2	1.12327
ENSMUSG00000085360	0.631304	0.0167268	0.162228	Arhgap27os2	1.12157
ENSMUSG00000006445	0.648059	0.0187225	0.170783	Epha2	1.11961
ENSMUSG00000020788	-0.30553	0.000219296	0.0256039	Atp2a3	1.11792
ENSMUSG00000100556	-0.619463	0.0156931	0.157526	Gm28902	1.11769
ENSMUSG00000048327	-0.582417	0.0120653	0.139001	Ckap2l	1.11734
ENSMUSG00000034686	0.427223	0.0024284	0.0649685	Prr7	1.11705
ENSMUSG00000026622	-0.459227	0.00370362	0.0788414	Nek2	1.11655
ENSMUSG00000032883	-0.219456	8.57469e-06	0.00769524	Acsl3	1.11194
ENSMUSG00000025227	0.412397	0.00201255	0.0603985	Mfsd13a	1.11193
ENSMUSG00000107696	0.597184	0.0139205	0.148659	Gm44171	1.10858
ENSMUSG00000108064	0.387368	0.00137515	0.0514517	Gm44423	1.10851
ENSMUSG00000038085	0.387655	0.00138572	0.0515791	Cnbd2	1.10804
ENSMUSG00000074873	0.342212	0.000578253	0.0368875	AI606181	1.10804
ENSMUSG00000024213	-0.336728	0.000515635	0.0351735	Nudt3	1.10705
ENSMUSG00000099377	-0.259178	5.4916e-05	0.0173866	Gm6159	1.10417
ENSMUSG00000027965	-0.338576	0.000551266	0.0360148	Olfm3	1.1033
ENSMUSG00000005087	0.433603	0.00288321	0.070248	Cd44	1.10141
ENSMUSG00000082878	-0.434031	0.00291551	0.0709039	Gm12583	1.10039
ENSMUSG00000064325	-0.45237	0.00372588	0.0791373	Hhip	1.0987
ENSMUSG00000022228	-0.195329	2.3761e-06	0.00500196	Zscan26	1.09856
ENSMUSG00000006014	0.618043	0.0168642	0.163011	Prg4	1.09581
ENSMUSG00000030084	0.441176	0.00344767	0.0766747	Plxna1	1.08638
ENSMUSG00000024222	0.385339	0.00153872	0.0540834	Fkbp5	1.0839
ENSMUSG00000048240	-0.558358	0.0114519	0.135605	Gng7	1.08384
ENSMUSG00000097675	-0.434965	0.00322975	0.0739913	1700101I11Rik	1.08342
ENSMUSG00000093383	-0.801162	0.0447019	0.259474	Gm20642	1.08131
ENSMUSG00000026708	0.458194	0.0043816	0.085682	Cenpl	1.08059
ENSMUSG00000030785	-0.526209	0.0088863	0.120383	Cox6a2	1.0794
ENSMUSG00000027199	-0.350508	0.000840914	0.0434547	Gatm	1.0779
ENSMUSG00000082070	-0.442816	0.00368452	0.0787704	Gm1866	1.07764
ENSMUSG00000057457	-0.560351	0.0120132	0.138805	Phex	1.07606
ENSMUSG00000097265	0.454213	0.00429285	0.0853435	Gm26803	1.07524
ENSMUSG00000006638	-0.376229	0.00140403	0.0519546	Abhd1	1.07324
ENSMUSG00000052609	-0.414956	0.00259477	0.0670101	Plekhg3	1.07303
ENSMUSG00000024807	0.297794	0.000250241	0.0265613	Syvn1	1.07255
ENSMUSG00000109051	0.342211	0.00073763	0.0406791	Gm44913	1.07186
ENSMUSG00000095762	0.465411	0.00500041	0.0912696	Gm16378	1.07091
ENSMUSG00000010607	-0.299073	0.000262935	0.0275224	Pigyl	1.07073
ENSMUSG00000014498	0.391764	0.0018654	0.0578425	Ankrd52	1.06921
ENSMUSG00000033060	-0.365145	0.00118005	0.0494872	Lmo7	1.06918
ENSMUSG00000103685	0.470044	0.00533683	0.0939737	Gm37074	1.06828
ENSMUSG00000108569	-0.599895	0.0166265	0.162072	Gm4593	1.06733
ENSMUSG00000062519	0.221882	1.54909e-05	0.0100558	Zfp398	1.06723
ENSMUSG00000046574	0.398756	0.00212731	0.0617215	Prr12	1.06554
ENSMUSG00000098132	-0.418131	0.00285894	0.0701786	Rassf10	1.06364
ENSMUSG00000093460	-1.49932	0.195395	0.519427	Six3os1	1.06315
ENSMUSG00000083854	-0.292156	0.000233677	0.0256039	Dnajc19-ps	1.06093
ENSMUSG00000076612	-0.414783	0.00277477	0.069561	Ighg2c	1.06051
ENSMUSG00000024219	0.252806	6.75737e-05	0.0187385	Anks1	1.05426
ENSMUSG00000086368	0.444886	0.00428555	0.0852878	Gm13830	1.05349
ENSMUSG00000101856	-0.467614	0.00567279	0.0971201	1700096K18Rik	1.05036
ENSMUSG00000020309	-0.288733	0.000233128	0.0256039	Chac2	1.0488
ENSMUSG00000058816	-0.626511	0.0211862	0.180339	Ppp1r2-ps3	1.04875
ENSMUSG00000082120	-0.353899	0.00111018	0.0488421	Gm15720	1.04563
ENSMUSG00000104874	0.488143	0.00723379	0.10892	Gm43387	1.04493
ENSMUSG00000084234	0.521543	0.00992395	0.126272	4933405O20Rik	1.04481
ENSMUSG00000037071	-0.306629	0.000395371	0.0316063	Scd1	1.04346
ENSMUSG00000047361	-0.348842	0.0010226	0.0465621	Gm973	1.04314
ENSMUSG00000024810	-0.397195	0.00238628	0.0648638	Il33	1.04156
ENSMUSG00000058145	0.375544	0.00170875	0.056638	Adamts17	1.03925
ENSMUSG00000023484	-0.682179	0.0300743	0.21378	Prph	1.03814
ENSMUSG00000087644	-0.540584	0.0120689	0.139001	Gm14703	1.03702
ENSMUSG00000061762	-0.643994	0.0246032	0.193173	Tac1	1.03619
ENSMUSG00000032066	-0.273044	0.000162565	0.0221786	Bco2	1.03455
ENSMUSG00000022505	-0.311945	0.00049262	0.0345213	Emp2	1.03175
ENSMUSG00000038604	0.357051	0.00129689	0.0508089	Ripor1	1.03084
ENSMUSG00000104061	0.371998	0.00169865	0.0566234	Gm37953	1.0304
ENSMUSG00000094437	-0.4157	0.00340709	0.076211	Gm9830	1.02579
ENSMUSG00000056493	0.392597	0.00245466	0.0654092	Foxk1	1.02468
ENSMUSG00000037326	0.323534	0.000681668	0.0399468	Capn15	1.02445
ENSMUSG00000041323	-1.06417	0.109182	0.394687	Ak7	1.02358
ENSMUSG00000018339	-0.562761	0.0152433	0.156032	Gpx3	1.02249
ENSMUSG00000038002	0.260169	0.000119384	0.0209431	Cramp1l	1.02066
ENSMUSG00000045671	0.35144	0.00127097	0.0503896	Spred2	1.01772
ENSMUSG00000040907	0.391615	0.00252455	0.0661552	Atp1a3	1.01734
ENSMUSG00000097280	-0.537459	0.0128263	0.143029	AI849053	1.01682
ENSMUSG00000001228	-0.631562	0.0246612	0.193345	Uhrf1	1.01554
ENSMUSG00000031709	0.388399	0.00243126	0.0649685	Tbc1d9	1.01534
ENSMUSG00000079434	-0.47604	0.00737269	0.109641	Neu2	1.0151
ENSMUSG00000037455	0.306265	0.000484922	0.0345213	Slc18b1	1.01506
ENSMUSG00000039683	0.316379	0.000621439	0.0383511	Sdk1	1.0145
ENSMUSG00000037627	-0.476114	0.00754165	0.11065	Rgs22	1.01057
ENSMUSG00000106990	0.359137	0.0015413	0.0540834	Gm42547	1.00993
ENSMUSG00000040113	-0.562	0.0160202	0.159327	Mettl11b	1.00898
ENSMUSG00000001663	0.281314	0.000268069	0.0277532	Gstt1	1.00479
ENSMUSG00000106499	0.339685	0.00112332	0.0488746	Gm9403	1.0019
ENSMUSG00000015970	-0.405539	0.00341404	0.0762764	Chdh	1.00035
ENSMUSG00000109585	0.340045	0.00115207	0.0490842	Gm45358	0.99923
ENSMUSG00000030994	-0.545194	0.0147126	0.152865	D7Ertd443e	0.998964
ENSMUSG00000097618	0.487467	0.0090014	0.121037	Gm26507	0.997206
ENSMUSG00000023828	0.566117	0.017348	0.164668	Slc22a3	0.996791
ENSMUSG00000006740	-0.22552	3.80227e-05	0.0139388	Kif5b	0.996788
ENSMUSG00000038495	-0.259809	0.000145682	0.0215982	Otud7b	0.996783
ENSMUSG00000073779	-0.617428	0.0244257	0.192198	Lrp8os2	0.995389
ENSMUSG00000064345	-0.405332	0.00350276	0.0775272	mt-Nd2	0.995329
ENSMUSG00000097763	-0.610419	0.0234352	0.188721	Gm26636	0.995063
ENSMUSG00000040966	0.613622	0.0239396	0.190553	Slc22a2	0.99461
ENSMUSG00000026697	-0.417743	0.00417023	0.0840524	Myoc	0.99416
ENSMUSG00000005125	-0.374642	0.00222805	0.0628354	Ndrg1	0.99358
ENSMUSG00000071042	-0.262247	0.000163887	0.0221786	Rasgrp3	0.992723
ENSMUSG00000071234	-0.841984	0.0662447	0.309284	Syndig1l	0.992572
ENSMUSG00000021636	0.420457	0.00445602	0.0865481	Marveld2	0.988518
ENSMUSG00000104056	0.45018	0.00659073	0.103883	Gm38129	0.981872
ENSMUSG00000075296	0.433786	0.00548152	0.095453	Aldh3b2	0.980834
ENSMUSG00000026220	0.346792	0.00149706	0.0536695	Slc16a14	0.979605
ENSMUSG00000040254	0.357208	0.001835	0.0575594	Sema3d	0.977452
ENSMUSG00000025730	0.293138	0.000467022	0.0339526	Rab40c	0.976344
ENSMUSG00000031780	0.637533	0.0294941	0.211824	Ccl17	0.975595
ENSMUSG00000032179	0.501651	0.0113838	0.135137	Bmp5	0.975064
ENSMUSG00000052557	0.305825	0.000651838	0.0392705	Gan	0.974316
ENSMUSG00000032290	0.240057	8.73867e-05	0.0206954	Ptpn9	0.974282
ENSMUSG00000044674	0.312038	0.00078862	0.0423263	Fzd1	0.968296
ENSMUSG00000031822	0.323238	0.00102352	0.0465621	Gse1	0.96645
ENSMUSG00000105703	0.670688	0.0362445	0.233151	Gm43305	0.966299
ENSMUSG00000084329	0.323342	0.00103507	0.0468031	Gm6733	0.965184
ENSMUSG00000086292	0.533912	0.0157512	0.157812	Gm16052	0.962476
ENSMUSG00000082766	0.68563	0.0400399	0.2443	1700064H15Rik	0.958173
ENSMUSG00000108268	0.321695	0.00106672	0.0480048	Gm44187	0.956061
ENSMUSG00000108766	0.598759	0.0255668	0.196887	Gm44760	0.953418
ENSMUSG00000098029	0.674624	0.0393854	0.242744	Gm7745	0.947621
ENSMUSG00000088025	1.26705	0.178762	0.496312	Rprl3	0.947403
ENSMUSG00000022551	0.270648	0.00032069	0.0292105	Cyc1	0.94562
ENSMUSG00000002058	0.330274	0.00137211	0.0514517	Unc119	0.945446
ENSMUSG00000104389	0.399665	0.00435728	0.085598	Gm37034	0.943522
ENSMUSG00000081257	0.494849	0.012487	0.141676	Gm13607	0.941965
ENSMUSG00000024002	0.370065	0.00285683	0.0701786	Brd4	0.941487
ENSMUSG00000047963	0.502632	0.0135218	0.146726	Stbd1	0.939402
ENSMUSG00000095407	0.243126	0.000138411	0.0215982	Tmem200c	0.938183
ENSMUSG00000039262	0.284139	0.000514201	0.0351735	Prrc2b	0.934495
ENSMUSG00000070808	0.342568	0.00189586	0.0582156	Bicra	0.932537
ENSMUSG00000027035	0.221285	6.11407e-05	0.0180996	Cers6	0.93242
ENSMUSG00000020780	0.256396	0.000234214	0.0256039	Srp68	0.930815
ENSMUSG00000048644	0.368163	0.00306756	0.0724527	Ctxn1	0.925271
ENSMUSG00000038387	0.469884	0.0107568	0.130891	Rras	0.924882
ENSMUSG00000027887	0.428895	0.006989	0.106871	Sypl2	0.92452
ENSMUSG00000011263	0.900578	0.094538	0.369003	Exoc3l2	0.922547
ENSMUSG00000074629	0.399734	0.00499033	0.0912614	4930518I15Rik	0.920135
ENSMUSG00000082776	0.45704	0.00985356	0.125766	Gm7061	0.917009
ENSMUSG00000108389	0.397009	0.00490429	0.0907389	Gm45206	0.916862
ENSMUSG00000024378	0.392981	0.00468102	0.0887768	Stard4	0.915513
ENSMUSG00000024659	0.481157	0.0125141	0.141676	Anxa1	0.91545
ENSMUSG00000058975	0.325098	0.00152884	0.0540834	Kcnc1	0.915359
ENSMUSG00000091476	0.291097	0.000721211	0.0406791	Gm16432	0.914609
ENSMUSG00000029478	0.367953	0.00336328	0.0759484	Ncor2	0.910036
ENSMUSG00000051817	0.364086	0.00316649	0.0733543	Sox12	0.910004
ENSMUSG00000047749	0.320976	0.00148207	0.0534456	Zc3hav1l	0.908084
ENSMUSG00000012126	0.301872	0.000990078	0.0460592	Ubxn11	0.906924
ENSMUSG00000107476	0.293561	0.000826425	0.0434547	Zfp862-ps	0.904988
ENSMUSG00000075463	0.351466	0.00279335	0.0697269	4930594M22Rik	0.897599
ENSMUSG00000050271	0.286821	0.000744274	0.0407544	Prag1	0.897252
ENSMUSG00000082351	0.584775	0.0296362	0.212126	Gm11260	0.89364
ENSMUSG00000086448	0.364986	0.00356212	0.0779406	9330162012Rik	0.893591
ENSMUSG00000032092	0.568808	0.0272417	0.203077	Mpzl2	0.890052
ENSMUSG00000104391	0.363299	0.00359439	0.0783526	Gm37960	0.888039
ENSMUSG00000002578	0.304289	0.00120684	0.0494872	Ikzf4	0.888023
ENSMUSG00000048826	0.4426	0.00985762	0.125766	Dact2	0.887957
ENSMUSG00000102805	0.430685	0.00871234	0.118896	Gm37240	0.887153
ENSMUSG00000039062	0.509528	0.0186279	0.170413	Anpep	0.8814
ENSMUSG00000095891	0.934094	0.114191	0.403399	Gm10717	0.880261
ENSMUSG00000078302	0.50154	0.017654	0.166487	Foxd1	0.879278
ENSMUSG00000030757	0.303351	0.00127397	0.0503896	Zkscan2	0.878155
ENSMUSG00000043633	0.398095	0.00626987	0.101291	Fam221b	0.876901
ENSMUSG00000093880	0.830824	0.088014	0.356173	Tmem181c-ps	0.876892
ENSMUSG00000095547	1.06846	0.152335	0.45918	Gm10719	0.873143
ENSMUSG00000075307	0.524617	0.0218271	0.18311	Klhl41	0.871392
ENSMUSG00000109852	0.371111	0.00452239	0.0872518	Gm45360	0.870118
ENSMUSG00000108617	0.411634	0.00786849	0.113386	Gm31749	0.866122
ENSMUSG00000026274	0.27239	0.00067261	0.0396124	Pask	0.864085
ENSMUSG00000082765	0.369344	0.00462251	0.0881067	Gm14411	0.862464
ENSMUSG00000103662	0.562951	0.0294537	0.211615	Gm34294	0.8618
ENSMUSG00000057802	0.544936	0.0263627	0.199548	Gm10030	0.860459
ENSMUSG00000002028	0.237079	0.00024608	0.0263402	Kmt2a	0.855602
ENSMUSG00000010205	0.267476	0.000657065	0.0392705	Raver1	0.851214
ENSMUSG00000103772	0.348919	0.00363558	0.0783972	Gm36933	0.851161
ENSMUSG00000095186	0.948208	0.126831	0.422414	Gm10718	0.850328
ENSMUSG00000034063	0.338332	0.00307647	0.0724961	4930590J08Rik	0.849873
ENSMUSG00000020395	0.512077	0.0219339	0.183713	Itk	0.849477
ENSMUSG00000032312	0.363604	0.00465574	0.0885619	Csk	0.847928
ENSMUSG00000035270	0.396959	0.00734471	0.109397	Impg2	0.847121
ENSMUSG00000037992	0.42546	0.0103292	0.128663	Rara	0.844937
ENSMUSG00000008438	0.438013	0.0118705	0.138013	Adam21	0.843406
ENSMUSG00000098128	0.287153	0.00121197	0.0494872	Gm3693	0.837484
ENSMUSG00000078865	0.48944	0.0194858	0.173567	Gm14406	0.837081
ENSMUSG00000001138	0.247813	0.000427122	0.032499	Cnnm3	0.834993
ENSMUSG00000033253	0.21648	0.000144931	0.0215982	Szt2	0.831034
ENSMUSG00000091426	0.32747	0.00295007	0.071238	Gm17228	0.828554
ENSMUSG00000017692	0.321832	0.00274801	0.0694114	Rhbdl3	0.824206
ENSMUSG00000091028	0.958527	0.140292	0.441817	Gm10722	0.817592
ENSMUSG00000029603	0.284467	0.00133651	0.0509446	Dtx1	0.817567
ENSMUSG00000032875	0.219703	0.000192516	0.0239305	Arhgef17	0.816315
ENSMUSG00000061878	0.560117	0.0349372	0.229951	Sphk1	0.815929
ENSMUSG00000027335	0.329547	0.00335013	0.0758322	Adra1d	0.81561
ENSMUSG00000005198	0.284616	0.00137071	0.0514517	Polr2a	0.814873
ENSMUSG00000009621	0.284884	0.00138266	0.0515668	Vav2	0.814563
ENSMUSG00000041696	0.417191	0.0112534	0.134412	Rasl12	0.812986
ENSMUSG00000109231	0.432379	0.0131899	0.144867	Gm45737	0.812768
ENSMUSG00000055494	0.518139	0.0270964	0.202512	Gm14168	0.811969
ENSMUSG00000099868	0.452469	0.0161847	0.159942	Gm28792	0.810324
ENSMUSG00000051811	0.631752	0.0523721	0.277893	Cox6b2	0.809211
ENSMUSG00000068428	0.504602	0.0250706	0.194987	Gmnc	0.807786
ENSMUSG00000066440	0.200103	9.21981e-05	0.0207075	Zfyve26	0.807472
ENSMUSG00000109032	0.397457	0.00931148	0.123195	Gm7972	0.807229
ENSMUSG00000104940	0.347294	0.00477654	0.0894282	Gm42908	0.806031
ENSMUSG00000105578	0.446846	0.0157727	0.157929	Gm43663	0.805259
ENSMUSG00000088659	0.546159	0.0337234	0.22673	Gm24845	0.803983
ENSMUSG00000022419	0.344258	0.00472215	0.0889531	Deptor	0.800697
ENSMUSG00000081299	0.420449	0.0125265	0.141676	Gm13603	0.799765
ENSMUSG00000018659	0.306181	0.00249244	0.0655858	Pnpo	0.797104
ENSMUSG00000055980	0.317349	0.00317053	0.0733543	Irs1	0.793013
ENSMUSG00000081574	0.508459	0.0276533	0.20476	Gm14429	0.792307
ENSMUSG00000024949	0.287365	0.00175385	0.0570103	Sf1	0.791979
ENSMUSG00000084153	0.44851	0.0171703	0.163718	Gm12186	0.791721
ENSMUSG00000044700	0.212143	0.000186258	0.0236836	Tmem201	0.791269
ENSMUSG00000035105	0.347926	0.00534697	0.0939737	Egln3	0.79045

## Sheet: mPFC D2 sus-con
Ensembl	logFC	P.Value	adj.P.Val	external gene name	-log10(P)*|logFC|
ENSMUSG00000073902	1.32625	0.0219797	0.964362	Gm1966	2.19889
ENSMUSG00000041779	0.562687	0.000435214	0.964362	Tram2	1.89136
ENSMUSG00000024992	-0.782032	0.00450189	0.964362	Pde6c	1.83512
ENSMUSG00000022759	-0.546857	0.00051601	0.964362	Lrrc74b	1.79771
ENSMUSG00000055134	-0.718356	0.00368522	0.964362	9130017K11Rik	1.74815
ENSMUSG00000069919	0.622981	0.00164123	0.964362	Hba-a1	1.7349
ENSMUSG00000025270	0.596976	0.00133637	0.964362	Alas2	1.71575
ENSMUSG00000019102	-0.617231	0.002019	0.964362	Aldh3a1	1.66335
ENSMUSG00000072494	-0.547052	0.00095965	0.964362	Ppp1r3e	1.65094
ENSMUSG00000078486	0.950855	0.0189503	0.964362	Perm1	1.63774
ENSMUSG00000032243	0.486088	0.000553998	0.964362	Itga11	1.58294
ENSMUSG00000084836	-0.662408	0.00498297	0.964362	Gm16274	1.5252
ENSMUSG00000031936	1.94333	0.166126	0.964362	Hephl1	1.51495
ENSMUSG00000104396	0.524314	0.00182586	0.964362	Gm37959	1.43585
ENSMUSG00000110375	1.12298	0.0563594	0.964362	Gm45323	1.40264
ENSMUSG00000030670	-0.560429	0.00328637	0.964362	Cyp2r1	1.3917
ENSMUSG00000086816	0.843591	0.0237916	0.964362	Gm16726	1.36963
ENSMUSG00000087678	-0.642964	0.00852503	0.964362	Gm14120	1.33049
ENSMUSG00000110205	-0.688052	0.0130582	0.964362	Gm33594	1.29637
ENSMUSG00000085348	-0.541605	0.0051503	0.964362	Myhas	1.23928
ENSMUSG00000087574	0.34056	0.000230655	0.964362	C030037D09Rik	1.23863
ENSMUSG00000055926	1.09674	0.0780599	0.964362	Gm14137	1.21472
ENSMUSG00000094338	0.536022	0.00549558	0.964362	Hist1h2bl	1.2114
ENSMUSG00000088818	-0.64302	0.0131122	0.964362	Gm22389	1.21037
ENSMUSG00000045004	-0.695103	0.0191534	0.964362	Spata21	1.19402
ENSMUSG00000107035	0.492206	0.00378846	0.964362	Ybx1-ps2	1.1919
ENSMUSG00000050063	0.765161	0.0282969	0.964362	Klk6	1.18467
ENSMUSG00000077733	0.559498	0.00791243	0.964362	Gm23608	1.17589
ENSMUSG00000081046	0.484855	0.00383468	0.964362	Gm12846	1.17154
ENSMUSG00000087692	-0.451141	0.00281713	0.964362	Gm11940	1.1505
ENSMUSG00000080469	-0.45811	0.00319887	0.964362	Snord98	1.14299
ENSMUSG00000053886	0.486888	0.00482018	0.964362	Sh2d4a	1.12809
ENSMUSG00000102922	0.528042	0.00735432	0.964362	Gm34176	1.12656
ENSMUSG00000073530	-0.552671	0.0092048	0.964362	Pappa2	1.12523
ENSMUSG00000105402	0.448681	0.00310598	0.964362	Gm3716	1.1252
ENSMUSG00000054000	-0.40365	0.0017161	0.964362	Tusc1	1.11628
ENSMUSG00000027331	0.508983	0.00700221	0.964362	Knstrn	1.09674
ENSMUSG00000087075	1.22548	0.13052	0.964362	A230065H16Rik	1.08372
ENSMUSG00000027344	0.528156	0.00891585	0.964362	Fsip1	1.08263
ENSMUSG00000103706	-1.21654	0.131338	0.964362	6820402A03Rik	1.07251
ENSMUSG00000099950	-0.575595	0.0137657	0.964362	9130227L01Rik	1.0713
ENSMUSG00000097312	1.35675	0.169508	0.964362	Gm26870	1.0458
ENSMUSG00000097402	0.524477	0.0103545	0.964362	Gm17399	1.04102
ENSMUSG00000073402	0.473975	0.00642948	0.964362	Gm8909	1.03887
ENSMUSG00000006445	0.639587	0.0244014	0.964362	Epha2	1.03139
ENSMUSG00000031241	-0.557043	0.0140913	0.964362	Tbx22	1.03111
ENSMUSG00000089737	-0.423847	0.00375036	0.964362	Gm15688	1.02822
ENSMUSG00000065434	0.389014	0.00235756	0.964362	Mir7-1	1.02215
ENSMUSG00000031492	-0.496039	0.00885392	0.964362	Chrnb3	1.0183
ENSMUSG00000024011	0.577984	0.0186672	0.964362	Pi16	0.999288
ENSMUSG00000109706	-0.524477	0.0126662	0.964362	Fth-ps3	0.995118
ENSMUSG00000025081	-0.652388	0.030843	0.964362	Tdrd1	0.985656
ENSMUSG00000022432	-0.604834	0.0241575	0.964362	Smc1b	0.977985
ENSMUSG00000025491	0.593882	0.0232086	0.964362	Ifitm1	0.970612
ENSMUSG00000002831	0.476889	0.00963537	0.964362	Plin4	0.96147
ENSMUSG00000090706	0.482259	0.0102078	0.964362	Gm17233	0.960211
ENSMUSG00000010751	0.566083	0.0202634	0.964362	Tnfrsf22	0.958541
ENSMUSG00000042895	-0.510154	0.0136604	0.964362	Abra	0.951201
ENSMUSG00000027399	0.499222	0.0126842	0.964362	Il1a	0.946893
ENSMUSG00000048096	0.523235	0.0155635	0.964362	Lmod1	0.945953
ENSMUSG00000053964	0.411158	0.0050663	0.964362	Lgals4	0.943735
ENSMUSG00000065903	-0.998696	0.115199	0.964362	Gm26111	0.937329
ENSMUSG00000001444	1.32737	0.197592	0.964362	Tbx21	0.934778
ENSMUSG00000020415	-0.462333	0.00968473	0.964362	Pttg1	0.931099
ENSMUSG00000024670	-0.763656	0.0616407	0.964362	Cd6	0.924125
ENSMUSG00000049436	0.553939	0.0227346	0.964362	Upk1b	0.910295
ENSMUSG00000031465	0.41219	0.00640589	0.964362	Angpt2	0.904106
ENSMUSG00000081775	-0.443293	0.00934654	0.964362	Gm12420	0.899597
ENSMUSG00000104758	0.466678	0.0118743	0.964362	Mir691	0.898539
ENSMUSG00000100183	-0.825876	0.082422	0.964362	Gm28512	0.895214
ENSMUSG00000040751	-0.338811	0.00248724	0.964362	Lat2	0.882358
ENSMUSG00000103828	0.954165	0.119471	0.964362	2610001A08Rik	0.880443
ENSMUSG00000036964	0.388292	0.00557884	0.964362	Trim17	0.874999
ENSMUSG00000074178	-0.558164	0.0272706	0.964362	Gm10638	0.87314
ENSMUSG00000109506	-0.577176	0.0312647	0.964362	Gm44724	0.868619
ENSMUSG00000093748	-0.510605	0.019913	0.964362	Gm19031	0.868468
ENSMUSG00000095789	0.528815	0.0229699	0.964362	Nupr1l	0.866643
ENSMUSG00000026656	0.35787	0.00392796	0.964362	Fcgr2b	0.860975
ENSMUSG00000035528	1.41508	0.249677	0.964362	Npffr2	0.852757
ENSMUSG00000016024	0.464808	0.0153208	0.964362	Lbp	0.843495
ENSMUSG00000099384	0.524157	0.024599	0.964362	1700110C19Rik	0.843412
ENSMUSG00000076434	0.502121	0.0212129	0.964362	Wfdc3	0.840249
ENSMUSG00000000386	0.599114	0.0424291	0.964362	Mx1	0.822186
ENSMUSG00000066170	0.467113	0.0174411	0.964362	E230001N04Rik	0.821383
ENSMUSG00000102275	0.439708	0.0138479	0.964362	Gm37144	0.817248
ENSMUSG00000029797	0.421024	0.011628	0.964362	Sspo	0.814469
ENSMUSG00000027765	0.477219	0.0200768	0.964362	P2ry1	0.809986
ENSMUSG00000000901	0.42644	0.0126415	0.964362	Mmp11	0.809469
ENSMUSG00000093994	-0.716493	0.0748675	0.964362	Gm26498	0.806561
ENSMUSG00000031262	0.441429	0.0154143	0.964362	Cenpi	0.799902
ENSMUSG00000035580	0.641443	0.057627	0.964362	Kcnh8	0.794988
ENSMUSG00000035493	0.413148	0.0121349	0.964362	Tgfbi	0.791577
ENSMUSG00000031264	0.422663	0.0134152	0.964362	Btk	0.791396
ENSMUSG00000086937	-0.536648	0.0342954	0.964362	Gm15063	0.786062
ENSMUSG00000041577	0.403818	0.0116546	0.964362	Prelp	0.780783
ENSMUSG00000060441	-0.819968	0.112741	0.964362	Trim5	0.777262
ENSMUSG00000018986	-0.456663	0.0198658	0.964362	Slfn3	0.777193
ENSMUSG00000102813	-0.441901	0.0176015	0.964362	Gm37795	0.775294
ENSMUSG00000093579	-0.378702	0.00918104	0.964362	Gm20036	0.771456
ENSMUSG00000082601	0.37448	0.00873539	0.964362	Gm12700	0.770947
ENSMUSG00000004837	-0.37169	0.00846869	0.964362	Grap	0.77021
ENSMUSG00000061983	0.364685	0.00777349	0.964362	Rps12	0.769261
ENSMUSG00000035711	0.372325	0.00922029	0.964362	Dok3	0.757776
ENSMUSG00000053181	0.417491	0.0155192	0.964362	A830005F24Rik	0.755295
ENSMUSG00000083633	0.581114	0.0501659	0.964362	Gm13312	0.755211
ENSMUSG00000103810	0.952825	0.16234	0.964362	Gm38005	0.752327
ENSMUSG00000063129	-0.421263	0.0166702	0.964362	Aldoart2	0.749031
ENSMUSG00000004885	0.44528	0.0208392	0.964362	Crabp2	0.748568
ENSMUSG00000106053	-0.553431	0.0448395	0.964362	Gm20752	0.746213
ENSMUSG00000022483	0.539403	0.0420446	0.964362	Col2a1	0.742375
ENSMUSG00000041482	0.447345	0.0224385	0.964362	Piezo2	0.737674
ENSMUSG00000082088	0.480238	0.0293232	0.964362	Gm15753	0.736104
ENSMUSG00000075307	0.453822	0.0244295	0.964362	Klhl41	0.731601
ENSMUSG00000104218	0.377717	0.0125254	0.964362	Gm9134	0.718498
ENSMUSG00000030867	0.367161	0.0112908	0.964362	Plk1	0.714963
ENSMUSG00000046219	0.338523	0.00781845	0.964362	C230012O17Rik	0.713226
ENSMUSG00000053113	0.362942	0.01093	0.964362	Socs3	0.711866
ENSMUSG00000062778	0.589064	0.0618816	0.964362	Chia1	0.711847
ENSMUSG00000105063	0.305627	0.00468964	0.964362	Gm43488	0.711762
ENSMUSG00000019732	-0.310993	0.00515506	0.964362	Calr3	0.711479
ENSMUSG00000027115	-0.304031	0.00460218	0.964362	Kif18a	0.710531
ENSMUSG00000052496	-0.347647	0.00907465	0.964362	Pkdrej	0.709954
ENSMUSG00000098299	0.507518	0.0399876	0.964362	Mir7224	0.709548
ENSMUSG00000016194	-0.328861	0.00737456	0.964362	Hsd11b1	0.701218
ENSMUSG00000020846	-0.230952	0.000929249	0.964362	Rflnb	0.700216
ENSMUSG00000002100	-0.516564	0.0449086	0.964362	Mybpc3	0.696159
ENSMUSG00000038403	-0.472315	0.0336469	0.964362	Hfe2	0.695746
ENSMUSG00000006369	0.321375	0.00720016	0.964362	Fbln1	0.688596
ENSMUSG00000063652	-0.444529	0.0284852	0.964362	Slc22a21	0.686966
ENSMUSG00000084984	-0.50147	0.0431508	0.964362	Far1os	0.684512
ENSMUSG00000100615	-0.371111	0.0144304	0.964362	Gm5511	0.683113
ENSMUSG00000001506	-0.599042	0.0740235	0.964362	Col1a1	0.677295
ENSMUSG00000086682	0.390618	0.0186348	0.964362	Gm16023	0.675641
ENSMUSG00000054951	0.889874	0.174303	0.964362	9130008F23Rik	0.675144
ENSMUSG00000105044	-0.421057	0.0265726	0.964362	Gm10416	0.663403
ENSMUSG00000046167	-0.352932	0.0134528	0.964362	Gldn	0.660402
ENSMUSG00000086600	-0.369738	0.016685	0.964362	C030005K06Rik	0.657273
ENSMUSG00000060284	0.922877	0.194129	0.964362	Sp7	0.657006
ENSMUSG00000109488	-0.296852	0.00626637	0.964362	Gm6828	0.65396
ENSMUSG00000097728	-0.350648	0.0136965	0.964362	Gm26840	0.653394
ENSMUSG00000033590	-0.355641	0.0146435	0.964362	Myo5c	0.652372
ENSMUSG00000001249	0.3502	0.0139038	0.964362	Hpn	0.650275
ENSMUSG00000033717	0.375644	0.0187432	0.964362	Adra2a	0.648795
ENSMUSG00000101122	0.446995	0.0354277	0.964362	Gm17971	0.648436
ENSMUSG00000110142	0.308159	0.00801839	0.964362	Gm45872	0.645875
ENSMUSG00000060860	0.245663	0.00238504	0.964362	Ube2s	0.644252
ENSMUSG00000019787	1.08424	0.255692	0.964362	Trdn	0.642177
ENSMUSG00000103035	-0.410513	0.0273241	0.964362	Gm37122	0.641819
ENSMUSG00000104063	0.278729	0.00502425	0.964362	Pcdhgb7	0.640777
ENSMUSG00000026414	-0.540815	0.0656015	0.964362	Tnnt2	0.639831
ENSMUSG00000037686	0.312955	0.00912848	0.964362	Aspg	0.638302
ENSMUSG00000108601	0.39429	0.0240577	0.964362	Gm44645	0.638255
ENSMUSG00000086188	1.02453	0.239519	0.964362	Gm15169	0.635887
ENSMUSG00000085743	1.08509	0.259939	0.964362	8430419K02Rik	0.634918
ENSMUSG00000091345	0.473357	0.0455809	0.964362	Col6a5	0.634874
ENSMUSG00000038152	-0.340949	0.0137593	0.964362	5033430I15Rik	0.634644
ENSMUSG00000103114	-0.313917	0.00956376	0.964362	Gm32200	0.633915
ENSMUSG00000050122	-0.330309	0.0120554	0.964362	Vwa3b	0.633802
ENSMUSG00000107352	0.554024	0.0719822	0.964362	Gm43660	0.633125
ENSMUSG00000027947	0.326391	0.0117006	0.964362	Il6ra	0.63052
ENSMUSG00000023224	0.343012	0.0146514	0.964362	Serping1	0.629125
ENSMUSG00000099543	-0.402638	0.0273991	0.964362	Gm29322	0.629027
ENSMUSG00000002930	0.934814	0.212391	0.964362	Ppp1r17	0.629003
ENSMUSG00000005237	0.364719	0.0188594	0.964362	Dnah2	0.628949
ENSMUSG00000107524	0.378879	0.0222296	0.964362	Gm44136	0.626313
ENSMUSG00000065915	-0.629547	0.102733	0.964362	Gm24445	0.622175
ENSMUSG00000050174	-0.286741	0.00678774	0.964362	Nudt6	0.621734
ENSMUSG00000106164	-0.328154	0.0129598	0.964362	9430085M18Rik	0.619358
ENSMUSG00000017664	0.183439	0.000423664	0.964362	Slc35c2	0.618737
ENSMUSG00000104411	-0.381862	0.0240638	0.964362	Gm30340	0.618096
ENSMUSG00000083909	0.341543	0.0157563	0.964362	Gm15842	0.615648
ENSMUSG00000107215	0.417924	0.0339903	0.964362	Gm43197	0.613782
ENSMUSG00000100176	0.440083	0.0403903	0.964362	Gm28586	0.613353
ENSMUSG00000024027	0.594861	0.0939476	0.964362	Glp1r	0.61099
ENSMUSG00000009734	-0.470872	0.0505577	0.964362	Pou6f2	0.61035
ENSMUSG00000086034	-0.34693	0.0176355	0.964362	Gm15201	0.60838
ENSMUSG00000089633	0.505568	0.0629879	0.964362	A230009B12Rik	0.607057
ENSMUSG00000025732	0.248324	0.00361811	0.964362	Mcrip2	0.606288
ENSMUSG00000102665	0.439033	0.0417969	0.964362	Gm38379	0.605363
ENSMUSG00000020713	1.54778	0.406439	0.964362	Gh	0.605187
ENSMUSG00000005994	0.979343	0.241215	0.964362	Tyrp1	0.604837
ENSMUSG00000042501	0.812607	0.182491	0.964362	Cpa6	0.600321
ENSMUSG00000040569	0.404951	0.0330284	0.964362	Slc26a7	0.599777
ENSMUSG00000045761	0.527961	0.0734227	0.964362	Togaram2	0.598798
ENSMUSG00000056718	0.384875	0.0279794	0.964362	Gm13199	0.597773
ENSMUSG00000087543	0.455295	0.0488823	0.964362	Gm16576	0.596822
ENSMUSG00000097063	0.308658	0.0118916	0.964362	Pantr2	0.594092
ENSMUSG00000100354	0.505512	0.0669207	0.964362	Gm29113	0.593693
ENSMUSG00000086724	-0.389117	0.0299523	0.964362	Gm12833	0.592847
ENSMUSG00000018581	1.1316	0.299782	0.964362	Dnah11	0.592044
ENSMUSG00000037731	0.377326	0.0272038	0.964362	Themis2	0.590655
ENSMUSG00000095284	-0.600756	0.104349	0.964362	Gm22550	0.589649
ENSMUSG00000106139	-0.37241	0.0265483	0.964362	Gm30648	0.586905
ENSMUSG00000020905	-0.367048	0.0252183	0.964362	Usp43	0.586646
ENSMUSG00000108955	0.299109	0.0109332	0.964362	Gm44775	0.586629
ENSMUSG00000093668	0.279504	0.00800996	0.964362	Pou5f2	0.585943
ENSMUSG00000108267	0.39353	0.0333738	0.964362	Gm44190	0.581084
ENSMUSG00000082553	1.0929	0.294429	0.964362	Gm11404	0.580352
ENSMUSG00000099464	-0.372239	0.0283004	0.964362	Gm5260	0.576303
ENSMUSG00000096977	0.539352	0.0855345	0.964362	Gm10827	0.575952
ENSMUSG00000031478	0.266021	0.00702711	0.964362	Nek3	0.572802
ENSMUSG00000026062	0.411481	0.0408076	0.964362	Slc9a2	0.571654
ENSMUSG00000105867	-0.240061	0.00417665	0.964362	Gm42517	0.571145
ENSMUSG00000102630	0.360066	0.0259378	0.964362	Gm37289	0.571088
ENSMUSG00000056209	0.317626	0.0160479	0.964362	Npm3	0.570007
ENSMUSG00000028989	0.323224	0.0174359	0.964362	Angptl7	0.568408
ENSMUSG00000093483	0.275224	0.00865929	0.964362	AA465934	0.567655
ENSMUSG00000097180	0.47054	0.0622546	0.964362	2700038G22Rik	0.567391
ENSMUSG00000083212	-0.375455	0.0309891	0.964362	Gm12274	0.566484
ENSMUSG00000060862	0.261511	0.00682734	0.964362	Zbtb40	0.566367
ENSMUSG00000064424	-0.604877	0.115895	0.964362	Gm22749	0.566125
ENSMUSG00000042793	0.901879	0.235859	0.964362	Lgr6	0.565792
ENSMUSG00000110279	-0.277093	0.00933877	0.964362	Gm45552	0.562419
ENSMUSG00000090622	-0.245936	0.0052121	0.964362	A930033H14Rik	0.561469
ENSMUSG00000109046	0.42481	0.0477758	0.964362	Gm44571	0.561085
ENSMUSG00000105006	0.408789	0.0426402	0.964362	Gm9484	0.560115
ENSMUSG00000010825	0.454796	0.0587868	0.964362	Grid2ip	0.559726
ENSMUSG00000032377	0.366733	0.0297747	0.964362	Plscr4	0.559691
ENSMUSG00000108532	0.318909	0.0179386	0.964362	Gm32647	0.556883
ENSMUSG00000105620	-0.454719	0.05971	0.964362	Gm43047	0.556555
ENSMUSG00000082301	-0.282399	0.0109489	0.964362	Gm14032	0.55368
ENSMUSG00000010362	0.299576	0.0142426	0.964362	Rdm1	0.553141
ENSMUSG00000030406	0.414738	0.046451	0.964362	Gipr	0.552847
ENSMUSG00000008845	0.329783	0.0213233	0.964362	Cd163	0.551115
ENSMUSG00000031838	0.349549	0.0274809	0.964362	Ifi30	0.545636
ENSMUSG00000070390	-0.45826	0.0649821	0.964362	Nlrp1b	0.544049
ENSMUSG00000041886	-0.554823	0.105056	0.964362	Macc1	0.542939
ENSMUSG00000097165	-0.330518	0.0230446	0.964362	2210008F06Rik	0.541201
ENSMUSG00000025225	0.384031	0.0389709	0.964362	Nfkb2	0.5412
ENSMUSG00000109940	0.440375	0.0593728	0.964362	Gm45399	0.540081
ENSMUSG00000109178	-0.41161	0.0489858	0.964362	Gm3257	0.53918
ENSMUSG00000024659	0.344896	0.027345	0.964362	Anxa1	0.539115
ENSMUSG00000041559	0.325107	0.0220428	0.964362	Fmod	0.538617
ENSMUSG00000028370	0.840559	0.228712	0.964362	Pappa	0.538555
ENSMUSG00000105245	0.535403	0.0986727	0.964362	Gm31305	0.538509
ENSMUSG00000054150	0.319999	0.0207782	0.964362	Syne3	0.538363
ENSMUSG00000026308	0.887902	0.248037	0.964362	Klhl30	0.53761
ENSMUSG00000097397	-0.400386	0.0454851	0.964362	Gm16861	0.53737
ENSMUSG00000041143	0.350474	0.0294315	0.964362	Tmco4	0.536642
ENSMUSG00000060985	-0.320697	0.0213162	0.964362	Tdrd5	0.535977
ENSMUSG00000047443	-0.345383	0.0282823	0.964362	Erfe	0.534821
ENSMUSG00000031951	0.213843	0.00315929	0.964362	Tmem231	0.534696
ENSMUSG00000102018	0.294627	0.015417	0.964362	K230010J24Rik	0.533865
ENSMUSG00000028640	1.00956	0.297234	0.964362	Tfap2c	0.531938
ENSMUSG00000105184	-0.373095	0.0377538	0.964362	Gm42537	0.530928
ENSMUSG00000003545	0.408043	0.0501235	0.964362	Fosb	0.530439
ENSMUSG00000056025	-0.633639	0.146771	0.964362	Clca3a1	0.528048
ENSMUSG00000098091	-0.407974	0.0510939	0.964362	Gm16470	0.526952
ENSMUSG00000067081	-0.334005	0.0264665	0.964362	Asb18	0.526827
ENSMUSG00000053153	0.541676	0.107722	0.964362	Spag16	0.524178
ENSMUSG00000031230	0.925898	0.271791	0.964362	Fgf16	0.523841
ENSMUSG00000056316	-0.393186	0.0470831	0.964362	Gm9996	0.521811
ENSMUSG00000097747	-0.265046	0.0107748	0.964362	Gm26534	0.521502
ENSMUSG00000048406	0.284133	0.0146161	0.964362	B330016D10Rik	0.521432
ENSMUSG00000100396	0.304462	0.0193961	0.964362	Gm29367	0.521326
ENSMUSG00000078349	0.35093	0.0327207	0.964362	AW011738	0.521193
ENSMUSG00000102786	0.512729	0.0973134	0.964362	Gm38252	0.518793
ENSMUSG00000076435	0.334413	0.0280983	0.964362	Acsf2	0.518782
ENSMUSG00000037003	0.237924	0.00661326	0.964362	Tns2	0.518575
ENSMUSG00000030074	0.353841	0.034367	0.964362	Gxylt2	0.517973
ENSMUSG00000103887	0.323281	0.0250127	0.964362	Gm37008	0.517845
ENSMUSG00000052305	0.432935	0.0638756	0.964362	Hbb-bs	0.517213
ENSMUSG00000031389	0.219849	0.00463768	0.964362	Arhgap4	0.513061
ENSMUSG00000097178	-0.422039	0.0609662	0.964362	2310002F09Rik	0.512739
ENSMUSG00000106404	-0.263229	0.0112945	0.964362	Gm42919	0.512542
ENSMUSG00000085908	0.367003	0.0401798	0.964362	Gm14209	0.512333
ENSMUSG00000074500	-0.237383	0.00706372	0.964362	Zfp558	0.510602
ENSMUSG00000086537	0.449662	0.0733691	0.964362	Nespas	0.510136
ENSMUSG00000024308	0.176234	0.00128192	0.964362	Tapbp	0.509694
ENSMUSG00000103805	-0.270868	0.0132	0.964362	Gm37063	0.509077
ENSMUSG00000031953	0.288652	0.0175169	0.964362	Tmem170	0.507029
ENSMUSG00000047363	-0.330818	0.0295024	0.964362	Cstad	0.506199
ENSMUSG00000074064	0.214565	0.00437899	0.964362	Mlycd	0.506078
ENSMUSG00000099843	-0.37525	0.0458438	0.964362	Gm7160	0.502355
ENSMUSG00000075020	0.293796	0.0195482	0.964362	Mir670hg	0.502067
ENSMUSG00000036131	1.03715	0.328097	0.964362	Frmd7	0.501977
ENSMUSG00000106310	0.399224	0.0564464	0.964362	Gm43523	0.498377
ENSMUSG00000108513	0.398636	0.0569522	0.964362	Gm30075	0.496098
ENSMUSG00000056031	0.376461	0.0483802	0.964362	9330154J02Rik	0.495172
ENSMUSG00000102805	0.330202	0.0319809	0.964362	Gm37240	0.493688
ENSMUSG00000020007	0.729598	0.210918	0.964362	Il20ra	0.493126
ENSMUSG00000104195	-0.320766	0.0290203	0.964362	B230377A18Rik	0.493112
ENSMUSG00000108494	0.37069	0.0468355	0.964362	Gm45203	0.492804
ENSMUSG00000029727	-0.372174	0.0474665	0.964362	Cyp3a13	0.492614
ENSMUSG00000100235	0.363673	0.0443834	0.964362	Gm28557	0.491969
ENSMUSG00000102820	0.264082	0.0138037	0.964362	Gm38353	0.491194
ENSMUSG00000107431	0.361535	0.0438213	0.964362	Gm44114	0.491079
ENSMUSG00000031636	0.480691	0.0953842	0.964362	Pdlim3	0.490557
ENSMUSG00000053783	-0.314804	0.0279197	0.964362	1700016K19Rik	0.489233
ENSMUSG00000110028	-0.965777	0.311662	0.964362	Gm34838	0.488988
ENSMUSG00000064619	-0.799241	0.246249	0.964362	Gm23975	0.486439
ENSMUSG00000010122	0.427548	0.0729597	0.964362	Slc47a1	0.486087
ENSMUSG00000109378	0.284039	0.0194897	0.964362	U2af1l4	0.485762
ENSMUSG00000101959	0.400821	0.061389	0.964362	Ldhal6b	0.485759
ENSMUSG00000000402	-0.376718	0.0514362	0.964362	Egfl6	0.485488
ENSMUSG00000056162	0.621333	0.166038	0.964362	Cndp1	0.484511
ENSMUSG00000025432	0.521632	0.117854	0.964362	Avil	0.484416
ENSMUSG00000019890	0.617267	0.164398	0.964362	Nts	0.484001
ENSMUSG00000079434	-0.334675	0.036099	0.964362	Neu2	0.482771
ENSMUSG00000074743	0.283629	0.0198677	0.964362	Thbd	0.482695
ENSMUSG00000044595	0.473209	0.096153	0.964362	Dnd1	0.481271
ENSMUSG00000104383	0.282523	0.0198274	0.964362	Gm37553	0.481062
ENSMUSG00000109741	0.740985	0.225719	0.964362	Gm45455	0.478997
ENSMUSG00000015451	0.382777	0.0562272	0.964362	C4a	0.478491
ENSMUSG00000045903	0.480635	0.101175	0.964362	Npas4	0.478196
ENSMUSG00000063885	0.545873	0.133291	0.964362	Gm6498	0.477748
ENSMUSG00000086003	-0.302441	0.0264335	0.964362	B230206L02Rik	0.477205
ENSMUSG00000093856	-0.735763	0.225148	0.964362	Gm24311	0.47643
ENSMUSG00000073733	0.397657	0.0634635	0.964362	Rsg1	0.476184
ENSMUSG00000023170	0.219214	0.00677706	0.964362	Gps2	0.475466
ENSMUSG00000074817	0.249651	0.0129031	0.964362	Papolb	0.471668
ENSMUSG00000000318	0.401374	0.0669732	0.964362	Clec10a	0.471253
ENSMUSG00000070227	-0.730661	0.226491	0.964362	Gm24704	0.47124
ENSMUSG00000026589	-0.325725	0.0367569	0.964362	Sec16b	0.467304
ENSMUSG00000031289	0.655656	0.193782	0.964362	Il13ra2	0.467277
ENSMUSG00000105422	0.389908	0.0641991	0.964362	Gm6089	0.464955
ENSMUSG00000097439	0.396066	0.067043	0.964362	Gm16754	0.464841
ENSMUSG00000101462	-0.254377	0.0150141	0.964362	Gm3052	0.463857
ENSMUSG00000106758	-0.27651	0.0210609	0.964362	Gm42731	0.463575
ENSMUSG00000104244	0.725687	0.230447	0.964362	2900018N21Rik	0.462574
ENSMUSG00000014791	0.32806	0.0393602	0.964362	Elmo3	0.460906
ENSMUSG00000103715	-0.310027	0.0327666	0.964362	4933431K14Rik	0.460257
ENSMUSG00000052364	-0.187965	0.00362288	0.964362	B630019K06Rik	0.458812
ENSMUSG00000066279	0.868625	0.296494	0.964362	Chrna10	0.458621
ENSMUSG00000056043	0.37986	0.0621226	0.964362	Rgs9bp	0.458396
ENSMUSG00000097635	0.419377	0.0807292	0.964362	Gm26826	0.458366
ENSMUSG00000037805	0.226991	0.00970839	0.964362	Rpl10a	0.456899
ENSMUSG00000020912	-0.298116	0.0296137	0.964362	Krt12	0.455672
ENSMUSG00000061517	0.294665	0.0285827	0.964362	Sox21	0.454933
ENSMUSG00000086916	0.301953	0.0312281	0.964362	Gm15903	0.454576
ENSMUSG00000100017	-0.248643	0.01517	0.964362	2410022M11Rik	0.452284
ENSMUSG00000048612	0.278488	0.0237952	0.964362	Myof	0.452129
ENSMUSG00000105745	0.293391	0.0288428	0.964362	Gm42521	0.451811
ENSMUSG00000082738	-0.271359	0.0217313	0.964362	Gm15422	0.451247
ENSMUSG00000097271	0.372525	0.0615965	0.964362	Gm9903	0.450921
ENSMUSG00000097115	0.358235	0.0562836	0.964362	1810019N24Rik	0.447657
ENSMUSG00000087128	-0.330112	0.0441301	0.964362	Gm12655	0.447389
ENSMUSG00000025409	0.336576	0.0469738	0.964362	Mbd6	0.447022
ENSMUSG00000053730	0.237533	0.0131622	0.964362	Tmem39b	0.446722
ENSMUSG00000049123	0.364039	0.0594328	0.964362	Catsperg2	0.446302
ENSMUSG00000097615	0.243124	0.0146076	0.964362	Gm2061	0.446234
ENSMUSG00000103857	0.17209	0.00255448	0.964362	Gm37249	0.446176
ENSMUSG00000056328	-0.358815	0.0574516	0.964362	Myh1	0.445181
ENSMUSG00000086486	-0.375168	0.0652401	0.964362	Ift88os	0.444756
ENSMUSG00000096349	-0.507802	0.134058	0.964362	Gm22513	0.443163
ENSMUSG00000003617	0.226648	0.0111063	0.964362	Cp	0.442968
ENSMUSG00000109118	0.340314	0.0500577	0.964362	Gm32031	0.442588
ENSMUSG00000105224	-0.328591	0.0450093	0.964362	Gm3364	0.442512
ENSMUSG00000064782	-0.531175	0.146939	0.964362	Gm22685	0.442396
ENSMUSG00000053414	-0.269992	0.023094	0.964362	Hunk	0.441842
ENSMUSG00000108353	0.296316	0.0328887	0.964362	Gm45205	0.439423
ENSMUSG00000083877	-0.288183	0.0298926	0.964362	Gm14740	0.439317
ENSMUSG00000081138	-0.262603	0.0213303	0.964362	Gm12834	0.438811
ENSMUSG00000068699	0.316388	0.0414567	0.964362	Flnc	0.437377
ENSMUSG00000056888	-0.325511	0.0457296	0.964362	Glipr1	0.436121
ENSMUSG00000091144	0.341721	0.0530407	0.964362	Phf11c	0.435828
ENSMUSG00000024598	0.453197	0.110323	0.964362	Fbn2	0.433861
ENSMUSG00000083640	-0.333608	0.0504311	0.964362	Gm8876	0.432791
ENSMUSG00000000303	0.360458	0.0633254	0.964362	Cdh1	0.431981
ENSMUSG00000015474	0.246574	0.0178708	0.964362	Ppt2	0.430977
ENSMUSG00000102408	-0.368695	0.0677759	0.964362	4930568G15Rik	0.430977
ENSMUSG00000110246	0.657928	0.221524	0.964362	C130073E24Rik	0.430666
ENSMUSG00000105395	0.240694	0.0165255	0.964362	Gm42672	0.42888
ENSMUSG00000084591	0.457701	0.115789	0.964362	Gm22344	0.428559
ENSMUSG00000031167	0.193595	0.0061501	0.964362	Rbm3	0.428061
ENSMUSG00000001761	0.230751	0.0140498	0.964362	Smo	0.427427
ENSMUSG00000082709	0.318229	0.0454692	0.964362	Gm12362	0.427153
ENSMUSG00000083836	0.25807	0.0222345	0.964362	Ldha-ps2	0.426582
ENSMUSG00000094704	-0.301752	0.0387413	0.964362	Gm24487	0.426022
ENSMUSG00000103307	0.291809	0.0348908	0.964362	Gm19335	0.42525
ENSMUSG00000043484	-0.278554	0.0298056	0.964362	Gm5867	0.424991
ENSMUSG00000038763	0.394172	0.0846839	0.964362	Alpk3	0.422631
ENSMUSG00000056174	0.352537	0.0632957	0.964362	Col8a2	0.42256
ENSMUSG00000108388	0.252803	0.0213067	0.964362	Gm44673	0.422557
ENSMUSG00000027695	0.184441	0.00514932	0.964362	Pld1	0.422046
ENSMUSG00000096633	-0.569183	0.181391	0.964362	Gm22170	0.421984
ENSMUSG00000083152	0.273521	0.0287516	0.964362	Apc-ps1	0.421589
ENSMUSG00000085249	0.448149	0.114624	0.964362	Gm12847	0.421584
ENSMUSG00000055177	-0.309675	0.0438358	0.964362	Cstl1	0.420592
ENSMUSG00000082076	-0.392623	0.0853448	0.964362	Gm8659	0.419645
ENSMUSG00000071656	0.305968	0.0426593	0.964362	Lrrn4cl	0.419172
ENSMUSG00000026065	0.673244	0.238955	0.964362	Slc9a4	0.418545
ENSMUSG00000108102	0.173502	0.00395111	0.964362	Gm44437	0.416973
ENSMUSG00000046667	0.187532	0.00606317	0.964362	Rbm12b1	0.415815
ENSMUSG00000097431	-0.276064	0.0314278	0.964362	Gm26782	0.414837
ENSMUSG00000022033	0.525348	0.162345	0.964362	Pbk	0.414795
ENSMUSG00000024960	0.200074	0.00857311	0.964362	Plcb3	0.413524
ENSMUSG00000103793	0.183261	0.00558914	0.964362	Pcdhga6	0.412823
ENSMUSG00000109179	0.259871	0.0261069	0.964362	Gm35339	0.41144
ENSMUSG00000019232	0.379594	0.0825443	0.964362	Etnppl	0.411219
ENSMUSG00000046402	0.334853	0.0591698	0.964362	Rbp1	0.411166
ENSMUSG00000044177	0.391012	0.0893408	0.964362	Wfikkn2	0.410152
ENSMUSG00000070136	0.297436	0.0418628	0.964362	Mir496a	0.409919
ENSMUSG00000031364	-0.404308	0.0977269	0.964362	Grpr	0.408346
ENSMUSG00000031374	0.219481	0.0139539	0.964362	Zfp92	0.407203
ENSMUSG00000104938	-0.205597	0.0104802	0.964362	Gm42840	0.407007
ENSMUSG00000069917	-0.880028	0.344818	0.964362	Hba-a2	0.406934
ENSMUSG00000097000	0.322058	0.0545345	0.964362	Gm17435	0.406865
ENSMUSG00000058470	-0.406459	0.100138	0.964362	Gm8369	0.406216
ENSMUSG00000033196	-0.336157	0.0619593	0.964362	Myh2	0.406042
ENSMUSG00000109341	-0.415863	0.105637	0.964362	Gm30873	0.405958
ENSMUSG00000086022	-0.31389	0.0514429	0.964362	Rad51ap2	0.404502
ENSMUSG00000103217	-0.417918	0.107702	0.964362	Gm38287	0.404451
ENSMUSG00000055148	0.314463	0.0517695	0.964362	Klf2	0.404377
ENSMUSG00000023341	0.339544	0.0644632	0.964362	Mx2	0.404291
ENSMUSG00000105502	-0.329621	0.0596061	0.964362	Gm42536	0.40369
ENSMUSG00000105510	0.310314	0.0500173	0.964362	Gm43815	0.403682
ENSMUSG00000102861	0.337417	0.0640733	0.964362	Gm37637	0.402647
ENSMUSG00000030826	0.196286	0.00889899	0.964362	Bcat2	0.402516
ENSMUSG00000091457	-0.374075	0.0840749	0.964362	Gm17171	0.402256
ENSMUSG00000097649	0.304184	0.0477542	0.964362	Gm10561	0.401823
ENSMUSG00000094663	-0.47385	0.141922	0.964362	Gm25626	0.401801
ENSMUSG00000020908	-0.341272	0.067163	0.964362	Myh3	0.400268
ENSMUSG00000100867	0.330089	0.0615018	0.964362	Gm18981	0.399774
ENSMUSG00000071550	0.306783	0.0498071	0.964362	Cfap44	0.399649
ENSMUSG00000086328	0.501634	0.159864	0.964362	2700033N17Rik	0.399427
ENSMUSG00000072679	-0.352487	0.0741288	0.964362	D6Ertd474e	0.398315
ENSMUSG00000103846	0.260615	0.0298786	0.964362	Gm37809	0.397344
ENSMUSG00000103284	0.482777	0.15032	0.964362	3110080O07Rik	0.397318
ENSMUSG00000042870	0.301149	0.0484939	0.964362	Tom1	0.395804
ENSMUSG00000050534	0.460727	0.138462	0.964362	Htr5b	0.395612
ENSMUSG00000045730	0.254729	0.0282129	0.964362	Adrb2	0.394715
ENSMUSG00000010205	0.183646	0.00722516	0.964362	Raver1	0.393214
ENSMUSG00000053746	0.247683	0.0258515	0.964362	Ptrh1	0.393201
ENSMUSG00000073388	0.276708	0.0379432	0.964362	ENSMUSG00000073388	0.393165
ENSMUSG00000041731	0.344686	0.0725789	0.964362	Pgm5	0.392662
ENSMUSG00000086316	0.18942	0.00851011	0.964362	2210013O21Rik	0.392112
ENSMUSG00000045246	-0.294808	0.0470404	0.964362	Kcng4	0.391366
ENSMUSG00000038451	0.332104	0.0663502	0.964362	Spsb2	0.391271
ENSMUSG00000091387	-0.264996	0.0334206	0.964362	Gcnt4	0.39113
ENSMUSG00000086228	0.268126	0.034797	0.964362	Ubap1l	0.39105
ENSMUSG00000082433	0.322297	0.0614994	0.964362	Gm9025	0.390343
ENSMUSG00000074364	0.266348	0.0343811	0.964362	Ehd2	0.389849
ENSMUSG00000002068	-0.185002	0.00786835	0.964362	Ccne1	0.389267
ENSMUSG00000021803	0.802512	0.327355	0.964362	Cdhr1	0.389203
ENSMUSG00000029149	0.349501	0.077183	0.964362	Krtcap3	0.388812
ENSMUSG00000097986	-0.376631	0.0928454	0.964362	Gm26953	0.388774
ENSMUSG00000020877	0.212128	0.0149461	0.964362	Scrn2	0.387234
ENSMUSG00000026452	-0.25673	0.031292	0.964362	Syt2	0.386267
ENSMUSG00000097454	-0.390443	0.102705	0.964362	Gm26892	0.385918
ENSMUSG00000065883	-0.330251	0.0679143	0.964362	Gm22865	0.385746
ENSMUSG00000109235	-0.292518	0.048064	0.964362	Gm5997	0.385592
ENSMUSG00000030972	0.339724	0.0733222	0.964362	Acsm5	0.385507
ENSMUSG00000029718	0.355707	0.0826438	0.964362	Pcolce	0.385156
ENSMUSG00000020536	0.184218	0.0081246	0.964362	Llgl1	0.385053
ENSMUSG00000094374	0.296077	0.0501399	0.964362	Gm5435	0.384845
ENSMUSG00000104761	0.260516	0.0335218	0.964362	Gm43511	0.384176
ENSMUSG00000041959	0.155871	0.00345743	0.964362	S100a10	0.383637
ENSMUSG00000061322	0.294802	0.050101	0.964362	Dnaic1	0.383288
ENSMUSG00000094868	0.644436	0.254436	0.964362	Dlx6os2	0.383067
ENSMUSG00000073367	-0.451615	0.141927	0.964362	Gm10493	0.38294
ENSMUSG00000064360	-1.24849	0.493804	0.965839	mt-Nd3	0.382595
ENSMUSG00000092448	-0.240893	0.0258119	0.964362	Gm20387	0.382581
ENSMUSG00000097486	-0.360339	0.0867799	0.964362	Gm17733	0.382529
ENSMUSG00000073174	-0.337613	0.073653	0.964362	Gm29254	0.382451
ENSMUSG00000097083	-0.275021	0.0408693	0.964362	D930019O06Rik	0.381895
ENSMUSG00000039187	0.302054	0.0545935	0.964362	Fanci	0.381452
ENSMUSG00000006219	0.419472	0.12351	0.964362	Fblim1	0.381005
ENSMUSG00000107317	-0.321209	0.0658243	0.964362	Gm19719	0.379545
ENSMUSG00000022148	0.241039	0.0267775	0.964362	Fyb	0.378969
ENSMUSG00000105592	0.296783	0.0528679	0.964362	Gm42527	0.378935
ENSMUSG00000033847	0.3566	0.0866599	0.964362	Pla2g4c	0.378774
ENSMUSG00000082149	-0.395298	0.110449	0.964362	Gm13002	0.378235
ENSMUSG00000053441	0.908698	0.383864	0.964362	Adamts19	0.377857
ENSMUSG00000021835	0.299559	0.0547995	0.964362	Bmp4	0.37781
ENSMUSG00000086264	0.325848	0.0693482	0.964362	Gm15850	0.377646
ENSMUSG00000030177	0.16529	0.00519381	0.964362	Ccdc77	0.377607
ENSMUSG00000106553	0.265157	0.0377253	0.964362	6720482G16Rik	0.377416
ENSMUSG00000024437	-0.238586	0.0262647	0.964362	Gm8615	0.377116
ENSMUSG00000000392	-0.269024	0.0402594	0.964362	Fap	0.375324
ENSMUSG00000064685	-0.61154	0.247237	0.964362	Gm25812	0.371135
ENSMUSG00000003974	-0.215548	0.0198232	0.964362	Grm3	0.367041
ENSMUSG00000022797	-0.167383	0.00649598	0.964362	Tfrc	0.366126
ENSMUSG00000021194	-0.163531	0.00582923	0.964362	Chga	0.365392
ENSMUSG00000107696	-0.356932	0.0948781	0.964362	Gm44171	0.365083
ENSMUSG00000038984	-0.169142	0.00708089	0.964362	Tspyl5	0.36364
ENSMUSG00000081732	-0.325667	0.0766017	0.964362	Gm15495	0.363366
ENSMUSG00000065314	-0.561459	0.225704	0.964362	Gm26065	0.362961
ENSMUSG00000078185	-0.146053	0.00331888	0.964362	Chml	0.362066
ENSMUSG00000081712	-0.261666	0.0417952	0.964362	Gm12096	0.360804
ENSMUSG00000067224	-0.263868	0.0430504	0.964362	Gm3695	0.360449
ENSMUSG00000065104	-0.663936	0.286887	0.964362	Gm26128	0.360045
ENSMUSG00000011148	-0.215155	0.0215572	0.964362	Adssl1	0.358536
ENSMUSG00000039883	-0.402487	0.129448	0.964362	Lrrc17	0.35737
ENSMUSG00000085615	-0.298156	0.0633617	0.964362	A330035P11Rik	0.357243
ENSMUSG00000107458	-0.357637	0.100934	0.964362	Gm44040	0.356193
ENSMUSG00000109408	-0.180472	0.0107723	0.964362	A930037H05Rik	0.355114
ENSMUSG00000097122	-0.362119	0.105013	0.964362	Gm26624	0.354427
ENSMUSG00000109130	-0.429652	0.149962	0.964362	Gm45187	0.354041
ENSMUSG00000109366	-0.328678	0.0857167	0.964362	Gm44698	0.350678
ENSMUSG00000092300	-0.273634	0.0536878	0.964362	Cdk3-ps	0.347549
ENSMUSG00000064347	-0.399579	0.134985	0.964362	mt-Ta	0.347519
ENSMUSG00000044254	-0.265494	0.0494351	0.964362	Pcsk9	0.346726
ENSMUSG00000090061	-0.254376	0.043603	0.964362	Nwd2	0.346075
ENSMUSG00000076498	-0.275014	0.0554464	0.964362	Trbc2	0.345453
ENSMUSG00000007682	-0.173428	0.0103898	0.964362	Dio2	0.343977
ENSMUSG00000108897	-0.247903	0.0410892	0.964362	Gm44861	0.343661
ENSMUSG00000055972	-0.299355	0.0712487	0.964362	2810407A14Rik	0.343426
ENSMUSG00000030647	-0.141204	0.00374172	0.964362	Ndufc2	0.342693
ENSMUSG00000092162	-0.260121	0.0483458	0.964362	Vmn2r86	0.342227
ENSMUSG00000049612	-0.219261	0.0278227	0.964362	Omg	0.341083
ENSMUSG00000073594	-0.270773	0.055192	0.964362	Gm10545	0.340666
ENSMUSG00000064432	-0.446061	0.1724	0.964362	Gm25587	0.34055
ENSMUSG00000096231	-0.971642	0.447342	0.964362	Gm22584	0.339453
ENSMUSG00000089679	-0.605244	0.278747	0.964362	Gm16299	0.335783
ENSMUSG00000022322	-0.266662	0.0552999	0.964362	Shcbp1	0.335268
ENSMUSG00000099681	-0.178225	0.013623	0.964362	1700052K11Rik	0.332519
ENSMUSG00000110411	-0.167709	0.0105486	0.964362	Gm45457	0.331528
ENSMUSG00000028778	-0.338678	0.105487	0.964362	Hcrtr1	0.330821
ENSMUSG00000093147	-0.540402	0.244454	0.964362	Gm23369	0.33062
ENSMUSG00000092492	-0.272434	0.0613811	0.964362	B230208B08Rik	0.33018
ENSMUSG00000039195	-0.236391	0.040475	0.964362	1110008P14Rik	0.329249
ENSMUSG00000039114	-0.235517	0.0404633	0.964362	Nrn1	0.32806
ENSMUSG00000085112	-0.25385	0.0519897	0.964362	A530072M11Rik	0.325965
ENSMUSG00000032128	-0.267152	0.0608479	0.964362	Robo3	0.324791
ENSMUSG00000107785	-0.391155	0.148025	0.964362	Gm45083	0.324528
ENSMUSG00000038400	-0.196871	0.0231458	0.964362	Pmepa1	0.321989
ENSMUSG00000084162	-0.263652	0.0602453	0.964362	Gm11251	0.321676
ENSMUSG00000087305	-0.219765	0.0346001	0.964362	A430035B10Rik	0.321059
ENSMUSG00000081152	-0.190691	0.0208294	0.964362	Gm12430	0.320613
ENSMUSG00000064338	-0.510429	0.236317	0.964362	mt-Tv	0.319787
ENSMUSG00000042807	-0.217685	0.0342998	0.964362	Hecw2	0.318845
ENSMUSG00000022360	-0.220425	0.0363114	0.964362	Atad2	0.317403
ENSMUSG00000073164	-0.571601	0.278873	0.964362	2410018L13Rik	0.317006
ENSMUSG00000032380	-0.331987	0.112742	0.964362	Dapk2	0.314696
ENSMUSG00000025795	-0.228087	0.0419264	0.964362	Rassf3	0.314192
ENSMUSG00000053110	-0.116513	0.0020264	0.964362	Yap1	0.3138
ENSMUSG00000033032	-0.17242	0.0152829	0.964362	Afap1l1	0.313079
ENSMUSG00000022674	-0.132897	0.00445574	0.964362	Ube2v2	0.312451
ENSMUSG00000022103	-0.219321	0.0379951	0.964362	Gfra2	0.311495
ENSMUSG00000039601	-0.127398	0.00359588	0.964362	Rcan2	0.311385
ENSMUSG00000006411	-0.24666	0.0557573	0.964362	Nectin4	0.309237
ENSMUSG00000076430	-0.290293	0.0862957	0.964362	Hus1b	0.308875
ENSMUSG00000105003	-0.300117	0.0946173	0.964362	Gm40055	0.307328
ENSMUSG00000106841	-0.307383	0.101269	0.964362	Gm42656	0.305699
ENSMUSG00000065251	-0.45213	0.211149	0.964362	Gm23971	0.305373
ENSMUSG00000093930	-0.176142	0.0185213	0.964362	Hmgcs1	0.305135
ENSMUSG00000074461	-0.15069	0.00964252	0.964362	Gm10699	0.303763
ENSMUSG00000078865	-0.337149	0.126051	0.964362	Gm14406	0.30325
ENSMUSG00000109782	-0.215471	0.0393859	0.964362	Gm45728	0.302663
ENSMUSG00000040125	-0.207151	0.0352609	0.964362	Gpr26	0.30093
ENSMUSG00000026939	-0.185987	0.0242254	0.964362	Tmem141	0.300505
ENSMUSG00000065769	-0.508306	0.256367	0.964362	Gm23846	0.300479
ENSMUSG00000045211	-0.171655	0.0178392	0.964362	Nudt18	0.30016
ENSMUSG00000022863	-0.33973	0.131071	0.964362	Btg3	0.299809
ENSMUSG00000080610	-0.554384	0.288348	0.964362	Snord110	0.299414
ENSMUSG00000084417	-0.495306	0.249713	0.964362	Gm23463	0.298451
ENSMUSG00000027955	-0.217718	0.042639	0.964362	Fam198b	0.298316
ENSMUSG00000106214	-0.282669	0.0884106	0.964362	Gm43426	0.29779
ENSMUSG00000032322	-0.259697	0.0718566	0.964362	Pstpip1	0.296972
ENSMUSG00000023832	-0.181893	0.0233353	0.964362	Acat2	0.296847
ENSMUSG00000108522	-0.223916	0.0472603	0.964362	Gm44664	0.296802
ENSMUSG00000109750	-0.389734	0.173694	0.964362	Hmgb1-rs17	0.296282
ENSMUSG00000065725	-0.297099	0.101402	0.964362	Gm26165	0.295302
ENSMUSG00000078350	-0.18699	0.02655	0.964362	Smim1	0.294685
ENSMUSG00000085386	-0.262585	0.076362	0.964362	Gm13630	0.293339
ENSMUSG00000086896	-0.355619	0.149968	0.964362	Cyp4x1os	0.293031
ENSMUSG00000084390	-0.305617	0.11082	0.964362	Gm15425	0.291981
ENSMUSG00000061013	-0.217215	0.0452722	0.964362	Mkx	0.291974
ENSMUSG00000083623	-0.234706	0.0572476	0.964362	Gm7224	0.291562
ENSMUSG00000102973	-0.227846	0.0527065	0.964362	E430014B02Rik	0.291218
ENSMUSG00000036790	-0.15119	0.0119185	0.964362	Slitrk2	0.290856
ENSMUSG00000081984	-0.298944	0.10674	0.964362	Dnajb3	0.290475
ENSMUSG00000094565	-0.345923	0.145215	0.964362	Gm25229	0.28988
ENSMUSG00000030909	-0.324483	0.128158	0.964362	Anks4b	0.289521
ENSMUSG00000021215	-0.175711	0.022944	0.964362	Net1	0.288048
ENSMUSG00000090952	-0.349566	0.150152	0.964362	Gm17251	0.287857
ENSMUSG00000108390	-0.232214	0.0576106	0.964362	Gm39038	0.287828
ENSMUSG00000090589	-0.378794	0.174933	0.964362	Gm17180	0.286796
ENSMUSG00000020248	-0.123105	0.00468558	0.964362	Nfyb	0.286742
ENSMUSG00000094199	-0.423759	0.210664	0.964362	Gm25450	0.286635
ENSMUSG00000106035	-0.2923	0.104825	0.964362	Gm43545	0.286318
ENSMUSG00000046500	-0.287919	0.101345	0.964362	Fam19a4	0.286249
ENSMUSG00000022358	-0.206251	0.040949	0.964362	Fbxo32	0.286226
ENSMUSG00000084303	-0.263689	0.0824105	0.964362	Gm8216	0.285844
ENSMUSG00000075478	-0.15638	0.0149574	0.964362	Slitrk1	0.285416
ENSMUSG00000086098	-0.274479	0.0912532	0.964362	Gm14291	0.28539
ENSMUSG00000100556	-0.356582	0.158377	0.964362	Gm28902	0.285375
ENSMUSG00000037643	-0.127626	0.00582476	0.964362	Prkci	0.285209
ENSMUSG00000035944	-0.192723	0.0332775	0.964362	Ttc38	0.284816
ENSMUSG00000022307	-0.154671	0.014408	0.964362	Oxr1	0.28481
ENSMUSG00000070263	-0.461216	0.241824	0.964362	Gm22365	0.28434
ENSMUSG00000042814	-0.174704	0.0236324	0.964362	Mcts2	0.284155
ENSMUSG00000065405	-0.461191	0.242468	0.964362	Mir30a	0.283791
ENSMUSG00000109890	-0.221885	0.052767	0.964362	AU023762	0.283488
ENSMUSG00000081787	-0.164708	0.0190244	0.964362	Gm13991	0.283411
ENSMUSG00000078126	-0.237624	0.0642367	0.964362	Rpl23a-ps3	0.2833
ENSMUSG00000085154	-0.395954	0.193432	0.964362	C130046K22Rik	0.282501
ENSMUSG00000038982	-0.165693	0.0199006	0.964362	Bloc1s5	0.281866
ENSMUSG00000020633	-0.530658	0.294336	0.964362	Dcdc2c	0.281863
ENSMUSG00000083287	-0.253348	0.0773477	0.964362	Gm13502	0.281609
ENSMUSG00000087481	-0.239461	0.0667793	0.964362	ENSMUSG00000087481	0.281453
ENSMUSG00000080622	-0.453905	0.242483	0.964362	Gm22676	0.279296
ENSMUSG00000108721	-0.324421	0.138173	0.964362	Gm44721	0.278865
ENSMUSG00000052102	-0.158037	0.0172198	0.964362	Gnpda1	0.278773
ENSMUSG00000021384	-0.295145	0.114008	0.964362	Susd3	0.278341
ENSMUSG00000104330	-0.341921	0.153481	0.964362	Gm38285	0.278304
ENSMUSG00000096774	-0.584786	0.335175	0.964362	Gm22113	0.277614
ENSMUSG00000029735	-0.19303	0.0365362	0.964362	Tpk1	0.277438
ENSMUSG00000103832	-0.310605	0.129074	0.964362	Gm37611	0.276178

## Sheet: BNST B6 res-con
Ensembl	logFC	P.Value	adj.P.Val	external gene name	-log10(P)*|logFC|
ENSMUSG00000020061	3.02276	0.000369487	0.999926	Mybpc1	10.3753
ENSMUSG00000020713	4.88239	0.0333697	0.999926	Gh	7.20957
ENSMUSG00000044595	-1.8891	0.00343561	0.999926	Dnd1	4.65474
ENSMUSG00000043549	2.24075	0.0100819	0.999926	Fam90a1b	4.47356
ENSMUSG00000013584	-1.54827	0.00165372	0.999926	Aldh1a2	4.30657
ENSMUSG00000027939	-1.3796	0.00332434	0.999926	Nup210l	3.41906
ENSMUSG00000079465	-1.74147	0.0113284	0.999926	Col4a3	3.38862
ENSMUSG00000038331	2.04948	0.023682	0.999926	Satb2	3.33159
ENSMUSG00000048387	2.14234	0.0290893	0.999926	Osr1	3.29121
ENSMUSG00000031103	-1.26459	0.00283344	0.999926	Elf4	3.22178
ENSMUSG00000020185	1.61481	0.0106095	0.999926	E2f7	3.18812
ENSMUSG00000019122	-1.51764	0.0090752	0.999926	Ccl9	3.09925
ENSMUSG00000032899	-1.5455	0.00994879	0.999926	Styk1	3.09444
ENSMUSG00000057777	-2.00764	0.031119	0.999926	Mab21l2	3.02546
ENSMUSG00000000958	-1.45125	0.00833823	0.999926	Slc7a7	3.01704
ENSMUSG00000043008	-1.0919	0.00181011	0.999926	Klhl6	2.99432
ENSMUSG00000031377	-1.69024	0.0177624	0.999926	Bmx	2.95876
ENSMUSG00000025271	-1.23603	0.00504226	0.999926	Pfkfb1	2.83963
ENSMUSG00000024778	-1.51825	0.013976	0.999926	Fas	2.81577
ENSMUSG00000039005	-1.46367	0.0121324	0.999926	Tlr4	2.80446
ENSMUSG00000040899	-1.6238	0.0209964	0.999926	Ccr6	2.7245
ENSMUSG00000070337	-1.7021	0.0254917	0.999926	Gpr179	2.71246
ENSMUSG00000030830	1.54259	0.0198559	0.999926	Itgal	2.62566
ENSMUSG00000032548	-1.80273	0.0371381	0.999926	Slco2a1	2.57823
ENSMUSG00000028610	-1.48096	0.0189921	0.999926	Dmrtb1	2.54936
ENSMUSG00000038651	-1.52684	0.0245398	0.999926	Sycp2l	2.4584
ENSMUSG00000050266	-1.25159	0.011712	0.999926	Olfr690	2.41729
ENSMUSG00000022441	1.17116	0.00935992	0.999926	Efcab6	2.37597
ENSMUSG00000003665	-1.15727	0.00886488	0.999926	Has1	2.37509
ENSMUSG00000038255	2.10456	0.0747911	0.999926	Neurod2	2.37005
ENSMUSG00000062480	-1.05414	0.00599876	0.999926	Acat3	2.34224
ENSMUSG00000046321	1.23618	0.0129571	0.999926	Hs3st2	2.33328
ENSMUSG00000031636	1.41315	0.0226459	0.999926	Pdlim3	2.32465
ENSMUSG00000044937	-0.886783	0.00243084	0.999926	Ttc41	2.31827
ENSMUSG00000027978	1.39064	0.0216393	0.999926	Prss12	2.31508
ENSMUSG00000024485	-2.11749	0.0815335	0.999926	Slc4a9	2.30523
ENSMUSG00000038963	-1.26678	0.015482	0.999926	Slco4a1	2.29309
ENSMUSG00000089840	1.69228	0.0445113	0.999926	Gm4491	2.28716
ENSMUSG00000022021	-1.50735	0.0309417	0.999926	Diaph3	2.27528
ENSMUSG00000071531	-1.80075	0.0555778	0.999926	Gprin2	2.26012
ENSMUSG00000033777	-1.40194	0.0267848	0.999926	Tlr13	2.20401
ENSMUSG00000037638	-1.37419	0.025409	0.999926	Zbtb42	2.19185
ENSMUSG00000050896	1.8989	0.0704668	0.999926	Rtn4rl2	2.18756
ENSMUSG00000037362	1.5197	0.037165	0.999926	Nov	2.17297
ENSMUSG00000059246	-1.67317	0.0548125	0.999926	Foxb1	2.11007
ENSMUSG00000048647	-1.31187	0.0253894	0.999926	Exd1	2.09289
ENSMUSG00000040998	0.798616	0.0026308	0.999926	Npnt	2.06036
ENSMUSG00000037984	2.19546	0.1157	0.999926	Neurod6	2.05641
ENSMUSG00000040429	-1.19049	0.0187601	0.999926	Mterf1a	2.0557
ENSMUSG00000109564	-1.46439	0.0406456	0.999926	Muc16	2.03694
ENSMUSG00000028310	-1.40278	0.0356064	0.999926	Ppp3r2	2.03189
ENSMUSG00000020437	-1.29868	0.0283107	0.999926	Myo1g	2.01042
ENSMUSG00000028369	-0.987748	0.0119156	0.999926	Svep1	1.90031
ENSMUSG00000040138	-1.2178	0.0275827	0.999926	Ndp	1.89899
ENSMUSG00000022041	-1.78446	0.0911581	0.999926	Chrna2	1.8562
ENSMUSG00000046167	-1.60062	0.0718516	0.999926	Gldn	1.83041
ENSMUSG00000055069	-1.07243	0.0198489	0.999926	Rab39	1.82555
ENSMUSG00000019772	1.23901	0.0343026	0.999926	Vip	1.81475
ENSMUSG00000027995	-1.02863	0.0178584	0.999926	Tlr2	1.7982
ENSMUSG00000019848	-1.69301	0.0879788	0.999926	Popdc3	1.78718
ENSMUSG00000022464	-1.32113	0.044684	0.999926	Slc38a4	1.78332
ENSMUSG00000048012	-1.21146	0.0347281	0.999926	Zfp473	1.76791
ENSMUSG00000042353	-1.8498	0.112034	0.999926	Frem3	1.75851
ENSMUSG00000033031	-1.27746	0.0427488	0.999926	C330027C09Rik	1.74894
ENSMUSG00000037727	-1.99051	0.135254	0.999926	Avp	1.72945
ENSMUSG00000039377	-1.13368	0.0299356	0.999926	Hlx	1.72751
ENSMUSG00000063838	1.15561	0.0320063	0.999926	1700027J19Rik	1.72737
ENSMUSG00000036964	-0.606254	0.00144444	0.999926	Trim17	1.72194
ENSMUSG00000002297	-1.10585	0.0280515	0.999926	Dbf4	1.71632
ENSMUSG00000021680	1.23525	0.0409109	0.999926	Crhbp	1.71473
ENSMUSG00000022901	-0.868693	0.0107954	0.999926	Cd86	1.70851
ENSMUSG00000038147	-0.880636	0.0118396	0.999926	Cd84	1.69669
ENSMUSG00000014503	0.988016	0.0201416	0.999926	Pkd2l2	1.67558
ENSMUSG00000103442	0.904032	0.0148072	0.999926	Pcdha1	1.65395
ENSMUSG00000096795	-1.15513	0.0370391	0.999926	Zfp433	1.65338
ENSMUSG00000107108	-1.56514	0.0885586	0.999926	Gm9936	1.64773
ENSMUSG00000020182	-0.790888	0.00845098	0.999926	Ddc	1.63958
ENSMUSG00000005640	-1.09298	0.0317789	0.999926	Insrr	1.63713
ENSMUSG00000020673	1.22094	0.0461407	0.999926	Tpo	1.63108
ENSMUSG00000030549	-1.3914	0.071505	0.999926	Rhcg	1.59408
ENSMUSG00000026429	-1.30101	0.0595581	0.999926	Ube2t	1.59381
ENSMUSG00000033177	1.36384	0.0679466	0.999926	Tmprss7	1.59274
ENSMUSG00000047992	0.894234	0.0166946	0.999926	Fam69c	1.58943
ENSMUSG00000026303	-0.982694	0.0242547	0.999926	Mlph	1.58725
ENSMUSG00000024164	-1.51069	0.0907032	0.999926	C3	1.57471
ENSMUSG00000101337	-1.36379	0.0717382	0.999926	Dnah7c	1.56052
ENSMUSG00000067879	1.06643	0.034643	0.999926	3110035E14Rik	1.55739
ENSMUSG00000071553	-1.30358	0.0645824	0.999926	Cpa2	1.55111
ENSMUSG00000006014	1.68012	0.119715	0.999926	Prg4	1.54882
ENSMUSG00000015340	1.20858	0.0527345	0.999926	Cybb	1.54445
ENSMUSG00000046186	-1.5595	0.102751	0.999926	Cd109	1.54112
ENSMUSG00000090546	0.897505	0.01934	0.999926	Cdr1	1.53791
ENSMUSG00000021365	-0.489839	0.000816737	0.999926	Nedd9	1.51258
ENSMUSG00000024529	1.12667	0.0462126	0.999926	Lox	1.50437
ENSMUSG00000055010	1.02011	0.0335943	0.999926	A830031A19Rik	1.50337
ENSMUSG00000019842	-1.23748	0.0610494	0.999926	Traf3ip2	1.5027
ENSMUSG00000022665	0.8418	0.0164791	0.999926	Ccdc80	1.50099
ENSMUSG00000074480	0.689625	0.00667833	0.999926	Mex3a	1.50016
ENSMUSG00000081683	-1.59281	0.116333	0.999926	Fzd10	1.48815
ENSMUSG00000032369	-1.0477	0.0381643	0.999926	Plscr1	1.486
ENSMUSG00000032343	-0.975533	0.0305143	0.999926	Impg1	1.47842
ENSMUSG00000031519	1.21541	0.0616431	0.999926	Asb5	1.47079
ENSMUSG00000055489	-0.968375	0.0343274	0.999926	Ano5	1.41805
ENSMUSG00000034185	-1.3361	0.0877004	0.999926	6430628N08Rik	1.41226
ENSMUSG00000028174	-1.16979	0.0638085	0.999926	Rpe65	1.39804
ENSMUSG00000030921	-0.806357	0.0185629	0.999926	Trim30a	1.39609
ENSMUSG00000050824	-1.50308	0.122421	0.999926	Sstr5	1.37102
ENSMUSG00000000263	-1.25738	0.0815395	0.999926	Glra1	1.36882
ENSMUSG00000047986	0.881738	0.0284607	0.999926	Palm3	1.36295
ENSMUSG00000027188	0.825378	0.0223205	0.999926	Pamr1	1.36294
ENSMUSG00000048992	1.28125	0.0865016	0.999926	Prss32	1.36193
ENSMUSG00000028642	-1.16875	0.0684719	0.999926	4930538K18Rik	1.361
ENSMUSG00000038057	0.990344	0.0425241	0.999926	Dbil5	1.35812
ENSMUSG00000060969	-1.26494	0.0850993	0.999926	Irx1	1.35358
ENSMUSG00000025081	0.932222	0.0357341	0.999926	Tdrd1	1.34885
ENSMUSG00000070034	-0.985625	0.0459818	0.999926	Sp110	1.31819
ENSMUSG00000039899	-0.913855	0.0365166	0.999926	Fgl2	1.31368
ENSMUSG00000028294	1.15916	0.0743881	0.999926	Cfap206	1.30811
ENSMUSG00000030022	-0.680179	0.0119518	0.999926	Adamts9	1.30769
ENSMUSG00000027635	0.82718	0.0270515	0.999926	Dsn1	1.29686
ENSMUSG00000032487	1.14443	0.0745794	0.999926	Ptgs2	1.29021
ENSMUSG00000031387	-0.905178	0.0377279	0.999926	Renbp	1.28837
ENSMUSG00000027478	-1.07264	0.0631996	0.999926	Dnmt3b	1.2864
ENSMUSG00000073409	1.42479	0.125529	0.999926	H2-Q6	1.2841
ENSMUSG00000048482	1.50013	0.139715	0.999926	Bdnf	1.28225
ENSMUSG00000045744	1.18948	0.0836088	0.999926	Bricd5	1.28196
ENSMUSG00000054717	0.800311	0.0258643	0.999926	Hmgb2	1.27033
ENSMUSG00000034009	1.2848	0.105329	0.999926	Rxfp1	1.25583
ENSMUSG00000030871	-0.485676	0.00262074	0.999926	Ears2	1.25381
ENSMUSG00000069581	-1.1018	0.0731244	0.999926	Tspear	1.25158
ENSMUSG00000035033	1.31097	0.114488	0.999926	Tbr1	1.23394
ENSMUSG00000025582	0.908141	0.0437932	0.999926	Nptx1	1.23379
ENSMUSG00000045179	-0.898414	0.0430377	0.999926	Sox3	1.22737
ENSMUSG00000029307	0.820079	0.0319328	0.999926	Dmp1	1.22664
ENSMUSG00000018822	-1.00406	0.0633308	0.999926	Sfrp5	1.20324
ENSMUSG00000021743	1.04172	0.0711375	0.999926	Fezf2	1.19579
ENSMUSG00000029504	-0.449079	0.00228714	0.999926	Ddx51	1.18589
ENSMUSG00000000392	1.12938	0.0893453	0.999926	Fap	1.18464
ENSMUSG00000035351	-0.973014	0.0607223	0.999926	Nup37	1.18382
ENSMUSG00000040428	0.798443	0.0331312	0.999926	Plekha4	1.18151
ENSMUSG00000074865	0.999711	0.0671222	0.999926	Zfp934	1.1728
ENSMUSG00000078942	-0.830877	0.038844	0.999926	Naip6	1.1721
ENSMUSG00000026322	-0.79981	0.0344546	0.999926	Htr4	1.16992
ENSMUSG00000029304	-1.21005	0.108334	0.999926	Spp1	1.16798
ENSMUSG00000029735	-0.652577	0.0163216	0.999926	Tpk1	1.16631
ENSMUSG00000053025	0.664305	0.0182282	0.999926	Sv2b	1.1554
ENSMUSG00000053368	-1.2238	0.115856	0.999926	Rxfp2	1.14557
ENSMUSG00000070891	0.727903	0.0269208	0.999926	Gm12689	1.14274
ENSMUSG00000019787	1.35281	0.145839	0.999926	Trdn	1.13112
ENSMUSG00000008129	0.825573	0.0430801	0.999926	4930432K21Rik	1.1275
ENSMUSG00000042289	-1.09267	0.0939191	0.999926	Hsd3b7	1.12244
ENSMUSG00000025169	-0.721155	0.0278031	0.999926	Ogfod3	1.12205
ENSMUSG00000035456	1.19359	0.114959	0.999926	Prdm8	1.12133
ENSMUSG00000025494	-1.12491	0.100763	0.999926	Sigirr	1.12119
ENSMUSG00000035678	-0.830936	0.045024	0.999926	Tnfsf9	1.1189
ENSMUSG00000042708	-0.626978	0.0166143	0.999926	Shcbp1l	1.11572
ENSMUSG00000074673	0.820099	0.0436631	0.999926	Ttll9	1.11524
ENSMUSG00000107068	-0.855748	0.0502994	0.999926	Gm42742	1.11113
ENSMUSG00000040978	0.967517	0.0716207	0.999926	Gm11992	1.10777
ENSMUSG00000031274	0.762223	0.0360125	0.999926	Col4a5	1.1003
ENSMUSG00000031230	-1.09038	0.0999835	0.999926	Fgf16	1.09045
ENSMUSG00000031340	-1.3504	0.15582	0.999926	Gabre	1.09029
ENSMUSG00000029917	-0.726725	0.0317824	0.999926	C130060K24Rik	1.0885
ENSMUSG00000036639	-0.809179	0.0456145	0.999926	Nudt1	1.08503
ENSMUSG00000059187	0.928139	0.0679582	0.999926	Fam19a1	1.08384
ENSMUSG00000091931	-0.849279	0.0544852	0.999926	AK010878	1.07325
ENSMUSG00000067212	0.675806	0.0265325	0.999926	H2-T23	1.06522
ENSMUSG00000039095	-1.17635	0.124966	0.999926	En2	1.06249
ENSMUSG00000015112	-0.812553	0.049494	0.999926	Slc25a13	1.06075
ENSMUSG00000091423	0.710479	0.0322278	0.999926	Gm17509	1.05987
ENSMUSG00000070867	1.27152	0.148302	0.999926	Trabd2b	1.0539
ENSMUSG00000053965	0.588952	0.0162613	0.999926	Pde5a	1.05354
ENSMUSG00000008136	0.748475	0.0398239	0.999926	Fhl2	1.04776
ENSMUSG00000029727	-1.35039	0.168128	0.999926	Cyp3a13	1.04569
ENSMUSG00000085139	-1.31482	0.162148	0.999926	A730046J19Rik	1.03882
ENSMUSG00000009092	-0.837195	0.0578923	0.999926	Derl3	1.03593
ENSMUSG00000056947	-1.42236	0.187594	0.999926	Mab21l1	1.03375
ENSMUSG00000028076	-1.04657	0.103558	0.999926	Cd1d1	1.03068
ENSMUSG00000020834	-0.603803	0.0199057	0.999926	Dhrs13	1.02708
ENSMUSG00000090486	-1.14866	0.127875	0.999926	BC035947	1.026
ENSMUSG00000051985	1.8453	0.27939	0.999926	Igfn1	1.02191
ENSMUSG00000053769	-0.837624	0.0603973	0.999926	Lysmd1	1.02105
ENSMUSG00000025592	-1.02599	0.10191	0.999926	Dach2	1.01756
ENSMUSG00000023984	-0.763343	0.0476307	0.999926	Gm20517	1.00923
ENSMUSG00000021414	-0.790729	0.0533034	0.999926	Fam217a	1.00679
ENSMUSG00000021702	1.18775	0.142331	0.999926	Thbs4	1.00567
ENSMUSG00000045662	-0.948657	0.0881767	0.999926	Henmt1	1.0005
ENSMUSG00000021032	-1.36654	0.186174	0.999926	Ngb	0.997685
ENSMUSG00000019232	-1.07989	0.119169	0.999926	Etnppl	0.997641
ENSMUSG00000055027	-1.00471	0.103081	0.999926	Smyd1	0.991471
ENSMUSG00000036553	-0.70952	0.0406004	0.999926	Sh3tc1	0.987275
ENSMUSG00000045667	-0.914	0.083931	0.999926	Smtnl2	0.983535
ENSMUSG00000036872	0.60963	0.0244167	0.999926	Abcc12	0.982915
ENSMUSG00000049744	0.841364	0.0680636	0.999926	Arhgap15	0.981943
ENSMUSG00000026043	0.795053	0.0583113	0.999926	Col3a1	0.981292
ENSMUSG00000040564	-0.840202	0.069092	0.999926	Apoc1	0.975116
ENSMUSG00000029155	1.55141	0.236481	0.999926	Spata18	0.971497
ENSMUSG00000010751	-0.683339	0.0382677	0.999926	Tnfrsf22	0.968407
ENSMUSG00000046159	0.526575	0.0144967	0.999926	Chrm3	0.96823
ENSMUSG00000020334	-0.67233	0.0363343	0.999926	Slc22a4	0.967943
ENSMUSG00000037278	0.61563	0.0268721	0.999926	Tmem97	0.96697
ENSMUSG00000022753	-0.805102	0.0632287	0.999926	Tmem30c	0.965386
ENSMUSG00000064262	-0.698743	0.0420655	0.999926	Gimap8	0.961522
ENSMUSG00000032436	-0.948509	0.0978808	0.999926	Cmtm7	0.957332
ENSMUSG00000031727	-1.3774	0.205001	0.999926	Pmfbp1	0.947983
ENSMUSG00000040822	-0.512786	0.0144879	0.999926	1700123O20Rik	0.94301
ENSMUSG00000079165	-0.927448	0.0964966	0.999926	Sap25	0.941812
ENSMUSG00000052160	-0.605756	0.0280689	0.999926	Pld4	0.939997
ENSMUSG00000028487	-0.789885	0.0648036	0.999926	Bnc2	0.9387
ENSMUSG00000007216	-0.668536	0.0396146	0.999926	Zfp775	0.937384
ENSMUSG00000044139	-0.828752	0.0740847	0.999926	Prss53	0.936715
ENSMUSG00000038305	-0.404093	0.00490154	0.999926	Spats2l	0.93332
ENSMUSG00000028348	-0.744301	0.055861	0.999926	Murc	0.932528
ENSMUSG00000020067	0.762913	0.0604175	0.999926	Mypn	0.929867
ENSMUSG00000018698	-1.53071	0.251567	0.999926	Lhx1	0.917424
ENSMUSG00000024727	-1.14088	0.157379	0.999926	Trpm6	0.916185
ENSMUSG00000010358	0.775482	0.0663659	0.999926	Ifi35	0.913561
ENSMUSG00000005583	0.545454	0.0213863	0.999926	Mef2c	0.910835
ENSMUSG00000026837	0.797616	0.0722363	0.999926	Col5a1	0.910274
ENSMUSG00000032254	-0.911053	0.100455	0.999926	Kif23	0.909259
ENSMUSG00000023927	0.547567	0.0219153	0.999926	Satb1	0.908551
ENSMUSG00000049038	-0.449908	0.00958793	0.999926	Mterf2	0.908038
ENSMUSG00000078773	-0.644001	0.0390586	0.999926	Rad54b	0.906936
ENSMUSG00000090665	0.643564	0.0391763	0.999926	Gad1-ps	0.90548
ENSMUSG00000064065	0.921854	0.104433	0.999926	Ipcef1	0.904489
ENSMUSG00000037474	1.21111	0.180016	0.999926	Dtl	0.901901
ENSMUSG00000074939	-0.858566	0.089288	0.999926	Chrm5	0.900813
ENSMUSG00000029915	-0.725156	0.0572545	0.999926	Clec5a	0.900782
ENSMUSG00000059742	0.565351	0.0256895	0.999926	Kcnh7	0.899046
ENSMUSG00000029595	-1.2493	0.191696	0.999926	Lhx5	0.89623
ENSMUSG00000029193	-1.27698	0.200403	0.999926	Cckar	0.891453
ENSMUSG00000040084	-1.01349	0.134026	0.999926	Bub1b	0.884589
ENSMUSG00000025401	-0.729336	0.0619401	0.999926	Myo1a	0.881058
ENSMUSG00000032355	0.650905	0.0452181	0.999926	Mlip	0.875263
ENSMUSG00000047228	0.752932	0.069186	0.999926	BC048546	0.873387
ENSMUSG00000028813	-0.937918	0.1177	0.999926	CK137956	0.871537
ENSMUSG00000064023	0.978058	0.129479	0.999926	Klk8	0.868322
ENSMUSG00000029151	1.34965	0.228522	0.999926	Slc30a3	0.865222
ENSMUSG00000045107	-0.538379	0.0247414	0.999926	Saysd1	0.864947
ENSMUSG00000028910	-0.477193	0.0159186	0.999926	Mecr	0.858038
ENSMUSG00000045052	-1.18661	0.190027	0.999926	Prlhr	0.855766
ENSMUSG00000045555	-1.08738	0.163396	0.999926	Mettl24	0.855507
ENSMUSG00000020363	0.560182	0.029708	0.999926	Gfpt2	0.855469
ENSMUSG00000059864	-0.796745	0.0845013	0.999926	Olfr1393	0.855016
ENSMUSG00000026355	-0.50388	0.0204367	0.999926	Mcm6	0.85135
ENSMUSG00000022574	-0.673365	0.0560192	0.999926	Naprt	0.842826
ENSMUSG00000081058	-0.751362	0.0757985	0.999926	Hist2h3c2	0.84178
ENSMUSG00000019945	-0.973087	0.136632	0.999926	1700040L02Rik	0.841184
ENSMUSG00000081984	-0.798238	0.088843	0.999926	Dnajb3	0.839249
ENSMUSG00000018500	-0.627248	0.046096	0.999926	Adora2b	0.838215
ENSMUSG00000093668	-0.520602	0.0248879	0.999926	Pou5f2	0.835053
ENSMUSG00000005087	-0.560644	0.0327628	0.999926	Cd44	0.832342
ENSMUSG00000009356	-0.952415	0.134478	0.999926	Lpo	0.829886
ENSMUSG00000045064	-0.582635	0.0378543	0.999926	Zc2hc1c	0.828439
ENSMUSG00000029552	-0.739571	0.0759163	0.999926	Tes	0.828071
ENSMUSG00000032691	0.761579	0.082138	0.999926	Nlrp3	0.826661
ENSMUSG00000078907	-0.877462	0.114724	0.999926	Fam186b	0.825118
ENSMUSG00000071714	-0.786607	0.0895382	0.999926	Csf2rb2	0.824358
ENSMUSG00000057337	-0.660645	0.0583597	0.999926	Chst3	0.815161
ENSMUSG00000025064	0.89242	0.122272	0.999926	Col17a1	0.814488
ENSMUSG00000033715	-0.953364	0.141067	0.999926	Akr1c14	0.810906
ENSMUSG00000040189	-0.746869	0.0821541	0.999926	Ccdc114	0.810629
ENSMUSG00000042532	0.584009	0.0410085	0.999926	Golga7b	0.810094
ENSMUSG00000042282	-0.821101	0.103379	0.999926	Gucy2f	0.809252
ENSMUSG00000032033	0.918084	0.13171	0.999926	Barx2	0.808264
ENSMUSG00000022178	-0.815713	0.102391	0.999926	Ajuba	0.807344
ENSMUSG00000097487	0.641704	0.0552837	0.999926	Ptges3l	0.80688
ENSMUSG00000024459	-0.935979	0.139519	0.999926	H2-M5	0.800604
ENSMUSG00000007207	0.707015	0.0738774	0.999926	Stx1a	0.799979
ENSMUSG00000052471	-0.880868	0.123754	0.999926	Gm9881	0.799334
ENSMUSG00000026826	1.13864	0.199592	0.999926	Nr4a2	0.796885
ENSMUSG00000046410	-0.534507	0.0323805	0.999926	Kcnk6	0.796264
ENSMUSG00000037139	0.753602	0.0878687	0.999926	Myom3	0.795928
ENSMUSG00000024691	0.666796	0.0644856	0.999926	Fam111a	0.793846
ENSMUSG00000074627	-0.678014	0.0683155	0.999926	Mroh8	0.790212
ENSMUSG00000001473	-1.13547	0.201628	0.999926	Tubb6	0.789659
ENSMUSG00000041660	-1.26407	0.239791	0.999926	Bbox1	0.783936
ENSMUSG00000039238	0.998845	0.164136	0.999926	Zfp750	0.783889
ENSMUSG00000030641	-0.943291	0.148067	0.999926	Ddias	0.782498
ENSMUSG00000045034	-0.486411	0.0246267	0.999926	Ankrd34b	0.782438
ENSMUSG00000026656	-0.58226	0.0455782	0.999926	Fcgr2b	0.780952
ENSMUSG00000006958	0.552447	0.0391514	0.999926	Chrd	0.777433
ENSMUSG00000034310	0.523705	0.033066	0.999926	Tmem132d	0.775408
ENSMUSG00000033774	0.839191	0.119199	0.999926	Npbwr1	0.775184
ENSMUSG00000031382	-0.622051	0.0568743	0.999926	Asb11	0.774505
ENSMUSG00000049404	-0.904565	0.139494	0.999926	Rarres1	0.773804
ENSMUSG00000033207	0.697841	0.0779934	0.999926	Mamdc2	0.773168
ENSMUSG00000070570	1.38197	0.27584	0.999926	Slc17a7	0.772992
ENSMUSG00000024598	-0.553541	0.0407051	0.999926	Fbn2	0.769616
ENSMUSG00000032719	-1.076	0.192719	0.999926	Sbspon	0.769422
ENSMUSG00000028976	-0.536779	0.0371906	0.999926	Slc2a5	0.767361
ENSMUSG00000042529	-0.660376	0.0691024	0.999926	Kcnj12	0.766371
ENSMUSG00000044933	0.803529	0.112003	0.999926	Sstr3	0.76397
ENSMUSG00000030413	0.565152	0.0452011	0.999926	Pglyrp1	0.760046
ENSMUSG00000016763	0.93693	0.155304	0.999926	Scube1	0.757804
ENSMUSG00000021391	-1.01301	0.178799	0.999926	Cenpp	0.757359
ENSMUSG00000071656	-0.791335	0.111399	0.999926	Lrrn4cl	0.754235
ENSMUSG00000014075	0.447613	0.0207912	0.999926	Tctex1d2	0.752939
ENSMUSG00000009772	-0.889407	0.14248	0.999926	Nuak2	0.752657
ENSMUSG00000006522	-0.78088	0.109401	0.999926	Itih3	0.750408
ENSMUSG00000029510	-0.764794	0.104469	0.999926	Gpc2	0.750271
ENSMUSG00000079737	-0.778767	0.109163	0.999926	3110001I22Rik	0.749117
ENSMUSG00000092558	-0.400746	0.013568	0.999926	Med20	0.748386
ENSMUSG00000028214	-1.0164	0.183713	0.999926	Gem	0.747931
ENSMUSG00000044017	0.70089	0.0863285	0.999926	Adgrd1	0.745639
ENSMUSG00000022554	-0.433897	0.0191659	0.999926	Hgh1	0.745205
ENSMUSG00000033762	-0.652917	0.0731465	0.999926	Recql4	0.741587
ENSMUSG00000039543	0.972775	0.173068	0.999926	Cfap70	0.741043
ENSMUSG00000104148	-0.639374	0.0694158	0.999926	Pcdha2	0.740741
ENSMUSG00000032224	0.579933	0.0532612	0.999926	Fam81a	0.738596
ENSMUSG00000028360	-0.527133	0.0402505	0.999926	Slc44a5	0.735471
ENSMUSG00000022360	0.43563	0.0205082	0.999926	Atad2	0.735375
ENSMUSG00000032852	-1.03915	0.196483	0.999926	Rspo4	0.734343
ENSMUSG00000032243	-0.608	0.0619772	0.999926	Itga11	0.734324
ENSMUSG00000022860	-1.02391	0.192689	0.999926	Chodl	0.732239
ENSMUSG00000050503	-0.853025	0.138931	0.999926	Fbxl22	0.731215
ENSMUSG00000024726	-0.559386	0.0497805	0.999926	Carnmt1	0.728847
ENSMUSG00000020718	-0.499422	0.034838	0.999926	Polg2	0.728131
ENSMUSG00000032269	0.725889	0.0993065	0.999926	Htr3a	0.728083
ENSMUSG00000028364	-0.53431	0.0435838	0.999926	Tnc	0.727022
ENSMUSG00000005897	-0.363655	0.0102813	0.999926	Nr2c1	0.722928
ENSMUSG00000052616	-0.644798	0.0761497	0.999926	Terb1	0.721098
ENSMUSG00000003190	-0.795154	0.123948	0.999926	Bcl2l12	0.721015
ENSMUSG00000022421	0.643905	0.0759991	0.999926	Nptxr	0.720653
ENSMUSG00000023336	-0.670314	0.0849928	0.999926	Wfdc1	0.71765
ENSMUSG00000063415	-0.748274	0.111086	0.999926	Cyp26b1	0.714108
ENSMUSG00000027168	-0.521043	0.042977	0.999926	Pax6	0.712142
ENSMUSG00000006154	-0.742948	0.110223	0.999926	Eps8l1	0.711543
ENSMUSG00000026833	0.572385	0.0572671	0.999926	Olfm1	0.710957
ENSMUSG00000044014	-0.576633	0.0589154	0.999926	Npy5r	0.709127
ENSMUSG00000042707	1.40034	0.312807	0.999926	Dnali1	0.706784
ENSMUSG00000032332	0.530424	0.0478596	0.999926	Col12a1	0.700175
ENSMUSG00000047281	-0.603275	0.0701736	0.999926	Sfn	0.696074
ENSMUSG00000000290	-0.564943	0.058931	0.999926	Itgb2	0.694685
ENSMUSG00000046719	1.0136	0.207077	0.999926	Nxph3	0.69317
ENSMUSG00000090061	0.728778	0.112002	0.999926	Nwd2	0.692904
ENSMUSG00000042333	-0.920948	0.178736	0.999926	Tnfrsf14	0.688673
ENSMUSG00000046139	-0.345543	0.0102235	0.999926	Patl1	0.687769
ENSMUSG00000056158	0.694631	0.103801	0.999926	Car10	0.683378
ENSMUSG00000031861	-0.776955	0.132472	0.999926	Lpar2	0.682071
ENSMUSG00000035239	-0.525485	0.0507075	0.999926	Neu3	0.680466
ENSMUSG00000036411	-0.593355	0.0720567	0.999926	9530077C05Rik	0.677805
ENSMUSG00000078302	0.684541	0.102402	0.999926	Foxd1	0.677484
ENSMUSG00000008384	0.695473	0.108408	0.999926	Sertad1	0.671088
ENSMUSG00000010362	-0.597555	0.075579	0.999926	Rdm1	0.670217
ENSMUSG00000068167	-0.765985	0.136651	0.999926	Csnka2ip	0.662108
ENSMUSG00000038763	0.930345	0.194451	0.999926	Alpk3	0.661653
ENSMUSG00000045838	-0.606902	0.0813453	0.999926	A430105I19Rik	0.661322
ENSMUSG00000059674	0.523325	0.0549739	0.999926	Cdh24	0.659308
ENSMUSG00000090877	-0.888918	0.181777	0.999926	Hspa1b	0.658209
ENSMUSG00000047904	0.615275	0.085564	0.999926	Sstr2	0.656935
ENSMUSG00000019832	-0.674607	0.106435	0.999926	Rab32	0.656337
ENSMUSG00000042842	-1.07784	0.24675	0.999926	Serpinb6b	0.655047
ENSMUSG00000040706	-1.1001	0.254162	0.999926	Agmat	0.654435
ENSMUSG00000086228	-0.638206	0.0950332	0.999926	Ubap1l	0.652326
ENSMUSG00000021217	0.520349	0.0560018	0.999926	Tshz3	0.651372
ENSMUSG00000028696	-0.494967	0.048551	0.999926	Ipp	0.650288
ENSMUSG00000068686	-0.624411	0.0909185	0.999926	Cd59b	0.650229
ENSMUSG00000043441	-0.559791	0.0691691	0.999926	Gpr149	0.649408
ENSMUSG00000032105	0.984883	0.219876	0.999926	Pdzd3	0.647877
ENSMUSG00000073008	-1.07874	0.251566	0.999926	Gpr174	0.646538
ENSMUSG00000091780	-0.71079	0.123913	0.999926	Sco2	0.644602
ENSMUSG00000068117	0.564328	0.072174	0.999926	Mei1	0.644248
ENSMUSG00000022371	-0.802587	0.15826	0.999926	Col14a1	0.642574
ENSMUSG00000020766	-0.54951	0.0681474	0.999926	Galk1	0.641031
ENSMUSG00000025213	0.777821	0.150238	0.999926	Kazald1	0.640317
ENSMUSG00000039244	-0.410527	0.027972	0.999926	E130309D02Rik	0.637662
ENSMUSG00000046991	-0.743953	0.139656	0.999926	Wdr27	0.636035
ENSMUSG00000045382	-1.01345	0.235874	0.999926	Cxcr4	0.63576
ENSMUSG00000033952	-0.720121	0.131006	0.999926	Aspm	0.635658
ENSMUSG00000031910	-0.500855	0.0540565	0.999926	Has3	0.634659
ENSMUSG00000097239	-0.802638	0.162934	0.999926	Gm27029	0.632469
ENSMUSG00000057615	-0.837623	0.175804	0.999926	Ldoc1	0.632381
ENSMUSG00000048108	-0.798832	0.163486	0.999926	Tmem72	0.628297
ENSMUSG00000047428	0.497603	0.0546932	0.999926	Dlk2	0.628008
ENSMUSG00000030898	0.691461	0.125867	0.999926	Cckbr	0.622375
ENSMUSG00000033083	-0.406396	0.0295426	0.999926	Tbc1d4	0.621603
ENSMUSG00000079620	-1.05939	0.260068	0.999926	Muc4	0.619651
ENSMUSG00000035864	0.38422	0.0244131	0.999926	Syt1	0.619507
ENSMUSG00000096351	-0.773153	0.158083	0.999926	Samd11	0.619384
ENSMUSG00000022322	0.654566	0.113542	0.999926	Shcbp1	0.618463
ENSMUSG00000051498	0.833605	0.181454	0.999926	Tlr6	0.617895
ENSMUSG00000029838	0.372104	0.0220026	0.999926	Ptn	0.616771
ENSMUSG00000078853	-0.676375	0.122535	0.999926	Igtp	0.616677
ENSMUSG00000062393	-0.799382	0.170388	0.999926	Dgkk	0.614374
ENSMUSG00000025353	-0.545609	0.0749884	0.999926	Ormdl2	0.613814
ENSMUSG00000021879	1.36442	0.356698	0.999926	Dnah12	0.610851
ENSMUSG00000071715	-0.666251	0.121709	0.999926	Ncf4	0.609405
ENSMUSG00000001988	-0.856149	0.19427	0.999926	Npas1	0.609231
ENSMUSG00000056569	-0.788972	0.169386	0.999926	Mpz	0.608395
ENSMUSG00000059991	0.569093	0.0853428	0.999926	Nptx2	0.608265
ENSMUSG00000075334	0.676788	0.126496	0.999926	Rprm	0.607703
ENSMUSG00000074001	0.865403	0.200241	0.999926	Klhl40	0.604437
ENSMUSG00000030137	0.688421	0.132607	0.999926	Tuba8	0.604045
ENSMUSG00000073468	-0.378842	0.0255244	0.999926	Sft2d1	0.603513
ENSMUSG00000033502	-0.428987	0.0394037	0.999926	Cdc14a	0.602497
ENSMUSG00000029204	0.589258	0.0955709	0.999926	Rhoh	0.600851
ENSMUSG00000090210	-0.466748	0.0516183	0.999926	Itga10	0.600797
ENSMUSG00000058420	0.568436	0.0882677	0.999926	Syt17	0.599244
ENSMUSG00000029816	0.74953	0.160077	0.999926	Gpnmb	0.596379
ENSMUSG00000030772	0.464612	0.0520948	0.999926	Dkk3	0.596193
ENSMUSG00000053137	0.587507	0.0981809	0.999926	Mapk11	0.592191
ENSMUSG00000004043	-0.696737	0.141414	0.999926	Stat5a	0.591884
ENSMUSG00000028031	0.684979	0.137187	0.999926	Dkk2	0.590923
ENSMUSG00000097271	-0.616918	0.110537	0.999926	Gm9903	0.590077
ENSMUSG00000001496	-0.644001	0.121722	0.999926	Nkx2-1	0.589024
ENSMUSG00000020534	-0.710329	0.1485	0.999926	Shmt1	0.588346
ENSMUSG00000014813	-0.477527	0.0590746	0.999926	Stc1	0.586689
ENSMUSG00000043895	-0.830647	0.196692	0.999926	S1pr2	0.586613
ENSMUSG00000036304	0.511014	0.0714222	0.999926	Zdhhc23	0.585707
ENSMUSG00000037922	0.502803	0.0684326	0.999926	Bank1	0.585633
ENSMUSG00000061838	-0.478782	0.060092	0.999926	Suclg2	0.58468
ENSMUSG00000040452	0.593435	0.103809	0.999926	Cdh12	0.583801
ENSMUSG00000063659	0.327896	0.0171088	0.999926	Zbtb18	0.579321
ENSMUSG00000066196	0.761199	0.173898	0.999926	Spag8	0.578287
ENSMUSG00000018965	0.399519	0.0357542	0.999926	Ywhah	0.577973
ENSMUSG00000054206	-0.713803	0.155051	0.999926	Gzmm	0.577841
ENSMUSG00000009551	-0.568175	0.09653	0.999926	6330409D20Rik	0.57689
ENSMUSG00000042258	-0.413351	0.0403814	0.999926	Isl1	0.576136
ENSMUSG00000048612	0.4431	0.0504831	0.999926	Myof	0.574635
ENSMUSG00000042631	0.481252	0.0644518	0.999926	Xkr7	0.573058
ENSMUSG00000041429	0.687989	0.146914	0.999926	Nthl1	0.573051
ENSMUSG00000040680	-0.80297	0.195068	0.999926	Kremen2	0.56996
ENSMUSG00000029828	0.629708	0.124516	0.999926	4921507P07Rik	0.569744
ENSMUSG00000046731	-0.726503	0.165277	0.999926	Kctd11	0.567971
ENSMUSG00000039680	-0.368057	0.0288303	0.999926	Mrps6	0.566863
ENSMUSG00000027634	0.312618	0.0155514	0.999926	Ndrg3	0.565284
ENSMUSG00000079608	0.59998	0.114836	0.999926	Stard6	0.563935
ENSMUSG00000019359	-0.545824	0.0927447	0.999926	Gdpd2	0.563678
ENSMUSG00000047369	-0.881592	0.229559	0.999926	Dnah14	0.56343
ENSMUSG00000022210	-0.480967	0.0675627	0.999926	Dhrs4	0.562872
ENSMUSG00000068962	-0.548386	0.0941239	0.999926	Zfp114	0.562808
ENSMUSG00000032415	-0.565925	0.101649	0.999926	Ube2cbp	0.561906
ENSMUSG00000005983	0.497532	0.074797	0.999926	1700037C18Rik	0.560279
ENSMUSG00000026049	-0.598517	0.115941	0.999926	Tex30	0.56007
ENSMUSG00000002699	-0.364974	0.0298851	0.999926	Lcp2	0.55642
ENSMUSG00000039114	0.879284	0.233266	0.999926	Nrn1	0.555838
ENSMUSG00000071665	-0.674486	0.14995	0.999926	Foxr2	0.555812
ENSMUSG00000020513	-0.415008	0.0458526	0.999926	Tubd1	0.555545
ENSMUSG00000021384	-0.611636	0.125077	0.999926	Susd3	0.552199
ENSMUSG00000047259	-0.710642	0.167601	0.999926	Mc4r	0.551262
ENSMUSG00000040658	-0.544097	0.0970311	0.999926	Dnph1	0.551218
ENSMUSG00000032221	0.739165	0.179693	0.999926	Mns1	0.551023
ENSMUSG00000040836	-0.490931	0.0756224	0.999926	Gpr161	0.550506
ENSMUSG00000068762	-0.562705	0.105158	0.999926	Gstm6	0.550414
ENSMUSG00000023046	0.697422	0.162871	0.999926	Igfbp6	0.549678
ENSMUSG00000045763	0.48831	0.0752911	0.999926	Basp1	0.548497
ENSMUSG00000085601	-0.689425	0.160664	0.999926	Gm4969	0.547461
ENSMUSG00000034923	-0.879413	0.238809	0.999926	Ly6g6f	0.54695
ENSMUSG00000023963	-0.852784	0.228446	0.999926	Cyp39a1	0.546819
ENSMUSG00000027890	-0.447142	0.0598891	0.999926	Gstm4	0.546699
ENSMUSG00000021567	-0.913681	0.25226	0.999926	Nkd2	0.54652
ENSMUSG00000034402	0.414509	0.0480377	0.999926	Kcnh5	0.546497
ENSMUSG00000023806	0.682385	0.158799	0.999926	Rsph3b	0.545329
ENSMUSG00000090439	0.846669	0.227423	0.999926	Gm17455	0.544548
ENSMUSG00000074361	-0.717678	0.17437	0.999926	C5ar2	0.544379
ENSMUSG00000059149	0.627314	0.135784	0.999926	Mfsd4a	0.543976
ENSMUSG00000018012	-0.492036	0.0785089	0.999926	Rac3	0.543739
ENSMUSG00000064254	-0.481847	0.0746704	0.999926	Ethe1	0.54297
ENSMUSG00000041423	-0.761781	0.194322	0.999926	Paqr6	0.54199
ENSMUSG00000070643	-0.543012	0.100708	0.999926	Sox13	0.541349
ENSMUSG00000090122	-0.629195	0.138288	0.999926	Kcne1l	0.540614
ENSMUSG00000041670	0.315543	0.0193757	0.999926	Rims1	0.540445
ENSMUSG00000047534	-0.892588	0.249184	0.999926	Mis18bp1	0.538659
ENSMUSG00000032372	-0.878152	0.243616	0.999926	Plscr2	0.538566
ENSMUSG00000027424	-0.558292	0.108546	0.999926	Mgme1	0.53841
ENSMUSG00000064179	-1.0224	0.298085	0.999926	Tnnt1	0.537436
ENSMUSG00000062980	-0.506141	0.0868662	0.999926	Cped1	0.537091
ENSMUSG00000042988	-0.619023	0.135827	0.999926	Notum	0.5367
ENSMUSG00000019838	0.649736	0.149696	0.999926	Slc16a10	0.535896
ENSMUSG00000026622	0.545996	0.104821	0.999926	Nek2	0.534832
ENSMUSG00000071866	0.324716	0.0225476	0.999926	Ppia	0.534775
ENSMUSG00000050821	0.411192	0.0506487	0.999926	Fam131a	0.532671
ENSMUSG00000013089	0.407288	0.0500355	0.999926	Etv5	0.529768
ENSMUSG00000027955	0.48795	0.0843194	0.999926	Fam198b	0.524093
ENSMUSG00000021587	0.499177	0.0896619	0.999926	Pcsk1	0.522834
ENSMUSG00000027350	0.514735	0.0988797	0.999926	Chgb	0.517253
ENSMUSG00000073471	0.658362	0.165481	0.999926	Rsph3a	0.514347
ENSMUSG00000001228	0.606742	0.14205	0.999926	Uhrf1	0.514249
ENSMUSG00000086022	0.758857	0.211449	0.999926	Rad51ap2	0.512072
ENSMUSG00000036381	0.582467	0.133833	0.999926	P2ry14	0.508749
ENSMUSG00000001175	0.332263	0.0297661	0.999926	Calm1	0.507126
ENSMUSG00000037868	0.657277	0.169554	0.999926	Egr2	0.506558
ENSMUSG00000019689	0.48747	0.0914161	0.999926	Fmc1	0.506471
ENSMUSG00000071573	0.846885	0.252591	0.999926	Rnls	0.506084
ENSMUSG00000024352	0.508766	0.101281	0.999926	Spata24	0.505954
ENSMUSG00000051243	0.654688	0.168783	0.999926	Islr2	0.505859
ENSMUSG00000075266	0.68052	0.181197	0.999926	Cenpw	0.504843
ENSMUSG00000028864	0.523975	0.10897	0.999926	Hgf	0.504428
ENSMUSG00000026768	0.551339	0.123293	0.999926	Itga8	0.501201
ENSMUSG00000053477	0.309898	0.024251	0.999926	Tcf4	0.500569
ENSMUSG00000035357	0.49947	0.100279	0.999926	Pdzrn3	0.498867
ENSMUSG00000019880	0.599552	0.148865	0.999926	Rspo3	0.495953
ENSMUSG00000073532	0.695948	0.195759	0.999926	Gm7276	0.492924
ENSMUSG00000018920	0.702859	0.202903	0.999926	Cxcl16	0.486879
ENSMUSG00000026807	0.773661	0.234803	0.999926	Ak8	0.486863
ENSMUSG00000027273	0.455535	0.0855918	0.999926	Snap25	0.486314
ENSMUSG00000103800	0.447118	0.082924	0.999926	Pcdha8	0.483477
ENSMUSG00000061086	0.786722	0.242991	0.999926	Myl4	0.48337
ENSMUSG00000037014	0.526034	0.122825	0.999926	Sstr4	0.479065
ENSMUSG00000022342	0.490735	0.10617	0.999926	Kcnv1	0.477976
ENSMUSG00000033161	0.376609	0.0539584	0.999926	Atp1a1	0.477517
ENSMUSG00000044244	0.615436	0.16851	0.999926	Il20rb	0.475962
ENSMUSG00000030322	0.389956	0.0603072	0.999926	Mbd4	0.475602
ENSMUSG00000024713	0.488027	0.106818	0.999926	Pcsk5	0.474048
ENSMUSG00000029131	0.390245	0.0623899	0.999926	Dnajb6	0.470201
ENSMUSG00000020895	0.495122	0.112769	0.999926	Tmem107	0.469282
ENSMUSG00000026605	0.637999	0.184386	0.999926	Cenpf	0.468465
ENSMUSG00000041708	0.414288	0.0757426	0.999926	Mpped1	0.464276
ENSMUSG00000017493	0.475635	0.106324	0.999926	Igfbp4	0.462968
ENSMUSG00000059248	0.337137	0.0426489	0.999926	2009-09-01	0.461908
ENSMUSG00000078864	0.488693	0.114583	0.999926	Gm14322	0.459802
ENSMUSG00000057506	0.398434	0.0701832	0.999926	Bloc1s2	0.4597
ENSMUSG00000026177	0.483493	0.115251	0.999926	Slc11a1	0.453688
ENSMUSG00000041193	0.650082	0.20694	0.999926	Pla2g5	0.444757
ENSMUSG00000036480	0.889165	0.316103	0.999926	Prss56	0.444735
ENSMUSG00000044847	0.421389	0.0897755	0.999926	Lsm11	0.441128
ENSMUSG00000043811	0.747326	0.257728	0.999926	Rtn4r	0.440054
ENSMUSG00000024033	0.652646	0.212265	0.999926	Rsph1	0.439309
ENSMUSG00000043165	0.571968	0.1711	0.999926	Lor	0.438557
ENSMUSG00000038020	0.405075	0.0829241	0.999926	Rapgefl1	0.438016
ENSMUSG00000008845	0.551715	0.162176	0.999926	Cd163	0.435861
ENSMUSG00000030263	0.637758	0.207474	0.999926	Lrmp	0.435612
ENSMUSG00000031962	0.637087	0.20794	0.999926	Cdh15	0.434533
ENSMUSG00000032231	0.472222	0.120453	0.999926	Anxa2	0.434058
ENSMUSG00000031780	0.933081	0.342791	0.999926	Ccl17	0.433856
ENSMUSG00000025889	0.544673	0.160297	0.999926	Snca	0.433055
ENSMUSG00000031520	0.631992	0.206723	0.999926	Vegfc	0.432669
ENSMUSG00000050106	0.613906	0.19829	0.999926	Tmc8	0.431392
ENSMUSG00000040312	0.470866	0.12142	0.999926	Cchcr1	0.431177
ENSMUSG00000030707	0.452091	0.111901	0.999926	Coro1a	0.430014
ENSMUSG00000026679	0.919332	0.340767	0.999926	Enkur	0.429827
ENSMUSG00000059974	0.36061	0.0653269	0.999926	Ntm	0.42729
ENSMUSG00000019997	0.801748	0.293773	0.999926	Ctgf	0.42652
ENSMUSG00000032193	0.397102	0.085023	0.999926	Ldlr	0.425084
ENSMUSG00000044534	0.501541	0.143313	0.999926	Ackr2	0.423157
ENSMUSG00000024521	0.701055	0.252756	0.999926	Pmaip1	0.418739
ENSMUSG00000048285	0.43026	0.106977	0.999926	Frmd6	0.417658
ENSMUSG00000043439	0.537713	0.167226	0.999926	E130012A19Rik	0.41764
ENSMUSG00000022838	0.508154	0.151342	0.999926	Eaf2	0.416708
ENSMUSG00000056486	0.318766	0.0503445	0.999926	Chn1	0.413774
ENSMUSG00000002257	0.563941	0.184779	0.999926	Def6	0.413565
ENSMUSG00000025270	0.66433	0.23922	0.999926	Alas2	0.412684
ENSMUSG00000020181	0.294719	0.0399849	0.999926	Nav3	0.412048
ENSMUSG00000024660	0.364781	0.0748029	0.999926	Incenp	0.410773
ENSMUSG00000003779	0.649224	0.234545	0.999926	Kif20a	0.408864
ENSMUSG00000046093	0.41959	0.106258	0.999926	Hpcal4	0.408529
ENSMUSG00000031539	0.257099	0.0263314	0.999926	Ap3m2	0.406095
ENSMUSG00000026579	0.476957	0.142437	0.999926	F5	0.403685
ENSMUSG00000053291	0.419899	0.110252	0.999926	Rab4b	0.4021
ENSMUSG00000030218	0.565094	0.194518	0.999926	Mgp	0.401804
ENSMUSG00000034226	0.492406	0.153428	0.999926	Rhov	0.400865
ENSMUSG00000054381	0.40262	0.101259	0.999926	Zfp747	0.400432
ENSMUSG00000050663	0.524744	0.173344	0.999926	Trhde	0.399379
ENSMUSG00000061808	1.15789	0.453618	0.999926	Ttr	0.397514
ENSMUSG00000039646	0.522633	0.17373	0.999926	Vasn	0.397267
ENSMUSG00000028832	0.394324	0.0983267	0.999926	Stmn1	0.397214
ENSMUSG00000030729	0.370949	0.0853374	0.999926	Pgm2l1	0.396493
ENSMUSG00000039405	0.472275	0.145104	0.999926	Prss23	0.395918
ENSMUSG00000061517	0.373402	0.0875789	0.999926	Sox21	0.39491
ENSMUSG00000038244	0.398809	0.102892	0.999926	Mical2	0.393871
ENSMUSG00000015932	0.272443	0.0369192	0.999926	Dstn	0.390342
ENSMUSG00000023832	0.318973	0.0600046	0.999926	Acat2	0.389726
ENSMUSG00000024245	0.490665	0.160757	0.999926	Tmem178	0.389505
ENSMUSG00000048978	0.278118	0.0399365	0.999926	Nrsn1	0.388984
ENSMUSG00000050965	0.330745	0.0669007	0.999926	Prkca	0.388483
ENSMUSG00000039676	0.981952	0.402971	0.999926	Capsl	0.387602
ENSMUSG00000048706	0.430533	0.126398	0.999926	Lurap1l	0.386731
ENSMUSG00000027715	0.443876	0.134838	0.999926	Ccna2	0.386256
ENSMUSG00000045679	0.603476	0.229064	0.999926	Pqlc3	0.386251
ENSMUSG00000058126	0.586152	0.220595	0.999926	Tpm3-rs7	0.384753
ENSMUSG00000020000	0.52639	0.185913	0.999926	Moxd1	0.384628
ENSMUSG00000028457	0.720572	0.29354	0.999926	Atp8b5	0.383584
ENSMUSG00000037437	0.564954	0.211543	0.999926	Adam32	0.381119
ENSMUSG00000015542	0.38658	0.104046	0.999926	Nat9	0.379921
ENSMUSG00000068115	0.374823	0.0977819	0.999926	Ninl	0.378474
ENSMUSG00000032172	0.415803	0.124333	0.999926	Olfm2	0.376473
ENSMUSG00000021123	0.504021	0.179285	0.999926	Rdh12	0.37623
ENSMUSG00000052305	0.519145	0.188721	0.999926	Hbb-bs	0.375954
ENSMUSG00000037337	0.447209	0.14504	0.999926	Map4k1	0.37499
ENSMUSG00000076434	0.625228	0.251514	0.999926	Wfdc3	0.374785
ENSMUSG00000001870	0.355913	0.0889387	0.999926	Ltbp1	0.374033
ENSMUSG00000005481	0.285154	0.049511	0.999926	Ddx39	0.372211
ENSMUSG00000015405	0.552158	0.213095	0.999926	Ace2	0.370734
ENSMUSG00000003354	0.444975	0.147516	0.999926	Ccdc65	0.369845
ENSMUSG00000032245	0.3558	0.0926457	0.999926	Cln6	0.367603
ENSMUSG00000020905	0.661338	0.278265	0.999926	Usp43	0.3674
ENSMUSG00000096887	0.533696	0.205197	0.999926	Gm20594	0.367091
ENSMUSG00000027489	0.525196	0.200894	0.999926	Necab3	0.366079
ENSMUSG00000047881	0.429298	0.142236	0.999926	Rell1	0.363611
ENSMUSG00000041841	0.390807	0.118522	0.999926	Rpl37	0.361967
ENSMUSG00000031530	0.457151	0.162689	0.999926	Dusp4	0.360528
ENSMUSG00000020689	0.548309	0.220701	0.999926	Itgb3	0.359799
ENSMUSG00000003518	0.340837	0.0882488	0.999926	Dusp3	0.359341
ENSMUSG00000073207	0.475706	0.175722	0.999926	Ccdc160	0.359241
ENSMUSG00000025917	0.250683	0.0371345	0.999926	Cops5	0.358532
ENSMUSG00000031557	0.316766	0.0738226	0.999926	Plekha2	0.358519
ENSMUSG00000031410	0.546195	0.221547	0.999926	Nxf7	0.357504
ENSMUSG00000007944	0.499257	0.192452	0.999926	Ttc9b	0.357308
ENSMUSG00000031839	0.253636	0.0391923	0.999926	Hsbp1	0.356815

## Sheet: BNST B6 sus-con
Ensembl	logFC	P.Value	adj.P.Val	external gene name	-log10(P)*|logFC|
ENSMUSG00000107068	-2.77371	2.8171e-05	0.480159	Gm42742	12.6209
ENSMUSG00000005107	-2.32232	0.000463086	0.480159	Slc2a9	7.74342
ENSMUSG00000026829	-2.35382	0.00130993	0.491982	Gbgt1	6.78548
ENSMUSG00000027331	-1.98882	0.00093508	0.480159	Knstrn	6.02442
ENSMUSG00000109564	1.7582	0.000924309	0.480159	Muc16	5.33469
ENSMUSG00000027463	-1.88048	0.00176887	0.538328	Slc52a3	5.17564
ENSMUSG00000027907	1.3452	0.000321343	0.480159	S100a11	4.69883
ENSMUSG00000066000	2.02145	0.00597701	0.630395	Zfp979	4.49472
ENSMUSG00000027323	1.60714	0.00176727	0.538328	Rad51	4.42397
ENSMUSG00000046961	-1.61228	0.00244859	0.579555	Gpr156	4.20979
ENSMUSG00000095280	1.67044	0.00397616	0.630395	Gm21738	4.00996
ENSMUSG00000043549	2.13864	0.0143716	0.630678	Fam90a1b	3.94043
ENSMUSG00000090077	-1.72772	0.00529332	0.630395	Lime1	3.93276
ENSMUSG00000028971	-2.52603	0.0322798	0.663331	Cort	3.76649
ENSMUSG00000034652	-1.84117	0.0106952	0.630395	Cd300a	3.62859
ENSMUSG00000025150	1.57122	0.00655111	0.630395	Cbr2	3.43105
ENSMUSG00000021319	1.84416	0.0153403	0.630678	Sfrp4	3.34561
ENSMUSG00000045179	-1.43155	0.00471739	0.630395	Sox3	3.33022
ENSMUSG00000029735	-1.03298	0.00064068	0.480159	Tpk1	3.29867
ENSMUSG00000044916	-1.33117	0.00384665	0.630395	1700029I15Rik	3.21468
ENSMUSG00000078184	1.20616	0.00224177	0.568554	Rbm8a2	3.19561
ENSMUSG00000028031	1.32799	0.00403255	0.630395	Dkk2	3.17976
ENSMUSG00000050299	1.34205	0.00464379	0.630395	Gm9843	3.13117
ENSMUSG00000091780	-1.45608	0.00732879	0.630395	Sco2	3.10869
ENSMUSG00000091537	0.867997	0.000317148	0.480159	Tma7	3.03689
ENSMUSG00000027420	1.85748	0.0235347	0.637097	Bfsp1	3.02452
ENSMUSG00000032593	-1.60863	0.0139204	0.630678	Amigo3	2.98618
ENSMUSG00000091556	1.15086	0.00287131	0.630395	Gm14569	2.92541
ENSMUSG00000050266	-1.37716	0.0076279	0.630395	Olfr690	2.91628
ENSMUSG00000079537	-1.18868	0.00375603	0.630395	C030048H21Rik	2.88288
ENSMUSG00000027079	-1.20065	0.00401117	0.630395	Clp1	2.87763
ENSMUSG00000040373	-0.983568	0.00135799	0.491982	Cacng5	2.81999
ENSMUSG00000034427	-1.42234	0.0109318	0.630395	Myo15b	2.78964
ENSMUSG00000058620	-1.38659	0.0109186	0.630395	Adra2b	2.72026
ENSMUSG00000008845	1.1372	0.00423166	0.630395	Cd163	2.69913
ENSMUSG00000020914	1.36607	0.0112432	0.630395	Top2a	2.66263
ENSMUSG00000079480	0.9188	0.00128865	0.491982	Pin4	2.65521
ENSMUSG00000055612	-1.61079	0.0228772	0.637097	Cdca7	2.64266
ENSMUSG00000034185	-1.78096	0.0341914	0.668266	6430628N08Rik	2.61103
ENSMUSG00000043789	-1.67325	0.0281208	0.649974	Vwce	2.59516
ENSMUSG00000006014	2.06172	0.0558849	0.709755	Prg4	2.58272
ENSMUSG00000078572	0.89977	0.00136388	0.491982	1810043H04Rik	2.57804
ENSMUSG00000021760	0.995351	0.00268385	0.618522	Gpx8	2.55929
ENSMUSG00000039883	1.42807	0.0164338	0.631224	Lrrc17	2.54806
ENSMUSG00000106447	-1.64226	0.0282361	0.649974	Gm42957	2.54418
ENSMUSG00000033294	-0.712211	0.000329208	0.480159	Noc4l	2.48029
ENSMUSG00000029863	-0.676342	0.000236943	0.480159	Casp2	2.45198
ENSMUSG00000029699	-1.48927	0.0232682	0.637097	Ssc4d	2.43233
ENSMUSG00000033987	1.41983	0.0194557	0.63261	Dnah17	2.42926
ENSMUSG00000034566	0.727122	0.000461088	0.480159	Atp5h	2.42584
ENSMUSG00000091028	1.57958	0.0291614	0.651883	Gm10722	2.42496
ENSMUSG00000093593	-1.54449	0.0270659	0.649974	Gm20683	2.4211
ENSMUSG00000051579	0.761374	0.000681729	0.480159	Tceal8	2.4108
ENSMUSG00000028028	-1.04346	0.00492332	0.630395	Alpk1	2.40804
ENSMUSG00000110332	1.81728	0.0482193	0.696093	RP24-160I20.1	2.39296
ENSMUSG00000051777	-1.45468	0.0229857	0.637097	Iqcj	2.38356
ENSMUSG00000051043	-1.14664	0.0087096	0.630395	Gprc5c	2.36208
ENSMUSG00000064023	1.4456	0.0237165	0.637097	Klk8	2.34903
ENSMUSG00000022439	-1.13773	0.00898152	0.630395	Parvg	2.32854
ENSMUSG00000075015	1.50718	0.0297198	0.651883	Gm10801	2.30139
ENSMUSG00000017801	-0.675523	0.000400498	0.480159	Mlx	2.29502
ENSMUSG00000035262	-1.15992	0.0121178	0.630678	Amh	2.22308
ENSMUSG00000103442	1.01634	0.00661658	0.630395	Pcdha1	2.21499
ENSMUSG00000073460	-1.26651	0.017951	0.631392	Pnldc1	2.21121
ENSMUSG00000060802	0.727506	0.000923459	0.480159	B2m	2.20768
ENSMUSG00000059291	0.722083	0.000887705	0.480159	Rpl11	2.2036
ENSMUSG00000027209	1.62141	0.0455033	0.687654	Fam227b	2.17586
ENSMUSG00000034701	-2.09009	0.0912299	0.767346	Neurod1	2.1734
ENSMUSG00000098112	0.738909	0.00120138	0.491982	Bin2	2.15785
ENSMUSG00000028755	-1.49129	0.0367686	0.671298	Cda	2.13929
ENSMUSG00000036661	-0.786143	0.00190398	0.551	Dennd3	2.13857
ENSMUSG00000030069	-2.11115	0.0988809	0.769291	Prok2	2.12147
ENSMUSG00000096449	1.3695	0.0285752	0.651407	Gm4076	2.11453
ENSMUSG00000039079	-0.953021	0.00607561	0.630395	Trhr2	2.11228
ENSMUSG00000075014	1.35303	0.0275635	0.649974	Gm10800	2.11027
ENSMUSG00000027995	-1.09838	0.0124856	0.630678	Tlr2	2.09087
ENSMUSG00000092162	1.08794	0.0122115	0.630678	Vmn2r86	2.08148
ENSMUSG00000027208	0.979581	0.00901997	0.630395	Fgf7	2.00304
ENSMUSG00000070493	0.660603	0.000931395	0.480159	Chchd2	2.0022
ENSMUSG00000029177	-1.26093	0.0266055	0.647217	Cenpa	1.986
ENSMUSG00000068479	0.544189	0.00023176	0.480159	Mfap1a	1.97811
ENSMUSG00000029154	-1.18963	0.0221188	0.637097	Cwh43	1.96911
ENSMUSG00000032511	-1.14294	0.0191211	0.63261	Scn5a	1.96413
ENSMUSG00000064345	1.10825	0.0171285	0.631392	mt-Nd2	1.95749
ENSMUSG00000022021	-1.40106	0.0401001	0.680031	Diaph3	1.95707
ENSMUSG00000000562	1.01826	0.0121279	0.630678	Adora3	1.95121
ENSMUSG00000043659	-2.00179	0.105991	0.776467	Npsr1	1.95121
ENSMUSG00000074939	-1.216	0.0253716	0.64497	Chrm5	1.94031
ENSMUSG00000053846	-1.50866	0.0524864	0.704471	Lipg	1.93102
ENSMUSG00000095789	-1.06414	0.0160261	0.630678	Nupr1l	1.91032
ENSMUSG00000028936	0.538895	0.000285621	0.480159	Rpl22	1.90996
ENSMUSG00000027699	1.06154	0.016199	0.630678	Ect2	1.90069
ENSMUSG00000029761	0.59392	0.000658433	0.480159	Cald1	1.88955
ENSMUSG00000046999	-1.01304	0.0137765	0.630678	1110032F04Rik	1.88513
ENSMUSG00000027160	0.707853	0.0021855	0.562927	Ccdc34	1.88321
ENSMUSG00000027859	-1.59345	0.0658006	0.717173	Ngf	1.88309
ENSMUSG00000064368	1.05541	0.0167951	0.631392	mt-Nd6	1.87316
ENSMUSG00000079608	0.962242	0.011308	0.630395	Stard6	1.87312
ENSMUSG00000076432	0.540681	0.00035397	0.480159	Ywhaq	1.86591
ENSMUSG00000035048	0.82733	0.00555653	0.630395	Anapc13	1.86579
ENSMUSG00000026785	-1.16588	0.0260788	0.647217	Pkn3	1.84642
ENSMUSG00000023984	-0.996391	0.0140383	0.630678	Gm20517	1.846
ENSMUSG00000064363	0.936248	0.0107957	0.630395	mt-Nd4	1.84136
ENSMUSG00000031273	0.929987	0.0107374	0.630395	Col4a6	1.83124
ENSMUSG00000036760	-0.9738	0.013468	0.630678	Kcnk9	1.82168
ENSMUSG00000090173	1.26197	0.0362848	0.670457	Fbxw10	1.81759
ENSMUSG00000068264	-0.763053	0.00429602	0.630395	Ap5s1	1.8061
ENSMUSG00000015340	1.28518	0.0393787	0.679935	Cybb	1.80534
ENSMUSG00000031245	0.867949	0.00851	0.630395	Hmgn5	1.79672
ENSMUSG00000079414	0.834664	0.00708472	0.630395	Gm11110	1.79426
ENSMUSG00000031425	0.905903	0.0104812	0.630395	Plp1	1.79331
ENSMUSG00000061808	2.12353	0.145064	0.812275	Ttr	1.78045
ENSMUSG00000050359	1.38572	0.0526091	0.704471	Sprr1a	1.77226
ENSMUSG00000031750	-0.711775	0.00323707	0.630395	Il34	1.77221
ENSMUSG00000020548	-0.787259	0.00565481	0.630395	1700086D15Rik	1.76943
ENSMUSG00000013523	0.886645	0.0104434	0.630395	Bcas1	1.75658
ENSMUSG00000034151	-1.79407	0.105451	0.774781	Zbbx	1.75272
ENSMUSG00000040680	-1.34727	0.0503128	0.704471	Kremen2	1.7492
ENSMUSG00000058290	-0.97546	0.0161559	0.630678	Espl1	1.7477
ENSMUSG00000022412	-0.49806	0.000314643	0.480159	Mief1	1.7443
ENSMUSG00000042787	-0.589775	0.00110524	0.491982	Exog	1.74369
ENSMUSG00000063558	0.605771	0.00137637	0.491982	Aox1	1.73327
ENSMUSG00000075502	-1.41529	0.0608262	0.712614	Kbtbd6	1.72087
ENSMUSG00000026385	0.562668	0.000881089	0.480159	Dbi	1.71894
ENSMUSG00000033762	-0.953861	0.0158032	0.630678	Recql4	1.71815
ENSMUSG00000022108	0.540019	0.000662919	0.480159	Itm2b	1.71647
ENSMUSG00000066760	-1.22412	0.039864	0.680031	Psg16	1.71306
ENSMUSG00000041453	0.931103	0.0145994	0.630678	Rpl21	1.70919
ENSMUSG00000036438	0.885565	0.0117613	0.630678	Calm2	1.70874
ENSMUSG00000070942	-1.28903	0.0473209	0.691921	Il1rl2	1.70789
ENSMUSG00000095217	-1.48182	0.0704481	0.728885	Hist1h2bn	1.70725
ENSMUSG00000021520	0.613835	0.00170807	0.538328	Uqcrb	1.69879
ENSMUSG00000029838	0.565306	0.000996286	0.480159	Ptn	1.69683
ENSMUSG00000050608	0.558871	0.000960955	0.480159	Minos1	1.68628
ENSMUSG00000001158	0.675063	0.00319396	0.630395	Snrnp27	1.68473
ENSMUSG00000031617	0.531302	0.000693962	0.480159	Tmem184c	1.6782
ENSMUSG00000024232	0.842475	0.0102418	0.630395	Bambi	1.67621
ENSMUSG00000041117	0.7304	0.0051844	0.630395	Ccdc8	1.66918
ENSMUSG00000097239	-1.24014	0.0465044	0.689091	Gm27029	1.65249
ENSMUSG00000020713	2.78469	0.255913	0.868099	Gh	1.64828
ENSMUSG00000022718	-0.765387	0.00703205	0.630395	Dgcr8	1.64782
ENSMUSG00000026043	0.975871	0.0205922	0.635232	Col3a1	1.64561
ENSMUSG00000014313	0.734611	0.00583011	0.630395	Cox6c	1.64136
ENSMUSG00000029847	-1.3828	0.0663333	0.719116	Slc23a4	1.62931
ENSMUSG00000032680	-0.815284	0.0103674	0.630395	6820408C15Rik	1.61779
ENSMUSG00000025781	0.612166	0.00229624	0.568554	Atp5c1	1.6155
ENSMUSG00000038893	-0.782058	0.00870724	0.630395	Fam117a	1.61113
ENSMUSG00000006724	-1.06832	0.031598	0.662398	Cyp27b1	1.60285
ENSMUSG00000014294	0.547092	0.00119828	0.491982	Ndufa2	1.5983
ENSMUSG00000025473	-0.97454	0.0231486	0.637097	Adam8	1.59383
ENSMUSG00000050860	-1.45304	0.0802593	0.7449	Phospho1	1.59181
ENSMUSG00000064351	0.720475	0.00641604	0.630395	mt-Co1	1.57981
ENSMUSG00000079057	0.766194	0.00867743	0.630395	Cyp4v3	1.57959
ENSMUSG00000022177	0.971886	0.0239651	0.637097	Haus4	1.57486
ENSMUSG00000028333	0.505694	0.000776061	0.480159	Anp32b	1.57276
ENSMUSG00000043165	0.950177	0.0223608	0.637097	Lor	1.56828
ENSMUSG00000025196	-1.31057	0.0648096	0.714373	Cpn1	1.55744
ENSMUSG00000028081	0.686216	0.00542861	0.630395	Rps3a1	1.55449
ENSMUSG00000028453	-0.607734	0.00281957	0.630395	Fancg	1.54961
ENSMUSG00000064367	1.03536	0.0320125	0.66269	mt-Nd5	1.54753
ENSMUSG00000026736	0.809362	0.012313	0.630678	4930426L09Rik	1.54559
ENSMUSG00000024793	-1.03616	0.0329809	0.666203	Tnfrsf25	1.53531
ENSMUSG00000064341	0.909301	0.0206663	0.635232	mt-Nd1	1.53193
ENSMUSG00000022820	0.913627	0.0211062	0.635232	Ndufb4	1.53086
ENSMUSG00000005566	-0.555058	0.00178265	0.538328	Trim28	1.52582
ENSMUSG00000027628	-0.54045	0.00150977	0.512253	Aar2	1.52466
ENSMUSG00000031861	-1.11694	0.043437	0.686068	Lpar2	1.52143
ENSMUSG00000068523	0.665779	0.0052028	0.630395	Gng5	1.52048
ENSMUSG00000032436	-1.1798	0.0520264	0.704471	Cmtm7	1.5146
ENSMUSG00000025779	0.943151	0.024956	0.641808	Ly96	1.51171
ENSMUSG00000054428	0.769243	0.0108825	0.630395	Atpif1	1.51023
ENSMUSG00000064370	1.0319	0.0345333	0.668266	mt-Cytb	1.50839
ENSMUSG00000048038	-0.7399	0.0092588	0.630395	Ccdc187	1.50455
ENSMUSG00000061518	0.687983	0.00656808	0.630395	Cox5b	1.50156
ENSMUSG00000020303	-0.740413	0.00969598	0.630395	Stc2	1.49075
ENSMUSG00000048281	-0.995871	0.0320855	0.66269	Dleu7	1.48752
ENSMUSG00000019787	1.50208	0.103448	0.772281	Trdn	1.47996
ENSMUSG00000025511	-0.897525	0.0225148	0.637097	Tspan4	1.4787
ENSMUSG00000043964	-0.697684	0.00764279	0.630395	Orai3	1.47682
ENSMUSG00000020061	1.44433	0.0959418	0.769291	Mybpc1	1.47032
ENSMUSG00000025081	-1.11356	0.0483429	0.696321	Tdrd1	1.46507
ENSMUSG00000022400	0.482466	0.000943728	0.480159	Rbx1	1.45953
ENSMUSG00000039016	0.724069	0.00967392	0.630395	Timm8b	1.45856
ENSMUSG00000035505	-0.592183	0.00355928	0.630395	Cox18	1.45004
ENSMUSG00000054499	-0.754901	0.0122238	0.630678	Dedd2	1.44397
ENSMUSG00000066647	-0.458476	0.000719629	0.480159	Gm5113	1.44094
ENSMUSG00000003665	-0.923683	0.0278707	0.649974	Has1	1.43619
ENSMUSG00000003882	1.2709	0.0743129	0.734676	Il7r	1.43477
ENSMUSG00000035692	0.865799	0.0222883	0.637097	Isg15	1.43023
ENSMUSG00000050503	-1.1471	0.0575066	0.710261	Fbxl22	1.42273
ENSMUSG00000060985	-1.30739	0.0816381	0.745244	Tdrd5	1.42258
ENSMUSG00000046352	0.693562	0.00928619	0.630395	Gjb2	1.40943
ENSMUSG00000009281	1.04046	0.0442617	0.686068	Rarres2	1.40875
ENSMUSG00000075704	-0.882831	0.0259206	0.647217	Txnrd2	1.40048
ENSMUSG00000047115	-1.35617	0.0970489	0.769291	Fam221a	1.37382
ENSMUSG00000025381	0.623307	0.00642238	0.630395	Cnpy2	1.36648
ENSMUSG00000038943	1.30609	0.0900135	0.767346	Prc1	1.36577
ENSMUSG00000042312	0.666764	0.00900869	0.630395	S100a13	1.36376
ENSMUSG00000069793	1.09236	0.05687	0.710261	Slfn9	1.36012
ENSMUSG00000095742	-1.08377	0.0559328	0.709755	CAAA01147332.1	1.35724
ENSMUSG00000073616	0.605362	0.0057493	0.630395	Myeov2	1.35624
ENSMUSG00000022838	0.818289	0.0220542	0.637097	Eaf2	1.3555
ENSMUSG00000039103	0.784377	0.0189198	0.632054	Nexn	1.35155
ENSMUSG00000026500	0.654568	0.00868204	0.630395	Cox20	1.34931
ENSMUSG00000057278	0.689145	0.0110381	0.630395	Snrpg	1.34873
ENSMUSG00000035769	-0.728664	0.014155	0.630678	Xylb	1.34737
ENSMUSG00000028495	0.53154	0.00298863	0.630395	Rps6	1.34189
ENSMUSG00000068706	0.796203	0.0206583	0.635232	Gm10250	1.34153
ENSMUSG00000028167	1.08471	0.0583986	0.710261	Bdh2	1.33809
ENSMUSG00000066510	-0.916272	0.0350423	0.668266	Ankdd1a	1.33355
ENSMUSG00000025993	-0.723394	0.0144149	0.630678	Slc40a1	1.3319
ENSMUSG00000021552	0.70288	0.0128102	0.630678	Gkap1	1.33016
ENSMUSG00000052525	1.1554	0.0715762	0.730728	Spdya	1.3232
ENSMUSG00000034175	-0.750916	0.0173455	0.631392	Rhbdd3	1.32222
ENSMUSG00000008090	-0.595189	0.00602525	0.630395	Fgfrl1	1.32133
ENSMUSG00000025290	0.659581	0.010195	0.630395	Rps24	1.31363
ENSMUSG00000026525	1.1047	0.0653633	0.715493	Opn3	1.3087
ENSMUSG00000062372	-0.769688	0.0199893	0.63261	Otof	1.30786
ENSMUSG00000031371	0.772442	0.0202761	0.635232	Haus7	1.30776
ENSMUSG00000049775	0.7314	0.0164159	0.631224	Tmsb4x	1.30535
ENSMUSG00000029550	-0.482069	0.00199331	0.560431	Sppl3	1.30179
ENSMUSG00000019929	0.642214	0.0094017	0.630395	Dcn	1.30164
ENSMUSG00000019838	-1.07497	0.0618201	0.712695	Slc16a10	1.2995
ENSMUSG00000016356	-0.651746	0.0101858	0.630395	Col20a1	1.29828
ENSMUSG00000040732	0.605848	0.00733947	0.630395	Erg	1.29308
ENSMUSG00000075410	-1.02001	0.0541393	0.709208	Gm11744	1.29183
ENSMUSG00000026198	-0.626524	0.00891028	0.630395	Abcb6	1.28444
ENSMUSG00000021606	0.583096	0.00641173	0.630395	Ndufs6	1.27874
ENSMUSG00000021660	0.528165	0.00385046	0.630395	Btf3	1.27525
ENSMUSG00000032968	-0.633762	0.00987498	0.630395	Inha	1.27099
ENSMUSG00000026611	1.0941	0.0693063	0.727719	Spata17	1.2683
ENSMUSG00000042514	-1.3067	0.107231	0.778024	Klhl14	1.26708
ENSMUSG00000074218	0.799889	0.0264205	0.647217	Cox7a1	1.26227
ENSMUSG00000055430	0.583217	0.00697705	0.630395	Nap1l5	1.25761
ENSMUSG00000024529	1.0429	0.0622993	0.712705	Lox	1.25723
ENSMUSG00000037872	-0.519395	0.00385946	0.630395	Ackr1	1.25354
ENSMUSG00000037625	0.688538	0.0151214	0.630678	Cldn11	1.25342
ENSMUSG00000003031	0.424391	0.00113022	0.491982	Cdkn1b	1.25061
ENSMUSG00000020863	0.600415	0.00827368	0.630395	Luc7l3	1.25025
ENSMUSG00000001847	0.389445	0.000675215	0.480159	Rac1	1.23476
ENSMUSG00000027523	0.663224	0.0137949	0.630678	Gnas	1.23378
ENSMUSG00000041703	-1.04379	0.0659108	0.717565	Zic5	1.23276
ENSMUSG00000078945	-1.15701	0.0863038	0.759259	Naip2	1.23103
ENSMUSG00000020067	0.8561	0.0372136	0.672648	Mypn	1.22362
ENSMUSG00000018405	-0.780402	0.0273294	0.649974	Mrm1	1.22006
ENSMUSG00000031889	-0.447867	0.00191898	0.551	D230025D16Rik	1.21682
ENSMUSG00000022510	0.960416	0.0545381	0.709208	Trp63	1.21329
ENSMUSG00000041544	-0.697154	0.0184133	0.631392	Ptchd2	1.20947
ENSMUSG00000032921	-0.853786	0.0386058	0.6778	Odf4	1.2067
ENSMUSG00000039244	-0.538143	0.0057376	0.630395	E130309D02Rik	1.20612
ENSMUSG00000034616	-0.528204	0.00522305	0.630395	Ssh3	1.2054
ENSMUSG00000022847	-0.653618	0.0143225	0.630678	Thpo	1.20526
ENSMUSG00000014503	0.866662	0.0410316	0.684446	Pkd2l2	1.20196
ENSMUSG00000041697	0.77699	0.0287478	0.651883	Cox6a1	1.19765
ENSMUSG00000037579	-0.785073	0.0299267	0.651883	Kcnh3	1.19641
ENSMUSG00000019467	-0.547001	0.0065673	0.630395	Arhgef25	1.19389
ENSMUSG00000058626	1.24411	0.111366	0.784548	Capn11	1.18595
ENSMUSG00000027245	0.555263	0.0073786	0.630395	Hypk	1.18384
ENSMUSG00000027447	0.682366	0.0185651	0.631392	Cst3	1.18138
ENSMUSG00000042133	0.597229	0.0105252	0.630395	Ppig	1.18118
ENSMUSG00000053007	0.718266	0.0228679	0.637097	9430076C15Rik	1.17851
ENSMUSG00000038168	0.669826	0.0175154	0.631392	P3h2	1.1766
ENSMUSG00000026234	0.558836	0.00784765	0.630395	Ncl	1.1765
ENSMUSG00000026356	0.478585	0.00350055	0.630395	Dars	1.17534
ENSMUSG00000047904	-0.865915	0.0441487	0.686068	Sstr2	1.17339
ENSMUSG00000036381	0.813925	0.0362918	0.670457	P2ry14	1.17221
ENSMUSG00000029063	-0.446635	0.00238572	0.572409	Nadk	1.17125
ENSMUSG00000051499	-0.55819	0.00801075	0.630395	Zfp786	1.17015
ENSMUSG00000002797	0.553679	0.00776631	0.630395	Ggct	1.16814
ENSMUSG00000071553	-1.14133	0.094782	0.769291	Cpa2	1.16789
ENSMUSG00000015377	-0.567613	0.0088242	0.630395	Dennd6b	1.16606
ENSMUSG00000044068	0.561945	0.00854259	0.630395	Zrsr1	1.16233
ENSMUSG00000029703	-0.595714	0.0114093	0.630395	Lrwd1	1.15732
ENSMUSG00000004105	0.78147	0.0334828	0.668266	Angptl2	1.15281
ENSMUSG00000022329	0.574804	0.00992172	0.630395	Stk3	1.15157
ENSMUSG00000025492	0.725899	0.0260057	0.647217	Ifitm3	1.1505
ENSMUSG00000061477	0.505825	0.00533732	0.630395	Rps7	1.14958
ENSMUSG00000041133	0.466197	0.00342365	0.630395	Smc1a	1.14941
ENSMUSG00000045854	0.551309	0.00822861	0.630395	Lyrm2	1.1493
ENSMUSG00000034445	-0.842065	0.0433754	0.686068	Cyb561a3	1.14753
ENSMUSG00000094958	0.613383	0.0135794	0.630678	3110021N24Rik	1.14526
ENSMUSG00000030225	0.724145	0.0262136	0.647217	Dera	1.14522
ENSMUSG00000032221	0.99093	0.0701154	0.728844	Mns1	1.14372
ENSMUSG00000031143	0.788228	0.0354707	0.668266	Ccdc22	1.14303
ENSMUSG00000096887	0.849813	0.0452481	0.686068	Gm20594	1.14249
ENSMUSG00000062661	-0.405579	0.00155485	0.512253	Ncs1	1.13899
ENSMUSG00000027324	-0.453568	0.00311802	0.630395	Rpusd2	1.1367
ENSMUSG00000025969	-0.87449	0.0504086	0.704471	Nrp2	1.13465
ENSMUSG00000048191	1.05099	0.0834088	0.750336	Muc6	1.1338
ENSMUSG00000002477	0.60702	0.0138011	0.630678	Snrpd1	1.12911
ENSMUSG00000020267	0.58294	0.0116076	0.630678	Hint1	1.12814
ENSMUSG00000032517	0.736158	0.0294866	0.651883	Mobp	1.1266
ENSMUSG00000021032	-1.40244	0.157575	0.819374	Ngb	1.12548
ENSMUSG00000029602	-0.67224	0.0212167	0.635232	Rasal1	1.12487
ENSMUSG00000032330	0.541803	0.00840327	0.630395	Cox7a2	1.12454
ENSMUSG00000028037	0.860415	0.0494127	0.703628	Ifi44	1.12384
ENSMUSG00000021636	-0.727149	0.0286787	0.651502	Marveld2	1.12158
ENSMUSG00000041308	-0.450028	0.00325868	0.630395	Sntb2	1.1192
ENSMUSG00000005732	0.687236	0.0235757	0.637097	Ranbp1	1.1185
ENSMUSG00000024991	0.501805	0.00601129	0.630395	Eif3a	1.11452
ENSMUSG00000017417	-0.629178	0.0170126	0.631392	Plxdc1	1.11316
ENSMUSG00000037787	0.414909	0.00209134	0.561894	Apopt1	1.11178
ENSMUSG00000051401	-0.517936	0.00717618	0.630395	Kctd16	1.11051
ENSMUSG00000022892	0.420467	0.00230473	0.568554	App	1.10893
ENSMUSG00000039577	-0.664254	0.0214403	0.636486	Nphp4	1.10849
ENSMUSG00000068184	0.595118	0.013892	0.630678	Ndufaf2	1.10527
ENSMUSG00000024174	-0.659186	0.0210952	0.635232	Pot1b	1.10467
ENSMUSG00000020994	0.531139	0.00845337	0.630395	Pnn	1.10103
ENSMUSG00000031004	0.772976	0.0377879	0.674439	Mki67	1.09967
ENSMUSG00000023036	-0.558552	0.0107468	0.630395	Pcdhga8	1.09963
ENSMUSG00000026875	1.15978	0.112778	0.786931	Traf1	1.09921
ENSMUSG00000024079	0.58976	0.0137649	0.630678	Eif2ak2	1.09768
ENSMUSG00000001948	0.744538	0.0340698	0.668266	Spa17	1.09271
ENSMUSG00000032548	-1.20722	0.12481	0.797408	Slco2a1	1.09103
ENSMUSG00000027001	0.478562	0.00534637	0.630395	Dusp19	1.08726
ENSMUSG00000029759	0.694317	0.0272714	0.649974	Pon3	1.08612
ENSMUSG00000030342	0.666474	0.0235423	0.637097	Cd9	1.08512
ENSMUSG00000024474	0.510965	0.00754795	0.630395	Ik	1.08436
ENSMUSG00000028848	-0.656324	0.0225823	0.637097	Gpn2	1.08046
ENSMUSG00000059852	-0.993697	0.0819667	0.745426	Kcng2	1.07951
ENSMUSG00000000326	-0.643459	0.0210117	0.635232	Comt	1.07943
ENSMUSG00000071415	0.544241	0.0104316	0.630395	Rpl23	1.07849
ENSMUSG00000026003	0.608137	0.0170242	0.631392	Acadl	1.07575
ENSMUSG00000002324	-0.704783	0.0299982	0.651883	Rec8	1.07332
ENSMUSG00000037845	-0.657201	0.023345	0.637097	Fdxacb1	1.07242
ENSMUSG00000030805	0.57538	0.0138353	0.630678	Stx4a	1.06964
ENSMUSG00000020022	0.699483	0.0298525	0.651883	Ndufa12	1.06673
ENSMUSG00000024622	-0.477135	0.00587657	0.630395	Hmgxb3	1.06443
ENSMUSG00000022686	1.02879	0.092665	0.769207	B3gnt5	1.06282
ENSMUSG00000031189	0.526334	0.00960989	0.630395	Aff2	1.06176
ENSMUSG00000060126	0.45411	0.00460071	0.630395	Tpt1	1.06134
ENSMUSG00000017734	0.41933	0.00295165	0.630395	Dbndd2	1.06088
ENSMUSG00000067367	0.602337	0.0175907	0.631392	Lyar	1.05693
ENSMUSG00000047022	0.642281	0.0228052	0.637097	Mipol1	1.0546
ENSMUSG00000028957	-0.441479	0.0041042	0.630395	Per3	1.05371
ENSMUSG00000079018	0.591259	0.0166055	0.631392	Ly6c1	1.05229
ENSMUSG00000086316	0.529103	0.0102915	0.630395	2210013O21Rik	1.0516
ENSMUSG00000004661	-0.478707	0.00637843	0.630395	Arid3b	1.0509
ENSMUSG00000008348	0.645651	0.0236464	0.637097	Ubc	1.04998
ENSMUSG00000017778	0.538046	0.0111926	0.630395	Cox7c	1.04977
ENSMUSG00000026083	0.579001	0.0153847	0.630678	Eif5b	1.04968
ENSMUSG00000041000	-0.468096	0.00573064	0.630395	Trim62	1.04938
ENSMUSG00000041360	0.369416	0.00145942	0.511235	Pum3	1.0476
ENSMUSG00000028630	-0.508863	0.00887296	0.630395	Dyrk2	1.04415
ENSMUSG00000032181	0.371921	0.00157931	0.512253	Scg3	1.04195
ENSMUSG00000027239	0.640868	0.0237148	0.637097	Mdk	1.0414
ENSMUSG00000031821	-1.08354	0.109553	0.781167	Gins2	1.0406
ENSMUSG00000024691	0.743045	0.03994	0.680031	Fam111a	1.03922
ENSMUSG00000029384	-0.857061	0.0614799	0.712695	2010109A12Rik	1.03813
ENSMUSG00000024661	0.662038	0.0270812	0.649974	Fth1	1.03763
ENSMUSG00000050035	0.93864	0.0784707	0.743584	Fhl4	1.03747
ENSMUSG00000042487	0.581913	0.0165844	0.631392	Leo1	1.03598
ENSMUSG00000022665	0.730217	0.0381313	0.675298	Ccdc80	1.03597
ENSMUSG00000023832	0.474056	0.00652705	0.630395	Acat2	1.03595
ENSMUSG00000041841	0.601393	0.0190536	0.632054	Rpl37	1.03441
ENSMUSG00000020866	-0.808969	0.0527476	0.70471	Cacna1g	1.0337
ENSMUSG00000002346	-0.498232	0.00861948	0.630395	Slc25a42	1.02861
ENSMUSG00000029309	0.519394	0.0105359	0.630395	Sparcl1	1.02701
ENSMUSG00000043398	-0.670465	0.0294855	0.651883	Gpr135	1.02607
ENSMUSG00000025934	0.729939	0.0396091	0.679935	Gsta3	1.02352
ENSMUSG00000027329	-0.690136	0.0329033	0.666203	Spef1	1.02331
ENSMUSG00000074001	-1.24476	0.152725	0.813891	Klhl40	1.01584
ENSMUSG00000071866	0.422565	0.00395736	0.630395	Ppia	1.01525
ENSMUSG00000060950	-0.667481	0.030143	0.652415	Trmt61a	1.01511
ENSMUSG00000022452	0.653185	0.0282456	0.649974	Smdt1	1.01182
ENSMUSG00000027165	0.477203	0.00760389	0.630395	B230118H07Rik	1.01118
ENSMUSG00000000682	-1.21022	0.14678	0.812815	Cd52	1.00851
ENSMUSG00000026479	-0.840738	0.0633561	0.712705	Lamc2	1.00738
ENSMUSG00000044734	0.782113	0.0515848	0.704471	Serpinb1a	1.00695
ENSMUSG00000020773	0.681924	0.0333828	0.668229	Trim47	1.00684
ENSMUSG00000056899	0.589871	0.0197246	0.63261	Immp2l	1.00572
ENSMUSG00000029029	-0.596635	0.0206551	0.635232	Wrap73	1.00531
ENSMUSG00000085139	-1.26217	0.160623	0.822606	A730046J19Rik	1.00241
ENSMUSG00000030786	0.521564	0.011977	0.630678	Itgam	1.00226
ENSMUSG00000021807	0.417013	0.00395852	0.630395	2700060E02Rik	1.00186
ENSMUSG00000037852	0.411005	0.00365706	0.630395	Cpe	1.00157
ENSMUSG00000047821	-0.867585	0.0704353	0.728885	Trim16	0.99964
ENSMUSG00000032290	-0.487756	0.00895037	0.630395	Ptpn9	0.999002
ENSMUSG00000006241	-0.554986	0.0158664	0.630678	Ccdc159	0.99871
ENSMUSG00000018102	0.522613	0.012328	0.630678	Hist1h2bc	0.997725
ENSMUSG00000020902	-0.606325	0.0226895	0.637097	Ntn1	0.996904
ENSMUSG00000032175	-0.559897	0.016655	0.631392	Tyk2	0.99575
ENSMUSG00000046330	0.885822	0.0751571	0.735575	Rpl37a	0.99569
ENSMUSG00000047897	-0.799065	0.0569162	0.710261	Ripply2	0.994648
ENSMUSG00000092048	0.730067	0.0434878	0.686068	Vmn2r85	0.994083
ENSMUSG00000019927	0.517554	0.0120159	0.630678	Ube2d1	0.99383
ENSMUSG00000026322	-0.733812	0.044425	0.686068	Htr4	0.992387
ENSMUSG00000056749	-0.613664	0.024216	0.637097	Nfil3	0.991619
ENSMUSG00000047844	0.718029	0.0420318	0.686068	Bex4	0.988312
ENSMUSG00000022427	0.438508	0.00562113	0.630395	Tomm22	0.986719
ENSMUSG00000044364	-0.831932	0.0652887	0.715493	Tmem74b	0.985974
ENSMUSG00000026655	0.526053	0.0134622	0.630678	Fam107b	0.984183
ENSMUSG00000004096	0.495895	0.0103727	0.630395	Cwc15	0.98391
ENSMUSG00000019917	0.881521	0.0766464	0.736632	2010-09-01	0.983344
ENSMUSG00000073676	0.485149	0.00943774	0.630395	Hspe1	0.98249
ENSMUSG00000041607	0.767931	0.0530518	0.705898	Mbp	0.979343
ENSMUSG00000025921	-0.563541	0.0184539	0.631392	Rdh10	0.977131
ENSMUSG00000027962	0.389828	0.00314983	0.630395	Vcam1	0.975238
ENSMUSG00000052496	-0.914248	0.0860058	0.759259	Pkdrej	0.974106
ENSMUSG00000028475	0.791525	0.0588376	0.710261	5430416O09Rik	0.973849
ENSMUSG00000023885	0.842322	0.0699044	0.728795	Thbs2	0.973299
ENSMUSG00000026095	0.607088	0.0249349	0.641808	Asnsd1	0.97328
ENSMUSG00000058351	0.551304	0.0172676	0.631392	Smim4	0.971822
ENSMUSG00000015671	0.495998	0.0110499	0.630395	Psma2	0.97049
ENSMUSG00000044361	-1.00079	0.107571	0.77817	BC024139	0.969075
ENSMUSG00000028989	1.28223	0.175594	0.830899	Angptl7	0.968711
ENSMUSG00000022575	0.694433	0.0404875	0.680042	Gsdmd	0.967122
ENSMUSG00000029062	0.53667	0.0157881	0.630678	Cdk11b	0.966903
ENSMUSG00000063364	-0.696246	0.0410894	0.684758	3300002I08Rik	0.965185
ENSMUSG00000075405	-0.81803	0.066097	0.717741	9430097D07Rik	0.965126
ENSMUSG00000037058	0.537934	0.0162163	0.630678	Paip2	0.962927
ENSMUSG00000028487	-0.79473	0.0615212	0.712695	Bnc2	0.962399
ENSMUSG00000001082	-0.586141	0.022811	0.637097	Mfsd10	0.962359
ENSMUSG00000067158	0.878132	0.0804312	0.7449	Col4a4	0.961182
ENSMUSG00000037885	-0.43023	0.00585205	0.630395	Stk35	0.960571
ENSMUSG00000056724	-0.500022	0.0120688	0.630678	Nbeal2	0.95921
ENSMUSG00000024790	-0.677707	0.0384457	0.677453	Sac3d1	0.959059
ENSMUSG00000031023	0.773076	0.0578222	0.710261	Akip1	0.956995
ENSMUSG00000035759	-0.649231	0.0339595	0.668266	Bbs10	0.953745
ENSMUSG00000058806	0.777332	0.0593284	0.710261	Col13a1	0.953582
ENSMUSG00000069874	-0.637706	0.0321087	0.66269	Irgm2	0.952336
ENSMUSG00000020849	0.490071	0.0114094	0.630395	Ywhae	0.95208
ENSMUSG00000057751	-0.717639	0.0473574	0.691921	Megf6	0.950593
ENSMUSG00000038255	-1.88348	0.314302	0.896255	Neurod2	0.946737
ENSMUSG00000020185	1.01162	0.116106	0.788686	E2f7	0.946016
ENSMUSG00000039065	-0.422104	0.00577077	0.630395	Fam173b	0.944993
ENSMUSG00000079317	0.654261	0.0359644	0.668684	Trappc2	0.944836
ENSMUSG00000054405	0.451027	0.00810588	0.630395	Dnajc8	0.943187
ENSMUSG00000018554	-0.668633	0.0388662	0.679935	Ybx2	0.943059
ENSMUSG00000053289	0.4861	0.011495	0.630678	Ddx10	0.942787
ENSMUSG00000036411	-0.684421	0.041992	0.686068	9530077C05Rik	0.942334
ENSMUSG00000021647	-1.19756	0.163655	0.823379	Cartpt	0.941362
ENSMUSG00000073062	-1.01194	0.117617	0.792636	Zxdb	0.940626
ENSMUSG00000043629	-0.759231	0.0579298	0.710261	1700019D03Rik	0.939243
ENSMUSG00000061983	0.561052	0.0212099	0.635232	Rps12	0.938899
ENSMUSG00000068962	-0.682062	0.0421181	0.686068	Zfp114	0.938197
ENSMUSG00000036572	0.567129	0.022209	0.637097	Upf3b	0.937731
ENSMUSG00000072572	-0.517355	0.0155632	0.630678	Slc39a2	0.935326
ENSMUSG00000058558	0.558065	0.0211218	0.635232	Rpl5	0.934909
ENSMUSG00000021134	0.430766	0.00685356	0.630395	Srsf5	0.932213
ENSMUSG00000035403	-0.726044	0.0522967	0.704471	Crb2	0.930445
ENSMUSG00000031516	0.581026	0.025083	0.643	Dctn6	0.930002
ENSMUSG00000060703	0.569527	0.0235787	0.637097	Cd302	0.926894
ENSMUSG00000016087	0.432994	0.00729541	0.630395	Fli1	0.925288
ENSMUSG00000029623	0.696397	0.0473268	0.691921	Pdap1	0.922652
ENSMUSG00000022831	0.549492	0.0209386	0.635232	Hcls1	0.922625
ENSMUSG00000052415	0.559878	0.0225661	0.637097	Tchh	0.921863
ENSMUSG00000078656	-0.815671	0.0744024	0.734676	Vps25	0.920415
ENSMUSG00000022323	0.569137	0.0245648	0.638574	Rida	0.916132
ENSMUSG00000103092	-0.55587	0.0226366	0.637097	Pcdha5	0.91451
ENSMUSG00000053565	0.578449	0.0262655	0.647217	Eif3k	0.914304
ENSMUSG00000079435	0.628474	0.0351785	0.668266	Rpl36a	0.913627
ENSMUSG00000021377	0.473809	0.0119054	0.630678	Dek	0.911729
ENSMUSG00000031508	-0.494739	0.0143906	0.630678	Ankrd10	0.911269
ENSMUSG00000003153	-0.391016	0.00471213	0.630395	Slc2a3	0.909809
ENSMUSG00000073702	0.478969	0.0126339	0.630678	Rpl31	0.909305
ENSMUSG00000070687	-0.583282	0.0276579	0.649974	Htr1d	0.908858
ENSMUSG00000051159	1.086	0.145971	0.812815	Cited1	0.907608
ENSMUSG00000022750	-0.427105	0.007504	0.630395	Klhl22	0.907474
ENSMUSG00000057113	0.462597	0.0109262	0.630395	Npm1	0.907397
ENSMUSG00000063200	0.46527	0.0112232	0.630395	Nol7	0.907223
ENSMUSG00000021460	0.470864	0.0119108	0.630678	Auh	0.905971
ENSMUSG00000011884	0.570576	0.0260473	0.647217	Gltp	0.903928
ENSMUSG00000109179	-0.475518	0.0128019	0.630678	Gm35339	0.900026
ENSMUSG00000035896	1.03445	0.135058	0.808855	Rnase1	0.899431
ENSMUSG00000026427	-0.349144	0.00267374	0.618522	Eif2d	0.898306
ENSMUSG00000021290	0.570158	0.0265783	0.647217	2010107E04Rik	0.898269
ENSMUSG00000037722	-0.683061	0.0484711	0.697185	Gnpnat1	0.897895
ENSMUSG00000001289	0.572816	0.0271573	0.649974	Pfdn5	0.897094
ENSMUSG00000028413	-0.544182	0.0224696	0.637097	B4galt1	0.897032
ENSMUSG00000003848	-0.448855	0.0100389	0.630395	Nob1	0.896953
ENSMUSG00000076434	0.89101	0.0990051	0.769291	Wfdc3	0.894879
ENSMUSG00000009734	0.598719	0.0320552	0.66269	Pou6f2	0.894547
ENSMUSG00000021388	0.713653	0.0560044	0.709755	Aspn	0.893335
ENSMUSG00000050022	-0.519855	0.0192195	0.63261	Amz1	0.892205
ENSMUSG00000047497	0.814213	0.0804295	0.7449	Adamts12	0.891225
ENSMUSG00000057455	0.442648	0.00975081	0.630395	Rit2	0.890147
ENSMUSG00000030423	0.491696	0.015545	0.630678	Pop4	0.889188
ENSMUSG00000020680	0.51579	0.0189165	0.632054	Taf15	0.888788
ENSMUSG00000030701	0.637879	0.0404613	0.680042	Plekhb1	0.88854
ENSMUSG00000042682	0.416035	0.00734308	0.630395	Selk	0.887869
ENSMUSG00000070570	-1.72112	0.304909	0.892907	Slc17a7	0.887802
ENSMUSG00000004610	0.652732	0.0437526	0.686068	Etfb	0.88706
ENSMUSG00000028798	-0.394906	0.00567363	0.630395	Eif3i	0.887013
ENSMUSG00000045930	0.612327	0.0356141	0.668266	Clec14a	0.886881
ENSMUSG00000051234	0.444039	0.0100745	0.630395	Rnf7	0.886648
ENSMUSG00000064373	0.494469	0.0161647	0.630678	Sepp1	0.885808
ENSMUSG00000038005	0.48821	0.0153504	0.630678	Hpf1	0.885555
ENSMUSG00000051076	-1.15147	0.170236	0.824255	Vtcn1	0.885417
ENSMUSG00000026473	0.513467	0.018901	0.632054	Glul	0.884969
ENSMUSG00000030541	-0.44709	0.0105807	0.630395	Idh2	0.88322
ENSMUSG00000068882	0.547252	0.0244139	0.637187	Ssb	0.882369
ENSMUSG00000047518	-1.11348	0.161353	0.822655	Slfnl1	0.882125
ENSMUSG00000044783	-0.433325	0.00926338	0.630395	Hjurp	0.881049
ENSMUSG00000024424	-0.516347	0.0198196	0.63261	Ttc39c	0.87929
ENSMUSG00000033257	-0.379846	0.0048657	0.630395	Ttll4	0.878528
ENSMUSG00000020458	0.388519	0.00549683	0.630395	Rtn4	0.878008
ENSMUSG00000021306	-0.641308	0.04284	0.686068	Gpr137b	0.877406
ENSMUSG00000050121	0.643102	0.0433967	0.686068	Opalin	0.876254
ENSMUSG00000071528	0.593089	0.0335817	0.668266	Usmg5	0.874152
ENSMUSG00000025089	-0.43635	0.00993467	0.630395	Gfra1	0.873943
ENSMUSG00000042784	0.663457	0.0482052	0.696093	Muc1	0.873711
ENSMUSG00000022041	-1.21147	0.190472	0.841671	Chrna2	0.872459
ENSMUSG00000074259	-0.545342	0.0251473	0.643	Gramd2	0.872279
ENSMUSG00000045052	-1.17298	0.181901	0.836286	Prlhr	0.868199
ENSMUSG00000040269	0.449164	0.0117958	0.630678	Mrps28	0.866109
ENSMUSG00000046862	-0.77047	0.0753066	0.735575	Pramef8	0.865367
ENSMUSG00000064289	0.438127	0.0106079	0.630395	Tank	0.865026
ENSMUSG00000026466	0.449715	0.0119382	0.630678	Tor1aip1	0.86483
ENSMUSG00000055069	-0.771591	0.0757214	0.735575	Rab39	0.864785
ENSMUSG00000005360	0.366677	0.00447188	0.630395	Slc1a3	0.861512
ENSMUSG00000030871	-0.414054	0.00837721	0.630395	Ears2	0.859949
ENSMUSG00000050821	-0.509944	0.020822	0.635232	Fam131a	0.85746
ENSMUSG00000050856	0.667851	0.0520253	0.704471	Atp5k	0.857377
ENSMUSG00000027318	-1.2775	0.213993	0.848314	Adam33	0.855415
ENSMUSG00000022559	-0.637707	0.0457602	0.689091	Fbxl6	0.854216
ENSMUSG00000001383	0.539073	0.0260819	0.647217	Zmat2	0.853708
ENSMUSG00000028565	0.424666	0.00985215	0.630395	Nfia	0.852079
ENSMUSG00000070336	0.973676	0.133766	0.808855	Fbxo47	0.850655
ENSMUSG00000047459	0.610972	0.0408329	0.682017	Dynlrb1	0.848633
ENSMUSG00000046793	-0.46369	0.0149105	0.630678	Gpr61	0.846933
ENSMUSG00000039556	-0.632864	0.0462337	0.689091	Ppp1r3f	0.844899
ENSMUSG00000018654	0.445582	0.0127038	0.630678	Ikzf1	0.844853
ENSMUSG00000046671	-0.417844	0.00961963	0.630395	Mtfr1l	0.842725
ENSMUSG00000013495	-0.341855	0.00343408	0.630395	Tmem175	0.842396
ENSMUSG00000020905	-1.06195	0.161671	0.822655	Usp43	0.84039
ENSMUSG00000001105	0.507864	0.0222406	0.637097	Ift20	0.839425
ENSMUSG00000072949	0.623357	0.0452728	0.686068	Acot1	0.837893
ENSMUSG00000024974	0.483703	0.0185634	0.631392	Smc3	0.837456
ENSMUSG00000024019	-0.397333	0.00780452	0.630395	Cmtr1	0.837441
ENSMUSG00000020857	-0.970432	0.137858	0.811178	Nme2	0.835123
ENSMUSG00000086965	-0.72399	0.0702618	0.728844	Gm16314	0.834963
ENSMUSG00000019295	-0.514713	0.0238948	0.637097	Tmem129	0.834708
ENSMUSG00000067288	0.866381	0.108795	0.779934	Rps28	0.834662
ENSMUSG00000066551	0.364499	0.00517554	0.630395	Hmgb1	0.83326
ENSMUSG00000090439	1.00163	0.148034	0.812815	Gm17455	0.830995
ENSMUSG00000035595	-0.803047	0.0923449	0.769207	1600002K03Rik	0.830822
ENSMUSG00000046441	-0.626638	0.0473755	0.691921	Cmtr2	0.829949
ENSMUSG00000089847	-0.474288	0.0180171	0.631392	Timm10b	0.827308
ENSMUSG00000026280	-0.408568	0.00945409	0.630395	Atg4b	0.827097
ENSMUSG00000025173	-0.415299	0.010266	0.630395	Wdr45b	0.825863
ENSMUSG00000002635	-0.524801	0.0267529	0.648838	Pdcd2l	0.825316
ENSMUSG00000035506	-1.05262	0.164979	0.824016	Slc12a8	0.82375
ENSMUSG00000021275	-0.323121	0.00285089	0.630395	Tecpr2	0.822349
ENSMUSG00000023348	-0.681353	0.062104	0.712705	Trip6	0.822312
ENSMUSG00000028064	-0.4992	0.0227705	0.637097	Sema4a	0.819999
ENSMUSG00000026311	-0.478359	0.0193522	0.63261	Asb1	0.819557
ENSMUSG00000034532	-0.489605	0.021375	0.636486	Fbxo16	0.817686
ENSMUSG00000038671	-0.412006	0.0105088	0.630395	Arfrp1	0.815132
ENSMUSG00000037638	-0.889778	0.121336	0.796052	Zbtb42	0.815045
ENSMUSG00000036862	-0.50505	0.0248687	0.641808	Dchs1	0.810275
ENSMUSG00000041548	-0.664909	0.0604899	0.710584	Hspb8	0.81007
ENSMUSG00000044600	-0.537634	0.0312208	0.66131	Smim7	0.809438
ENSMUSG00000034659	-0.43821	0.0142775	0.630678	Tmem109	0.80865
ENSMUSG00000038456	-0.411611	0.010971	0.630395	Dennd2a	0.806656
ENSMUSG00000069917	-0.726752	0.0779825	0.741844	Hba-a2	0.805243
ENSMUSG00000074818	-0.601867	0.0463126	0.689091	Pdzd7	0.803072
ENSMUSG00000021257	-0.619367	0.0506428	0.704471	Angel1	0.802379
ENSMUSG00000032033	-1.0395	0.169873	0.824255	Barx2	0.800288
ENSMUSG00000031792	-0.537002	0.0325481	0.665203	Usb1	0.798777
ENSMUSG00000003062	-0.442262	0.0156637	0.630678	Stard3nl	0.798329
ENSMUSG00000041608	-0.434184	0.0146546	0.630678	Entpd3	0.796304
ENSMUSG00000038859	-0.847846	0.115178	0.787972	Baiap2l1	0.795814
ENSMUSG00000022053	-1.37846	0.264789	0.872972	Ebf2	0.79551
ENSMUSG00000044254	-0.830402	0.110602	0.78256	Pcsk9	0.794063
ENSMUSG00000058183	-0.77949	0.0959162	0.769291	Mmel1	0.793605
ENSMUSG00000056679	-0.409716	0.0115981	0.630678	Gpr173	0.793052
ENSMUSG00000022696	-0.780571	0.0966322	0.769291	Sidt1	0.792184
ENSMUSG00000030725	-0.619267	0.0525748	0.704471	Lipt2	0.792181
ENSMUSG00000038957	-0.395934	0.0100036	0.630395	Edc3	0.791807
ENSMUSG00000032243	-0.629639	0.0555738	0.709208	Itga11	0.790278
ENSMUSG00000037465	-0.522568	0.0312303	0.66131	Klf10	0.786687
ENSMUSG00000045282	-0.511922	0.029142	0.651883	Tmem86b	0.786046
ENSMUSG00000070390	-0.846321	0.117836	0.793097	Nlrp1b	0.785995
ENSMUSG00000033327	-0.918588	0.139496	0.811178	Tnxb	0.785795
ENSMUSG00000044071	-0.777277	0.097637	0.769291	Fam19a2	0.785349
ENSMUSG00000022389	-0.365474	0.00724758	0.630395	Tef	0.782043
ENSMUSG00000053950	-0.353264	0.00616333	0.630395	Adnp2	0.780779
ENSMUSG00000022479	-1.10765	0.197358	0.842569	Vdr	0.780612
ENSMUSG00000103255	-0.568974	0.0425896	0.686068	Pcdhac1	0.779891
ENSMUSG00000024256	-1.39844	0.278216	0.88177	Adcyap1	0.776995
ENSMUSG00000032594	-0.328873	0.00436161	0.630395	Ip6k1	0.776255
ENSMUSG00000053297	-0.510288	0.0305224	0.657592	AI854703	0.773281
ENSMUSG00000051669	-0.695211	0.077819	0.741724	AU021092	0.77093
ENSMUSG00000027255	-0.404446	0.0127099	0.630678	Arfgap2	0.766771
ENSMUSG00000006154	-0.764597	0.0995389	0.769291	Eps8l1	0.766132
ENSMUSG00000035314	-0.568666	0.045012	0.686068	Gdpd5	0.765806
ENSMUSG00000002058	-0.564841	0.044394	0.686068	Unc119	0.764046
ENSMUSG00000042628	-0.436472	0.0181052	0.631392	Zfyve1	0.76042
ENSMUSG00000050896	-1.53618	0.320904	0.897864	Rtn4rl2	0.758298
ENSMUSG00000029070	-0.655575	0.070454	0.728885	Mxra8	0.755284
ENSMUSG00000027582	-0.45215	0.0214061	0.636486	Zgpat	0.754847
ENSMUSG00000045114	-0.892635	0.144088	0.812275	Prrt2	0.751038
ENSMUSG00000064307	-0.791643	0.112979	0.786931	Lrrc51	0.749688
ENSMUSG00000030091	-0.417379	0.0162065	0.630678	Nup210	0.747238
ENSMUSG00000017837	-0.477988	0.027342	0.649974	Nkiras2	0.747177
ENSMUSG00000079339	-0.96646	0.169027	0.824255	Ifit1bl1	0.746149
ENSMUSG00000042417	-0.774838	0.108918	0.779934	Ccno	0.746092
ENSMUSG00000029591	-0.72236	0.0927827	0.769291	Ung	0.745861
ENSMUSG00000047013	-0.499805	0.032197	0.66269	Fbxo41	0.745802

## Sheet: BNST D2 res-con
Ensembl	logFC	P.Value	adj.P.Val	external gene name	-log10(P)*|logFC|
ENSMUSG00000034107	2.51867	2.91207e-05	0.510049	Ano7	11.4242
ENSMUSG00000074796	1.94139	0.000218468	0.716102	Slc4a11	7.10669
ENSMUSG00000003476	1.93801	0.000301523	0.716102	Crhr2	6.82312
ENSMUSG00000047828	2.57214	0.00524386	0.771921	A730018C14Rik	5.86539
ENSMUSG00000033774	1.92932	0.00113384	0.716102	Npbwr1	5.68272
ENSMUSG00000043913	1.82906	0.0007879	0.716102	Ccdc60	5.67654
ENSMUSG00000091415	2.63672	0.00736151	0.797352	Ak9	5.62422
ENSMUSG00000034009	-2.82955	0.0123498	0.838908	Rxfp1	5.39975
ENSMUSG00000029134	1.89971	0.00180172	0.716102	Plb1	5.2134
ENSMUSG00000032511	1.83275	0.00154232	0.716102	Scn5a	5.15338
ENSMUSG00000074625	2.47794	0.00942912	0.803119	Arhgap40	5.01914
ENSMUSG00000021611	1.80608	0.00221725	0.716102	Tert	4.79366
ENSMUSG00000000544	1.62253	0.00128472	0.716102	Gpa33	4.69104
ENSMUSG00000025400	2.06333	0.00551535	0.785376	Tac2	4.65987
ENSMUSG00000001119	1.5608	0.00103516	0.716102	Col6a1	4.65898
ENSMUSG00000036040	1.6664	0.00243078	0.716102	Adamtsl2	4.35639
ENSMUSG00000053111	1.44798	0.000986209	0.716102	Fank1	4.35267
ENSMUSG00000040856	2.06491	0.00804556	0.797352	Dlk1	4.32483
ENSMUSG00000040828	1.54303	0.00165627	0.716102	Catsperd	4.29096
ENSMUSG00000029370	-2.47715	0.0204172	0.862874	Rassf6	4.1864
ENSMUSG00000053279	-1.6345	0.00300569	0.716102	Aldh1a1	4.12229
ENSMUSG00000046593	2.31735	0.0170119	0.862874	Tmem215	4.09997
ENSMUSG00000055612	1.82439	0.00582699	0.797342	Cdca7	4.0767
ENSMUSG00000031465	-1.89599	0.00720816	0.797352	Angpt2	4.06155
ENSMUSG00000022055	-1.0945	0.00020527	0.716102	Nefl	4.03617
ENSMUSG00000034151	2.62609	0.0297103	0.864615	Zbbx	4.01028
ENSMUSG00000001228	1.48061	0.00204578	0.716102	Uhrf1	3.98156
ENSMUSG00000005237	1.35542	0.00122766	0.716102	Dnah2	3.94553
ENSMUSG00000022054	-1.35532	0.00141034	0.716102	Nefm	3.86357
ENSMUSG00000030732	1.86914	0.00876442	0.800082	Chrdl2	3.84533
ENSMUSG00000021676	1.12281	0.000379271	0.716102	Iqgap2	3.84118
ENSMUSG00000079654	1.35779	0.00153157	0.716102	Prrt4	3.82199
ENSMUSG00000047507	1.80591	0.0076549	0.797352	Baiap3	3.82142
ENSMUSG00000042641	1.86556	0.0100051	0.807558	Rgsl1	3.7307
ENSMUSG00000035551	1.65886	0.0064041	0.797352	Igfbpl1	3.63877
ENSMUSG00000031004	1.2988	0.00173127	0.716102	Mki67	3.58681
ENSMUSG00000010044	1.51049	0.00447683	0.771783	Zmynd10	3.54819
ENSMUSG00000021223	1.33965	0.00260752	0.716102	Papln	3.46134
ENSMUSG00000020566	1.41308	0.0035808	0.76485	Atp6v1c2	3.45642
ENSMUSG00000022212	1.09731	0.000918415	0.716102	Cpne6	3.33249
ENSMUSG00000016028	1.38077	0.00394749	0.771783	Celsr1	3.31894
ENSMUSG00000029602	1.10997	0.00109542	0.716102	Rasal1	3.28597
ENSMUSG00000035394	1.75637	0.0135979	0.859922	Cfap53	3.27831
ENSMUSG00000048387	-2.57244	0.0542793	0.867948	Osr1	3.25507
ENSMUSG00000028753	2.00453	0.024431	0.864615	Vwa5b1	3.23143
ENSMUSG00000048905	1.28785	0.00309965	0.716102	4930539E08Rik	3.23082
ENSMUSG00000040740	1.2731	0.00302732	0.716102	Slc25a34	3.20686
ENSMUSG00000040812	1.20123	0.00214433	0.716102	Agbl2	3.20572
ENSMUSG00000032908	-1.20114	0.00222554	0.716102	Sgpp2	3.1861
ENSMUSG00000026639	1.23104	0.00266401	0.716102	Lamb3	3.16926
ENSMUSG00000022759	2.61297	0.064176	0.872848	Lrrc74b	3.1163
ENSMUSG00000042385	1.42099	0.00645561	0.797352	Gzmk	3.11206
ENSMUSG00000026649	2.12611	0.035234	0.864615	Cfap126	3.08932
ENSMUSG00000057246	1.19606	0.00268832	0.716102	BC051142	3.0745
ENSMUSG00000057606	-2.27886	0.0450879	0.866336	Colq	3.06721
ENSMUSG00000047773	1.42817	0.00738654	0.797352	4932411E22Rik	3.04422
ENSMUSG00000047502	1.06344	0.00139984	0.716102	Mroh7	3.03499
ENSMUSG00000025081	1.73418	0.017992	0.862874	Tdrd1	3.02601
ENSMUSG00000059854	2.27268	0.0482989	0.866336	Hydin	2.99099
ENSMUSG00000010080	-2.50786	0.0653044	0.872848	Epn3	2.97196
ENSMUSG00000051147	-1.42552	0.00833088	0.797352	Nat2	2.9641
ENSMUSG00000039632	1.06963	0.00181477	0.716102	Ccdc151	2.93203
ENSMUSG00000048992	1.33809	0.00699029	0.797352	Prss32	2.88426
ENSMUSG00000030069	2.44928	0.0669667	0.872848	Prok2	2.87581
ENSMUSG00000024331	1.64058	0.0182925	0.862874	Dsc2	2.85088
ENSMUSG00000048424	-1.40485	0.0094925	0.803119	Ranbp3l	2.84148
ENSMUSG00000091345	1.78665	0.0260812	0.864615	Col6a5	2.82947
ENSMUSG00000030830	1.58926	0.0171786	0.862874	Itgal	2.80506
ENSMUSG00000021974	-0.937359	0.00103144	0.716102	Fgf9	2.79947
ENSMUSG00000005148	1.37891	0.00958333	0.803119	Klf5	2.78331
ENSMUSG00000045761	1.30147	0.00757576	0.797352	Fam179a	2.75987
ENSMUSG00000022053	2.1491	0.0520813	0.867948	Ebf2	2.75798
ENSMUSG00000048038	1.04153	0.00229082	0.716102	Ccdc187	2.74964
ENSMUSG00000017493	1.07374	0.00277874	0.716102	Igfbp4	2.74464
ENSMUSG00000045005	0.81357	0.000424788	0.716102	Fzd5	2.74322
ENSMUSG00000019027	1.20245	0.00527887	0.771921	Dnah1	2.73853
ENSMUSG00000029154	-1.52544	0.0161842	0.862874	Cwh43	2.73192
ENSMUSG00000029442	1.64488	0.0219088	0.862874	Wdr66	2.72948
ENSMUSG00000040752	1.37419	0.0105643	0.815302	Myh6	2.71561
ENSMUSG00000043461	-2.04416	0.0471531	0.866336	Sptssb	2.71156
ENSMUSG00000020732	-2.17362	0.0565651	0.867948	Rab37	2.71148
ENSMUSG00000006930	1.13791	0.00414598	0.771783	Hap1	2.71093
ENSMUSG00000050315	-1.59686	0.0203928	0.862874	Synpo2	2.69952
ENSMUSG00000032776	-1.98439	0.0437259	0.864615	Mctp2	2.6973
ENSMUSG00000025196	1.47749	0.0155961	0.862874	Cpn1	2.6698
ENSMUSG00000005611	-1.51727	0.0175914	0.862874	Mrvi1	2.66235
ENSMUSG00000045509	1.47606	0.015735	0.862874	Gpr150	2.66154
ENSMUSG00000047394	2.10997	0.0548933	0.867948	Odf3b	2.65957
ENSMUSG00000055809	1.52557	0.0189391	0.862874	Dnaaf3	2.62801
ENSMUSG00000066510	1.13902	0.00494808	0.771783	Ankdd1a	2.62607
ENSMUSG00000030905	1.26082	0.00829095	0.797352	Crym	2.62426
ENSMUSG00000048721	1.37984	0.0127525	0.847106	Fndc9	2.61397
ENSMUSG00000002012	0.959817	0.00192708	0.716102	Pnck	2.606
ENSMUSG00000038112	1.79343	0.0353057	0.864615	AW551984	2.60433
ENSMUSG00000018486	-2.95183	0.131243	0.891657	Wnt9b	2.60329
ENSMUSG00000058773	1.84209	0.0388864	0.864615	Hist1h1b	2.59772
ENSMUSG00000052920	1.0814	0.00415564	0.771783	Prkg1	2.57521
ENSMUSG00000025420	1.02751	0.00324306	0.737691	Katnal2	2.55753
ENSMUSG00000020053	-1.19711	0.00735993	0.797352	Igf1	2.55359
ENSMUSG00000023809	0.744973	0.000376207	0.716102	Rps6ka2	2.55122
ENSMUSG00000071550	1.53142	0.0216065	0.862874	Cfap44	2.55046
ENSMUSG00000034825	-1.36904	0.0139073	0.861916	Nrip3	2.54197
ENSMUSG00000016179	0.930176	0.00186242	0.716102	Camk1g	2.53931
ENSMUSG00000045259	0.999397	0.00294796	0.716102	Klhdc9	2.52895
ENSMUSG00000067594	1.25813	0.00977559	0.805741	Krt77	2.52867
ENSMUSG00000046093	0.968135	0.00246002	0.716102	Hpcal4	2.52592
ENSMUSG00000023964	1.87298	0.045629	0.866336	Calcr	2.51121
ENSMUSG00000026679	1.89443	0.0473206	0.866336	Enkur	2.51002
ENSMUSG00000041323	1.97595	0.0537166	0.867948	Ak7	2.50924
ENSMUSG00000036198	1.60277	0.0272407	0.864615	Arhgap36	2.50799
ENSMUSG00000032548	-1.95901	0.0527802	0.867948	Slco2a1	2.50269
ENSMUSG00000072812	-1.67339	0.0320339	0.864615	Ahnak2	2.5007
ENSMUSG00000020953	-1.10718	0.00559357	0.790092	Coch	2.49372
ENSMUSG00000064329	-0.812318	0.000851876	0.716102	Scn1a	2.49351
ENSMUSG00000032261	-0.97774	0.00289707	0.716102	Sh3bgrl2	2.48154
ENSMUSG00000021585	-1.14168	0.00726416	0.797352	Cast	2.44185
ENSMUSG00000039013	-1.38737	0.017866	0.862874	Siglecf	2.42509
ENSMUSG00000071984	0.866642	0.00164269	0.716102	Fndc1	2.41312
ENSMUSG00000031662	-1.15761	0.00823374	0.797352	Snx20	2.41292
ENSMUSG00000021647	1.81105	0.0467713	0.866336	Cartpt	2.40873
ENSMUSG00000042567	1.32898	0.0161573	0.862874	Nek10	2.38104
ENSMUSG00000006270	1.45412	0.0233579	0.864615	Vax1	2.37249
ENSMUSG00000039552	1.65702	0.038083	0.864615	Rsph4a	2.35176
ENSMUSG00000032238	-1.00778	0.00466438	0.771783	Rora	2.34934
ENSMUSG00000035681	-1.3307	0.0173524	0.862874	Kcnc2	2.34288
ENSMUSG00000026807	1.57713	0.0328858	0.864615	Ak8	2.33887
ENSMUSG00000045912	1.11196	0.00800412	0.797352	C2cd4c	2.33144
ENSMUSG00000085584	0.99071	0.00450945	0.771783	Rgag1	2.32408
ENSMUSG00000063704	1.87876	0.0581969	0.870306	Mapk15	2.32045
ENSMUSG00000038115	0.979914	0.00433687	0.771783	Ano2	2.31536
ENSMUSG00000040084	1.99236	0.0704599	0.872848	Bub1b	2.29532
ENSMUSG00000020892	1.03842	0.00637787	0.797352	Aloxe3	2.27966
ENSMUSG00000023966	1.09098	0.00822224	0.797352	Rsph9	2.27471
ENSMUSG00000041708	0.880552	0.00264599	0.716102	Mpped1	2.26955
ENSMUSG00000064125	1.39679	0.0241509	0.864615	Prr36	2.2587
ENSMUSG00000036480	1.77053	0.0534176	0.867948	Prss56	2.25267
ENSMUSG00000037492	-1.1018	0.00910792	0.800082	Zmat4	2.24831
ENSMUSG00000022375	1.02374	0.00639529	0.797352	Lrrc6	2.24624
ENSMUSG00000037568	-1.40147	0.0255299	0.864615	Vash2	2.23247
ENSMUSG00000047606	-1.41909	0.0269481	0.864615	Ankrd34c	2.22723
ENSMUSG00000031962	1.27913	0.0181656	0.862874	Cdh15	2.22664
ENSMUSG00000040938	1.18926	0.0134882	0.859922	Slc16a11	2.22398
ENSMUSG00000048332	-1.0526	0.00794711	0.797352	Lhfp	2.21024
ENSMUSG00000032766	-1.35271	0.0234159	0.864615	Gng11	2.20558
ENSMUSG00000047881	-1.04587	0.00780159	0.797352	Rell1	2.20451
ENSMUSG00000015027	0.809284	0.0019092	0.716102	Galns	2.20056
ENSMUSG00000051243	1.3352	0.0225671	0.863248	Islr2	2.19844
ENSMUSG00000024033	1.35799	0.024213	0.864615	Rsph1	2.19444
ENSMUSG00000056972	1.25302	0.0177447	0.862874	Magel2	2.19396
ENSMUSG00000028459	-2.33846	0.115503	0.884438	Cd72	2.19209
ENSMUSG00000030270	-1.6108	0.043596	0.864615	Cpne9	2.19158
ENSMUSG00000090121	-2.72016	0.15664	0.908118	Abhd12b	2.18999
ENSMUSG00000022860	1.51972	0.0365408	0.864615	Chodl	2.18417
ENSMUSG00000022707	-0.941039	0.00478402	0.771783	Gbe1	2.18341
ENSMUSG00000020131	0.914324	0.00412904	0.771783	Pcsk4	2.17989
ENSMUSG00000061013	-1.09591	0.0105984	0.815302	Mkx	2.16416
ENSMUSG00000035578	1.17657	0.0145544	0.862874	Iqcg	2.16137
ENSMUSG00000039252	-0.87831	0.00346496	0.759405	Lgi2	2.16091
ENSMUSG00000062778	1.32182	0.0232031	0.864615	Chia1	2.16045
ENSMUSG00000026224	1.02344	0.00775836	0.797352	4933407L21Rik	2.1597
ENSMUSG00000022324	0.962799	0.0057328	0.796904	Matn2	2.15824
ENSMUSG00000027355	1.63275	0.0478289	0.866336	Tmco5	2.15574
ENSMUSG00000035000	-1.389	0.0280898	0.864615	Dpp4	2.15497
ENSMUSG00000000805	-1.1964	0.0162644	0.862874	Car4	2.14007
ENSMUSG00000030549	1.40852	0.0303067	0.864615	Rhcg	2.13878
ENSMUSG00000021879	2.17069	0.103724	0.881757	Dnah12	2.13622
ENSMUSG00000020216	1.46259	0.0350174	0.864615	Jsrp1	2.12912
ENSMUSG00000044534	1.00943	0.00803945	0.797352	Ackr2	2.11452
ENSMUSG00000035095	1.44162	0.0345031	0.864615	Fam167a	2.10786
ENSMUSG00000048232	0.73668	0.00144901	0.716102	Fbxo10	2.09138
ENSMUSG00000046337	-2.15918	0.107961	0.884438	Fam178b	2.08735
ENSMUSG00000022705	1.24166	0.0212292	0.862874	Drd3	2.07738
ENSMUSG00000043587	0.763773	0.00200149	0.716102	Pxylp1	2.06115
ENSMUSG00000039676	2.0481	0.0987015	0.878494	Capsl	2.05972
ENSMUSG00000075225	1.34156	0.0293127	0.864615	Gm29096	2.05653
ENSMUSG00000001089	-0.677355	0.000928319	0.716102	Luzp1	2.05395
ENSMUSG00000056724	0.738831	0.00166662	0.716102	Nbeal2	2.05259
ENSMUSG00000078963	-1.3669	0.0315511	0.864615	Hsbp1l1	2.0517
ENSMUSG00000047205	0.710739	0.00130354	0.716102	Dusp18	2.05039
ENSMUSG00000025150	1.4491	0.0385603	0.864615	Cbr2	2.04883
ENSMUSG00000031994	-1.32923	0.0294559	0.864615	Adamts8	2.03482
ENSMUSG00000075707	1.88945	0.0840456	0.877494	Dio3	2.03207
ENSMUSG00000056752	1.37805	0.0338535	0.864615	Dnah9	2.02628
ENSMUSG00000040724	-0.648732	0.000781046	0.716102	Kcna2	2.01582
ENSMUSG00000015879	0.848925	0.00431287	0.771783	Fam184b	2.00791
ENSMUSG00000045534	0.982785	0.00907701	0.800082	Kcna5	2.0069
ENSMUSG00000091275	-1.4946	0.0464155	0.866336	Gm3248	1.9928
ENSMUSG00000030867	0.941538	0.00767904	0.797352	Plk1	1.99106
ENSMUSG00000032902	-1.0034	0.0103802	0.81529	Slc16a1	1.99054
ENSMUSG00000027716	-0.892785	0.0059068	0.797352	Trpc3	1.9897
ENSMUSG00000045246	-2.24068	0.132062	0.892488	Kcng4	1.97006
ENSMUSG00000026042	0.936818	0.00794696	0.797352	Col5a2	1.96713
ENSMUSG00000097789	-1.09425	0.0160387	0.862874	Gm2115	1.964
ENSMUSG00000030337	-1.11262	0.0172248	0.862874	Vamp1	1.9625
ENSMUSG00000030500	-1.61885	0.0615074	0.872848	Slc17a6	1.96054
ENSMUSG00000021685	1.92853	0.0963338	0.877494	Otp	1.95982
ENSMUSG00000032514	1.73958	0.0755134	0.874996	Ttc21a	1.95176
ENSMUSG00000044948	1.49522	0.0496518	0.867948	Cfap43	1.94986
ENSMUSG00000027378	0.719151	0.00199905	0.716102	Nphp1	1.94111
ENSMUSG00000020175	0.68733	0.0015071	0.716102	Rab36	1.93955
ENSMUSG00000021388	-1.04732	0.0140695	0.861916	Aspn	1.93934
ENSMUSG00000022580	0.924673	0.0080791	0.797352	Rhpn1	1.93501
ENSMUSG00000044819	1.39221	0.0412039	0.864615	Oxgr1	1.9283
ENSMUSG00000023391	0.935718	0.00888865	0.800082	Dlx2	1.91931
ENSMUSG00000002289	1.00436	0.0123623	0.838908	Angptl4	1.91621
ENSMUSG00000020396	-1.17932	0.023792	0.864615	Nefh	1.9147
ENSMUSG00000059864	1.29827	0.0339737	0.864615	Olfr1393	1.90698
ENSMUSG00000032648	-1.12299	0.0200488	0.862874	Pygm	1.90674
ENSMUSG00000029189	-1.14284	0.021692	0.862874	Sel1l3	1.90135
ENSMUSG00000029467	-0.506947	0.000183876	0.716102	Atp2a2	1.89369
ENSMUSG00000045467	1.21676	0.0279416	0.864615	Ttll13	1.89054
ENSMUSG00000091095	1.79528	0.0897764	0.877494	Gm17305	1.87937
ENSMUSG00000021990	0.791948	0.00425826	0.771783	Spata13	1.87752
ENSMUSG00000058488	0.776329	0.00384912	0.771783	Kl	1.87455
ENSMUSG00000024972	1.48289	0.05496	0.867948	Lgals12	1.86837
ENSMUSG00000020914	1.12737	0.0226345	0.863248	Top2a	1.85478
ENSMUSG00000032174	1.11479	0.0223281	0.862874	Icam5	1.84068
ENSMUSG00000001542	-0.5808	0.000689149	0.716102	Ell2	1.83631
ENSMUSG00000049154	1.66801	0.0795042	0.876108	Fam183b	1.83416
ENSMUSG00000037014	1.11391	0.0226217	0.863248	Sstr4	1.8329
ENSMUSG00000040430	-0.679902	0.0020151	0.716102	Pitpnc1	1.83281
ENSMUSG00000027326	1.55223	0.0663198	0.872848	Casc5	1.82908
ENSMUSG00000035683	1.14198	0.0250416	0.864615	Melk	1.8287
ENSMUSG00000038760	1.27996	0.0374211	0.864615	Trhr	1.82636
ENSMUSG00000043673	-1.41269	0.0514404	0.867948	Kcns3	1.82053
ENSMUSG00000002190	-0.786047	0.00483317	0.771783	Clgn	1.8203
ENSMUSG00000038764	-1.53289	0.0651155	0.872848	Ptpn3	1.81849
ENSMUSG00000016194	-1.41882	0.0523825	0.867948	Hsd11b1	1.81725
ENSMUSG00000048706	-0.892101	0.00922733	0.800082	Lurap1l	1.81536
ENSMUSG00000039474	0.945917	0.0121548	0.838672	Wfs1	1.81167
ENSMUSG00000073102	0.89844	0.00966073	0.805741	Drc1	1.81035
ENSMUSG00000053181	-1.19523	0.0306144	0.864615	A830005F24Rik	1.80967
ENSMUSG00000021032	1.65949	0.0818874	0.877494	Ngb	1.80351
ENSMUSG00000035896	-1.5543	0.0693443	0.872848	Rnase1	1.80142
ENSMUSG00000032254	1.24185	0.0364303	0.864615	Kif23	1.78645
ENSMUSG00000028885	0.8303	0.00723673	0.797352	Smpdl3b	1.77722
ENSMUSG00000030584	0.904384	0.0108789	0.815302	Dpf1	1.77568
ENSMUSG00000026463	0.976808	0.0155576	0.862874	Atp2b4	1.76612
ENSMUSG00000075334	1.30179	0.0443871	0.864783	Rprm	1.76099
ENSMUSG00000039943	-1.07789	0.0232692	0.864615	Plcb4	1.76043
ENSMUSG00000043165	1.0531	0.0216202	0.862874	Lor	1.75356
ENSMUSG00000038943	1.48165	0.0659882	0.872848	Prc1	1.74914
ENSMUSG00000058620	-1.2246	0.0373911	0.864615	Adra2b	1.74778
ENSMUSG00000022102	0.99955	0.0181574	0.862874	Dok2	1.74016
ENSMUSG00000022441	1.19947	0.0356923	0.864615	Efcab6	1.73614
ENSMUSG00000022768	0.880406	0.0107368	0.815302	Ccdc116	1.73363
ENSMUSG00000067215	1.22718	0.0386932	0.864615	Usp51	1.73322
ENSMUSG00000030032	0.750593	0.0049396	0.771783	Wdr54	1.7311
ENSMUSG00000044165	-1.06885	0.0243371	0.864615	Bcl2l15	1.72483
ENSMUSG00000045968	1.05878	0.0238095	0.864615	Teddm2	1.71866
ENSMUSG00000034336	-0.610503	0.00154953	0.716102	Ina	1.71539
ENSMUSG00000028871	1.19998	0.0372944	0.864615	Rspo1	1.71401
ENSMUSG00000094724	1.5541	0.0793573	0.876108	Rnaset2b	1.71015
ENSMUSG00000090665	-0.900979	0.0127132	0.847106	Gad1-ps	1.70803
ENSMUSG00000035576	0.697533	0.00373845	0.771783	L3mbtl1	1.69313
ENSMUSG00000045903	1.24212	0.0437494	0.864615	Npas4	1.68808
ENSMUSG00000038893	0.842297	0.00997573	0.807558	Fam117a	1.68548
ENSMUSG00000036357	1.27022	0.0474721	0.866336	Gpr101	1.68122
ENSMUSG00000018470	-1.15619	0.0357329	0.864615	Kcnab3	1.67293
ENSMUSG00000028681	1.09476	0.0299251	0.864615	Ptch2	1.66838
ENSMUSG00000031786	1.83683	0.123535	0.889866	Drc7	1.66823
ENSMUSG00000032087	0.654793	0.00287206	0.716102	Dscaml1	1.66436
ENSMUSG00000053093	1.07371	0.0283049	0.864615	Myh7	1.66225
ENSMUSG00000023949	1.67709	0.10209	0.881757	Tcte1	1.66203
ENSMUSG00000031861	1.29599	0.0522704	0.867948	Lpar2	1.66113
ENSMUSG00000032291	1.01703	0.0232796	0.864615	Crabp1	1.66084
ENSMUSG00000047658	0.747446	0.00608195	0.797352	Gal3st3	1.65631
ENSMUSG00000027886	1.03784	0.0261022	0.864615	1700013F07Rik	1.64324
ENSMUSG00000040860	0.953932	0.0191415	0.862874	Crocc	1.63888
ENSMUSG00000036862	0.72743	0.0056775	0.795532	Dchs1	1.63369
ENSMUSG00000073684	0.717874	0.00533992	0.772964	Faap20	1.63134
ENSMUSG00000054667	1.69703	0.110387	0.884438	Irs4	1.62419
ENSMUSG00000090129	-0.962291	0.0206195	0.862874	Olfr287	1.62215
ENSMUSG00000030889	1.50303	0.0833671	0.877494	Vwa3a	1.62178
ENSMUSG00000066721	1.06386	0.0299971	0.864615	Zfp575	1.62018
ENSMUSG00000026546	1.61248	0.0989949	0.878495	Cfap45	1.61956
ENSMUSG00000020907	0.978453	0.0222161	0.862874	Rcvrn	1.61771
ENSMUSG00000054404	-0.74951	0.00710843	0.797352	Slfn5	1.61012
ENSMUSG00000024529	-1.28168	0.0555712	0.867948	Lox	1.6087
ENSMUSG00000044788	-0.733484	0.0064124	0.797352	Fads6	1.60851
ENSMUSG00000003657	1.38713	0.0695207	0.872848	Calb2	1.60614
ENSMUSG00000000402	-1.20803	0.0468946	0.866336	Egfl6	1.60533
ENSMUSG00000021696	-1.07421	0.0321455	0.864615	Elovl7	1.60366
ENSMUSG00000019768	1.22179	0.0488424	0.866336	Esr1	1.60202
ENSMUSG00000026355	0.858153	0.0136322	0.859922	Mcm6	1.60083
ENSMUSG00000024985	-0.934155	0.019338	0.862874	Tcf7l2	1.60076
ENSMUSG00000025963	0.962755	0.0221132	0.862874	Mdh1b	1.5937
ENSMUSG00000056055	1.31343	0.0617587	0.872848	Sag	1.58834
ENSMUSG00000041771	0.784622	0.00957239	0.803119	Slc24a4	1.58414
ENSMUSG00000031340	1.51635	0.0908446	0.877494	Gabre	1.57958
ENSMUSG00000044221	-0.553624	0.00141349	0.716102	Grsf1	1.57767
ENSMUSG00000013584	-1.0435	0.0309568	0.864615	Aldh1a2	1.57489
ENSMUSG00000026576	-0.575349	0.00185052	0.716102	Atp1b1	1.57226
ENSMUSG00000031355	1.02085	0.0290312	0.864615	Arhgap6	1.56918
ENSMUSG00000026824	-0.917133	0.0195517	0.862874	Kcnj3	1.56721
ENSMUSG00000031374	0.995704	0.0267307	0.864615	Zfp92	1.56623
ENSMUSG00000044595	1.12035	0.0401451	0.864615	Dnd1	1.56442
ENSMUSG00000032515	1.2206	0.0524069	0.867948	Csrnp1	1.56312
ENSMUSG00000022577	0.939952	0.0220474	0.862874	Ly6h	1.55716
ENSMUSG00000043286	1.2722	0.0597367	0.870456	Pnpla1	1.55687
ENSMUSG00000094840	0.826759	0.0131201	0.859922	Muc3a	1.55601
ENSMUSG00000038172	-0.752719	0.00860503	0.798611	Ttc39b	1.55455
ENSMUSG00000024887	-1.03467	0.0316512	0.864615	Asah2	1.5516
ENSMUSG00000060487	-0.748864	0.00849725	0.798611	Samd5	1.55069
ENSMUSG00000027329	0.911219	0.0199016	0.862874	Spef1	1.55009
ENSMUSG00000032221	1.01678	0.0308607	0.864615	Mns1	1.53594
ENSMUSG00000033063	0.715051	0.00725897	0.797352	Cntnap3	1.52958
ENSMUSG00000020090	1.02307	0.0320362	0.864615	Npffr1	1.52883
ENSMUSG00000083695	1.23913	0.058459	0.870306	Rnf138rt1	1.52803
ENSMUSG00000020262	-0.762028	0.00989063	0.805741	Adarb1	1.5277
ENSMUSG00000024011	1.25622	0.0608559	0.872848	Pi16	1.52718
ENSMUSG00000021281	1.13359	0.0455346	0.866336	Tnfaip2	1.52089
ENSMUSG00000017737	1.15337	0.0483617	0.866336	Mmp9	1.51726
ENSMUSG00000074939	1.02574	0.0333393	0.864615	Chrm5	1.51506
ENSMUSG00000082766	1.07218	0.0388373	0.864615	1700064H15Rik	1.51258
ENSMUSG00000000409	1.24002	0.060455	0.872848	Lck	1.51105
ENSMUSG00000043424	-0.966056	0.0272835	0.864615	Eif3j2	1.51101
ENSMUSG00000052087	0.872721	0.0186226	0.862874	Rgs14	1.50977
ENSMUSG00000037994	0.962826	0.0272163	0.864615	Slc9b2	1.50699
ENSMUSG00000035852	1.47527	0.0957148	0.877494	Misp	1.50333
ENSMUSG00000026347	-1.13653	0.0481943	0.866336	Tmem163	1.49682
ENSMUSG00000031382	0.859924	0.0182739	0.862874	Asb11	1.49469
ENSMUSG00000103800	0.787014	0.012853	0.849507	Pcdha8	1.48824
ENSMUSG00000032297	0.729993	0.00916304	0.800082	Celf6	1.4877
ENSMUSG00000040701	0.730072	0.00920706	0.800082	Ap1g2	1.48634
ENSMUSG00000005716	-1.48886	0.100651	0.881757	Pvalb	1.48466
ENSMUSG00000026380	0.816091	0.0152294	0.862874	Tfcp2l1	1.4831
ENSMUSG00000001334	-0.789467	0.0132843	0.859922	Fndc5	1.48156
ENSMUSG00000046637	0.953388	0.0279334	0.864615	Ttc34	1.48145
ENSMUSG00000063506	-0.953901	0.0281578	0.864615	Arhgap22	1.47893
ENSMUSG00000049123	1.4286	0.0924579	0.877494	Catsperg2	1.47725
ENSMUSG00000094910	0.640025	0.00497924	0.771783	D430019H16Rik	1.47387
ENSMUSG00000020000	1.03688	0.0383187	0.864615	Moxd1	1.46883
ENSMUSG00000028307	1.03962	0.0387602	0.864615	Aldob	1.46754
ENSMUSG00000027985	-0.986464	0.0326113	0.864615	Lef1	1.46651
ENSMUSG00000041842	-1.00312	0.0345331	0.864615	Fhdc1	1.46633
ENSMUSG00000018554	0.792627	0.0142218	0.861916	Ybx2	1.46402
ENSMUSG00000033880	0.623555	0.00456056	0.771783	Lgals3bp	1.45973
ENSMUSG00000047021	1.20461	0.061804	0.872848	Ccdc108	1.45636
ENSMUSG00000061758	-0.786339	0.0140983	0.861916	Akr1b10	1.45538
ENSMUSG00000029070	0.751851	0.0116332	0.83498	Mxra8	1.45431
ENSMUSG00000040624	-1.17362	0.0576923	0.870306	Plekhg1	1.45398
ENSMUSG00000006784	0.915524	0.0259564	0.864615	Ttc25	1.4518
ENSMUSG00000087075	1.32426	0.0803641	0.877494	A230065H16Rik	1.44998
ENSMUSG00000027306	1.11009	0.0495768	0.867948	Nusap1	1.44836
ENSMUSG00000036598	1.07621	0.0459688	0.866336	Ccdc113	1.43946
ENSMUSG00000037610	-1.51828	0.112895	0.884438	Kcnmb2	1.4383
ENSMUSG00000034684	0.901443	0.0256787	0.864615	Sema3f	1.43368
ENSMUSG00000044770	1.08644	0.0482702	0.866336	Scml4	1.4301
ENSMUSG00000020431	-0.751655	0.0125659	0.84651	Adcy1	1.42875
ENSMUSG00000035262	1.02246	0.0403002	0.864615	Amh	1.42602
ENSMUSG00000028747	1.12639	0.0543733	0.867948	Htr6	1.42445
ENSMUSG00000092035	1.27119	0.0761627	0.874996	Peg10	1.42152
ENSMUSG00000051435	1.37124	0.0922366	0.877494	Fhad1	1.41936
ENSMUSG00000020241	0.812308	0.0180288	0.862874	Col6a2	1.41669
ENSMUSG00000033491	-1.244	0.0726554	0.872848	Prss35	1.41658
ENSMUSG00000096914	-0.667071	0.00769954	0.797352	Galntl6	1.40988
ENSMUSG00000063021	1.20074	0.0670087	0.872848	Hist1h2ak	1.40951
ENSMUSG00000026429	1.22951	0.0725289	0.872848	Ube2t	1.40101
ENSMUSG00000078765	0.908054	0.0288395	0.864615	U2af1l4	1.39841
ENSMUSG00000043789	1.29163	0.0827824	0.877494	Vwce	1.39762
ENSMUSG00000058624	1.00334	0.0409451	0.864615	Gda	1.39243
ENSMUSG00000029049	0.688528	0.00956906	0.803119	Morn1	1.39023
ENSMUSG00000052135	0.965726	0.036602	0.864615	Foxo6	1.38726
ENSMUSG00000022622	0.91284	0.0304439	0.864615	Acr	1.38432
ENSMUSG00000007379	-1.01794	0.0439639	0.864615	Dennd2c	1.38125
ENSMUSG00000026622	0.831479	0.021919	0.862874	Nek2	1.37957
ENSMUSG00000059173	1.1149	0.0579646	0.870306	Pde1a	1.37895
ENSMUSG00000074219	0.852318	0.0241332	0.864615	Gm10644	1.37853
ENSMUSG00000030380	0.794584	0.0184132	0.862874	Mzf1	1.3785
ENSMUSG00000095687	-1.28997	0.0856453	0.877494	Rnaset2a	1.37678
ENSMUSG00000039114	-1.53665	0.127845	0.891657	Nrn1	1.37271
ENSMUSG00000032715	1.20595	0.0728468	0.872848	Trib3	1.37187
ENSMUSG00000031398	0.589191	0.00469723	0.771783	Plxna3	1.37173
ENSMUSG00000037111	-0.53874	0.00285861	0.716102	Setd7	1.37047
ENSMUSG00000003762	0.647291	0.00765725	0.797352	Coq8b	1.36962
ENSMUSG00000029343	1.0391	0.0482805	0.866336	Crybb1	1.3677
ENSMUSG00000040183	0.564055	0.00394397	0.771783	Ankrd6	1.35603
ENSMUSG00000021719	-0.552351	0.00355638	0.76485	Rgs7bp	1.3527
ENSMUSG00000066705	0.866784	0.0280204	0.864615	Fxyd6	1.3457
ENSMUSG00000026650	1.04156	0.051115	0.867948	Meig1	1.34512
ENSMUSG00000022805	1.40112	0.110025	0.884438	Maats1	1.34299
ENSMUSG00000039543	1.33137	0.0980975	0.878417	Cfap70	1.34248
ENSMUSG00000025946	1.52313	0.131699	0.891657	Pth2r	1.34099
ENSMUSG00000028661	0.882413	0.0302766	0.864615	Epha8	1.34029
ENSMUSG00000030030	0.868994	0.0286883	0.864615	1700003E16Rik	1.34024
ENSMUSG00000054901	0.956287	0.0397091	0.864615	Arhgef33	1.33986
ENSMUSG00000025213	-1.08369	0.0589149	0.870306	Kazald1	1.3327
ENSMUSG00000038775	0.9585	0.0407389	0.864615	Vill	1.33231
ENSMUSG00000022419	-0.680502	0.0110733	0.815302	Deptor	1.33087
ENSMUSG00000028182	1.18008	0.0745247	0.874355	Lrriq3	1.33078
ENSMUSG00000062372	0.853306	0.0281664	0.864615	Otof	1.32285
ENSMUSG00000071181	0.942561	0.0395346	0.864615	3830408C21Rik	1.32243
ENSMUSG00000032092	-1.32063	0.100063	0.880706	Mpzl2	1.32027
ENSMUSG00000002633	-0.994472	0.047469	0.866336	Shh	1.31627
ENSMUSG00000029061	0.963257	0.0430124	0.864615	Mmp23	1.3162
ENSMUSG00000075296	1.35963	0.107889	0.884438	Aldh3b2	1.31479
ENSMUSG00000061878	-1.56161	0.143907	0.896027	Sphk1	1.31475
ENSMUSG00000090877	-1.44906	0.124199	0.890647	Hspa1b	1.31268
ENSMUSG00000028294	1.20877	0.0823282	0.877494	Cfap206	1.31086
ENSMUSG00000058260	0.912902	0.0370285	0.864615	Serpina9	1.30679
ENSMUSG00000047904	1.00814	0.050754	0.867948	Sstr2	1.30506
ENSMUSG00000035835	0.866356	0.031237	0.864615	Plppr3	1.30415
ENSMUSG00000057729	1.23114	0.0874209	0.877494	Prtn3	1.30303
ENSMUSG00000061702	0.769012	0.0202562	0.862874	Tmem91	1.30228
ENSMUSG00000035168	-0.83491	0.0275826	0.864615	Tanc1	1.30193
ENSMUSG00000049796	1.42545	0.12266	0.889866	Crh	1.299
ENSMUSG00000066842	-0.693557	0.0134133	0.859922	Hmcn1	1.29866
ENSMUSG00000075316	0.930641	0.0404822	0.864615	Scn9a	1.29614
ENSMUSG00000044167	0.666124	0.0114389	0.827898	Foxo1	1.29336
ENSMUSG00000063260	0.7304	0.0169777	0.862874	Syt10	1.29289
ENSMUSG00000033029	0.676121	0.0122399	0.838672	1700088E04Rik	1.29289
ENSMUSG00000041119	0.59979	0.00699253	0.797352	Pde9a	1.29277
ENSMUSG00000027209	-1.25339	0.0933035	0.877494	Fam227b	1.29111
ENSMUSG00000039963	0.958402	0.0453955	0.866336	Ccdc40	1.28712
ENSMUSG00000020160	-0.58051	0.00606988	0.797352	Meis1	1.28689
ENSMUSG00000029155	1.79799	0.192854	0.915287	Spata18	1.28515
ENSMUSG00000071665	0.995323	0.0512996	0.867948	Foxr2	1.28385
ENSMUSG00000043753	-1.49468	0.13898	0.896027	Dmrta1	1.28101
ENSMUSG00000024526	1.01252	0.0544579	0.867948	Cidea	1.27976
ENSMUSG00000030897	0.907463	0.0389631	0.864615	Cnga4	1.27893
ENSMUSG00000033998	-0.461356	0.0016921	0.716102	Kcnk1	1.27868
ENSMUSG00000027784	-0.602096	0.00753357	0.797352	Ppm1l	1.27825
ENSMUSG00000060063	-0.772108	0.0221041	0.862874	Alox5ap	1.27825
ENSMUSG00000070427	0.556774	0.00508169	0.771921	Il18bp	1.27723
ENSMUSG00000040350	-0.813926	0.0282327	0.864615	Trim7	1.26097
ENSMUSG00000022297	-0.77507	0.0238731	0.864615	Fzd6	1.25723
ENSMUSG00000022132	-0.520383	0.00384597	0.771783	Cldn10	1.25672
ENSMUSG00000028464	-0.981618	0.0525805	0.867948	Tpm2	1.25566
ENSMUSG00000004698	-0.653899	0.0121847	0.838672	Hdac9	1.25168
ENSMUSG00000022376	-0.870095	0.0365619	0.864615	Adcy8	1.2503
ENSMUSG00000023031	-1.25688	0.102574	0.881757	Cela1	1.243
ENSMUSG00000027276	-0.677364	0.0146597	0.862874	Jag1	1.2422
ENSMUSG00000025931	-0.749318	0.0221946	0.862874	Paqr8	1.23919
ENSMUSG00000002017	-0.481009	0.00266708	0.716102	Fam98a	1.2381
ENSMUSG00000091636	-1.12734	0.0802425	0.877494	Akain1	1.23511
ENSMUSG00000037996	-0.567277	0.00686234	0.797352	Slc24a2	1.22732
ENSMUSG00000020634	-0.730242	0.0208805	0.862874	Ubxn2a	1.227
ENSMUSG00000045613	-0.750922	0.0234947	0.864615	Chrm2	1.22327
ENSMUSG00000037580	-1.24938	0.107811	0.884438	Gch1	1.20857
ENSMUSG00000039831	-0.66283	0.0150511	0.862874	Arhgap29	1.20796
ENSMUSG00000060402	-1.19834	0.0984404	0.878494	Chst8	1.20652
ENSMUSG00000021948	-1.28629	0.11593	0.884464	Prkcd	1.20372
ENSMUSG00000028082	-0.866808	0.0410218	0.864615	Sh3d19	1.20225
ENSMUSG00000027901	-1.14018	0.0891424	0.877494	Dennd2d	1.1971
ENSMUSG00000024556	-0.570783	0.00853053	0.798611	Me2	1.18096
ENSMUSG00000030283	-0.674094	0.0179608	0.862874	St8sia1	1.17675
ENSMUSG00000038530	-0.584589	0.00971146	0.805741	Rgs4	1.17661
ENSMUSG00000049225	-0.622476	0.0135055	0.859922	Pdp1	1.16371
ENSMUSG00000026452	-0.860666	0.0446797	0.866336	Syt2	1.1618
ENSMUSG00000064330	-1.36546	0.141305	0.896027	Pde6h	1.16042
ENSMUSG00000024044	-0.460946	0.00310727	0.716102	Epb41l3	1.15588
ENSMUSG00000032463	-0.584388	0.0108116	0.815302	Faim	1.14897
ENSMUSG00000007653	-0.670597	0.019441	0.862874	Gabrb2	1.14758
ENSMUSG00000021280	-1.20255	0.111619	0.884438	Exoc3l4	1.14514
ENSMUSG00000044164	-0.69078	0.0221467	0.862874	Rnf182	1.14303
ENSMUSG00000064325	-0.688498	0.0219245	0.862874	Hhip	1.14227
ENSMUSG00000019146	-0.563247	0.00943866	0.803119	Cacng2	1.14063
ENSMUSG00000021866	-1.0413	0.0804262	0.877494	Anxa11	1.13981
ENSMUSG00000044968	-0.858605	0.0476428	0.866336	Napepld	1.13508
ENSMUSG00000017830	-0.842491	0.0451008	0.866336	Dhx58	1.13384
ENSMUSG00000022766	-1.04414	0.0821098	0.877494	Serpind1	1.13352
ENSMUSG00000059857	-0.966957	0.0672806	0.872848	Ntng1	1.13338
ENSMUSG00000050192	-0.867891	0.0496036	0.867948	Eif5a2	1.13215
ENSMUSG00000036192	-0.629023	0.016165	0.862874	Rorb	1.12685
ENSMUSG00000090546	-0.815429	0.0417682	0.864615	Cdr1	1.1246
ENSMUSG00000026830	-0.857835	0.0499254	0.867948	Ermn	1.11663
ENSMUSG00000066438	-1.21922	0.121623	0.889866	Plekhd1	1.11557
ENSMUSG00000017781	-0.450485	0.00336972	0.756674	Pitpna	1.11378
ENSMUSG00000081225	-1.19922	0.11854	0.888691	Cyp2j12	1.11064
ENSMUSG00000025504	-1.16735	0.11186	0.884438	Eps8l2	1.11053
ENSMUSG00000026384	-0.747429	0.0328325	0.864615	Ptpn4	1.10896
ENSMUSG00000033781	-0.476628	0.00496523	0.771783	Asb13	1.09818
ENSMUSG00000029304	-1.20482	0.122734	0.889866	Spp1	1.09763
ENSMUSG00000037010	-0.723882	0.0305972	0.864615	Apln	1.09619
ENSMUSG00000026932	-0.600748	0.0152184	0.862874	Nacc2	1.09194
ENSMUSG00000079157	-0.644687	0.0206076	0.862874	Fam155a	1.08693
ENSMUSG00000066197	-0.870196	0.0574056	0.870306	Gpr139	1.07995
ENSMUSG00000047496	-0.934733	0.0699965	0.872848	Rnf152	1.07955
ENSMUSG00000028370	-1.08247	0.100821	0.881757	Pappa	1.07863
ENSMUSG00000022269	-0.547057	0.0111776	0.815732	2011-03-01	1.06766
ENSMUSG00000010803	-0.733159	0.0353304	0.864615	Gabra1	1.06444
ENSMUSG00000074361	-1.42832	0.180666	0.910657	C5ar2	1.06142
ENSMUSG00000019866	-1.04621	0.0992169	0.879001	Aim1	1.04979
ENSMUSG00000029234	-0.527447	0.0102532	0.81529	Tmem165	1.04917
ENSMUSG00000019828	-0.536074	0.0113891	0.827719	Grm1	1.04187
ENSMUSG00000045314	-0.816394	0.0529708	0.867948	Sowahb	1.04169
ENSMUSG00000027935	-0.667555	0.0275483	0.864615	Rab13	1.04132
ENSMUSG00000031425	-0.786176	0.0475207	0.866336	Plp1	1.0402
ENSMUSG00000030551	-0.922869	0.0754688	0.874996	Nr2f2	1.03567
ENSMUSG00000052471	-1.01316	0.0950487	0.877494	Gm9881	1.0355
ENSMUSG00000028197	-0.93565	0.0782661	0.874996	Col24a1	1.03523
ENSMUSG00000019230	-1.60512	0.22802	0.922893	Lhx9	1.03053
ENSMUSG00000024647	-1.19786	0.138414	0.896027	Cbln2	1.02875
ENSMUSG00000020458	-0.4513	0.00528864	0.771921	Rtn4	1.02745
ENSMUSG00000096847	-0.677882	0.0306926	0.864615	Tmem151b	1.02561
ENSMUSG00000063531	-0.477569	0.00729902	0.797352	Sema3e	1.02044
ENSMUSG00000034544	-0.430981	0.00431548	0.771783	Rsrc1	1.01926
ENSMUSG00000063317	-0.448682	0.00545397	0.783002	Usp31	1.0155
ENSMUSG00000066894	-0.842963	0.0637078	0.872848	Vsig10	1.00802
ENSMUSG00000074093	-0.545107	0.0141851	0.861916	Svip	1.00745
ENSMUSG00000078853	-1.02157	0.103447	0.881757	Igtp	1.00654
ENSMUSG00000030317	-0.759549	0.0472994	0.866336	Timp4	1.00651
ENSMUSG00000060923	-0.528516	0.0126725	0.847106	Acyp2	1.00267
ENSMUSG00000041220	-0.57523	0.0182847	0.862874	Elovl6	0.9997
ENSMUSG00000033849	-0.744144	0.0456569	0.866336	B3galt2	0.997521
ENSMUSG00000015202	-0.855826	0.0684352	0.872848	Cnksr3	0.996797
ENSMUSG00000034324	-0.927717	0.0845155	0.877494	Tmem132c	0.9955
ENSMUSG00000033721	-0.695971	0.0372201	0.864615	Vav3	0.994698
ENSMUSG00000015653	-0.887624	0.0764086	0.874996	Steap2	0.99135
ENSMUSG00000039236	-0.882017	0.0751879	0.874996	Isg20	0.991257
ENSMUSG00000026043	-0.792984	0.0568107	0.86903	Col3a1	0.987718
ENSMUSG00000007682	-0.570014	0.0187137	0.862874	Dio2	0.984894
ENSMUSG00000044252	-0.59814	0.022883	0.864615	Osbpl1a	0.981242
ENSMUSG00000041736	-0.918911	0.0856478	0.877494	Tspo	0.980739
ENSMUSG00000024593	-0.671078	0.0354056	0.864615	Megf10	0.973686
ENSMUSG00000073008	-1.25113	0.166918	0.909046	Gpr174	0.972747
ENSMUSG00000052551	-0.809244	0.0629362	0.872848	Adarb2	0.971982
ENSMUSG00000044005	-0.626259	0.0281244	0.864615	Gls2	0.971275
ENSMUSG00000008489	-0.702032	0.0414152	0.864615	Elavl2	0.970799
ENSMUSG00000082229	-0.414374	0.00459096	0.771783	Nap1l2	0.968847
ENSMUSG00000022754	-0.89827	0.0835542	0.877494	Tmem45a	0.968364
ENSMUSG00000007279	-0.951034	0.0963903	0.877494	Scube2	0.966219
ENSMUSG00000031349	-0.420717	0.0050951	0.771921	Nsdhl	0.964639
ENSMUSG00000028926	-0.675481	0.0375069	0.864615	Cdk14	0.963161
ENSMUSG00000039304	-0.708993	0.0441951	0.864615	Tnfsf10	0.96042
ENSMUSG00000009030	-0.407656	0.00444116	0.771783	Pdcl	0.959012
ENSMUSG00000042129	-0.869419	0.0791715	0.876108	Rassf4	0.957605
ENSMUSG00000024781	-0.750461	0.0530015	0.867948	Lipa	0.957372
ENSMUSG00000031608	-0.610132	0.027115	0.864615	Galnt7	0.95595
ENSMUSG00000059246	-0.995457	0.109594	0.884438	Foxb1	0.95585
ENSMUSG00000025013	-0.944242	0.0976309	0.877826	Tll2	0.954074
ENSMUSG00000032349	-0.528758	0.0157069	0.862874	Elovl5	0.953831
ENSMUSG00000055782	-0.487863	0.0111514	0.815732	Abcd2	0.952636
ENSMUSG00000028555	-0.743109	0.0526085	0.867948	Ttc39a	0.950395
ENSMUSG00000037071	-0.684335	0.040859	0.864615	Scd1	0.950344
ENSMUSG00000064115	-0.526889	0.0159007	0.862874	Cadm2	0.947653
ENSMUSG00000033949	-0.860713	0.0798419	0.876108	Trim36	0.944864
ENSMUSG00000054423	-0.582968	0.0239608	0.864615	Cadps	0.944699
ENSMUSG00000034959	-0.914839	0.0933551	0.877494	5031414D18Rik	0.942158
ENSMUSG00000051669	-0.805219	0.0703278	0.872848	AU021092	0.928315
ENSMUSG00000020303	-0.729204	0.0534198	0.867948	Stc2	0.927765
ENSMUSG00000043067	-0.734719	0.0546224	0.867948	Dpy19l1	0.927678
ENSMUSG00000023439	-1.46359	0.232585	0.924974	Gnb3	0.927068
ENSMUSG00000016664	-0.53932	0.0191243	0.862874	Pacsin2	0.926776
ENSMUSG00000081683	-1.47673	0.237309	0.925303	Fzd10	0.922493
ENSMUSG00000028132	-0.567548	0.0242533	0.864615	Tmem56	0.91672
ENSMUSG00000031636	-1.08975	0.144506	0.897524	Pdlim3	0.915516
ENSMUSG00000027605	-0.553866	0.0225624	0.863248	Acss2	0.912004
ENSMUSG00000048497	-0.634617	0.0367922	0.864615	Mmgt2	0.910196
ENSMUSG00000026888	-0.627703	0.0357025	0.864615	Grb14	0.908475
ENSMUSG00000073421	-0.921042	0.103357	0.881757	H2-Ab1	0.907833
ENSMUSG00000033149	-0.503411	0.0157571	0.862874	Phldb2	0.90741
ENSMUSG00000023913	-0.61529	0.0337581	0.864615	Pla2g7	0.905475
ENSMUSG00000032204	-0.926466	0.105825	0.884397	Aqp9	0.903687
ENSMUSG00000032718	-0.618857	0.0349069	0.864615	Mansc1	0.90173
ENSMUSG00000021591	-0.593353	0.0302575	0.864615	Glrx	0.901402
ENSMUSG00000050541	-1.02969	0.134649	0.896013	Adra1b	0.896653
ENSMUSG00000042817	-0.998462	0.12677	0.891657	Flt3	0.895605
ENSMUSG00000035722	-0.776741	0.0704155	0.872848	Abca7	0.895064
ENSMUSG00000042834	-0.513413	0.0181557	0.862874	Nrep	0.893846
ENSMUSG00000029769	-0.728039	0.0595132	0.870456	Ccdc136	0.892129
ENSMUSG00000048120	-0.480354	0.0139652	0.861916	Entpd1	0.891034
ENSMUSG00000054945	-0.950182	0.115475	0.884438	Gm9958	0.890809
ENSMUSG00000062542	-0.826634	0.0839215	0.877494	Syt9	0.889563
ENSMUSG00000078496	-1.35593	0.221243	0.922893	Zfp982	0.888311
ENSMUSG00000048126	-0.739047	0.062947	0.872848	Col6a3	0.887615
ENSMUSG00000031555	-0.425407	0.0082619	0.797352	Adam9	0.886089
ENSMUSG00000033615	-0.647092	0.0432158	0.864615	Cplx1	0.882865
ENSMUSG00000044288	-0.721112	0.05969	0.870456	Cnr1	0.882712
ENSMUSG00000070348	-0.559766	0.0267432	0.864615	Ccnd1	0.880393
ENSMUSG00000022893	-0.727836	0.0621028	0.872848	Adamts1	0.878417
ENSMUSG00000090210	-0.614615	0.0376888	0.864615	Itga10	0.875081
ENSMUSG00000020029	-0.735429	0.0648907	0.872848	Nudt4	0.873555
ENSMUSG00000046442	-0.743421	0.0668862	0.872848	Ppm1e	0.87327
ENSMUSG00000054027	-0.505667	0.0188645	0.862874	Nt5dc3	0.871948
ENSMUSG00000064179	-1.45907	0.25281	0.925303	Tnnt1	0.871363
ENSMUSG00000032231	-0.686777	0.0541825	0.867948	Anxa2	0.869556
ENSMUSG00000030607	-0.80887	0.0845709	0.877494	Acan	0.867739
ENSMUSG00000022514	-0.710176	0.0603762	0.872848	Il1rap	0.8658
ENSMUSG00000000120	-1.23791	0.200012	0.916912	Ngfr	0.865227
ENSMUSG00000028710	-0.502078	0.0191729	0.862874	Atpaf1	0.862224
ENSMUSG00000066760	-0.836396	0.0933916	0.877494	Psg16	0.861231
ENSMUSG00000036585	-0.585447	0.0338818	0.864615	Fgf1	0.860627
ENSMUSG00000030849	-0.687962	0.0561849	0.867948	Fgfr2	0.860215
ENSMUSG00000013707	-0.911973	0.114807	0.884438	Tnfaip8l2	0.857285
ENSMUSG00000026475	-1.05304	0.153652	0.908118	Rgs16	0.856607
ENSMUSG00000051236	-0.5826	0.0341504	0.864615	Msrb3	0.854443
ENSMUSG00000032232	-0.594768	0.0367007	0.864615	Cgnl1	0.853686
ENSMUSG00000079227	-0.61592	0.0411352	0.864615	Ccr5	0.853533
ENSMUSG00000028546	-0.760051	0.0755835	0.874996	Elavl4	0.852453
ENSMUSG00000103476	-1.70684	0.316724	0.935971	Gm34302	0.852257
ENSMUSG00000041046	-1.08915	0.165137	0.909046	Ramp3	0.851886
ENSMUSG00000078185	-0.815586	0.0903514	0.877494	Chml	0.851525
ENSMUSG00000025352	-0.63149	0.0456419	0.866336	Gdf11	0.846598
ENSMUSG00000039115	-0.623931	0.0439922	0.864615	Itga9	0.84644
ENSMUSG00000070866	-0.467881	0.0157357	0.862874	Zfp804a	0.843642
ENSMUSG00000028020	-0.485684	0.0187675	0.862874	Glrb	0.83858
ENSMUSG00000110086	-0.879102	0.111261	0.884438	RP24-267I21.3	0.838362
ENSMUSG00000038065	-0.654485	0.052488	0.867948	Mturn	0.837702

## Sheet: BNST D2 sus-con
Ensembl	logFC	P.Value	adj.P.Val	external gene name	-log10(P)*|logFC|
ENSMUSG00000064368	-1.51258	0.0009587	0.466114	mt-Nd6	4.56545
ENSMUSG00000047904	1.52352	0.00106258	0.466114	Sstr2	4.53039
ENSMUSG00000078308	-1.61782	0.00230935	0.546599	Gm7293	4.2654
ENSMUSG00000024331	1.79103	0.00415877	0.58041	Dsc2	4.26451
ENSMUSG00000024985	-1.27239	0.000550203	0.466114	Tcf7l2	4.14733
ENSMUSG00000103800	1.09142	0.000173414	0.415773	Pcdha8	4.10475
ENSMUSG00000101523	-1.32041	0.000819611	0.466114	Gm10031	4.07529
ENSMUSG00000096887	-1.57189	0.00268599	0.556402	Gm20594	4.04116
ENSMUSG00000074625	2.14915	0.0145889	0.636481	Arhgap40	3.94579
ENSMUSG00000096449	-2.05216	0.0146034	0.636481	Gm4076	3.76684
ENSMUSG00000074627	1.37452	0.00202337	0.542904	Mroh8	3.70285
ENSMUSG00000034151	2.36989	0.0347417	0.717871	Zbbx	3.45802
ENSMUSG00000055010	1.51034	0.00637838	0.600267	A830031A19Rik	3.31563
ENSMUSG00000090665	-1.04474	0.000825233	0.466114	Gad1-ps	3.22139
ENSMUSG00000033774	1.45936	0.00629423	0.600267	Npbwr1	3.21212
ENSMUSG00000059864	1.47358	0.00679523	0.604948	Olfr1393	3.19442
ENSMUSG00000022759	2.49137	0.0540256	0.773308	Lrrc74b	3.15756
ENSMUSG00000035498	1.33191	0.00438408	0.580945	Cdcp1	3.14081
ENSMUSG00000023964	1.91973	0.0231203	0.672525	Calcr	3.14069
ENSMUSG00000071528	-1.0121	0.000800897	0.466114	Usmg5	3.1339
ENSMUSG00000034544	-0.631315	1.42641e-05	0.209353	Rsrc1	3.0592
ENSMUSG00000031997	0.993827	0.00106449	0.466114	Trpc6	2.95451
ENSMUSG00000078963	-1.38995	0.00767882	0.60835	Hsbp1l1	2.93934
ENSMUSG00000000544	1.27356	0.00509747	0.580945	Gpa33	2.91982
ENSMUSG00000072812	-1.4901	0.0130463	0.636481	Ahnak2	2.80811
ENSMUSG00000091415	1.92152	0.0354511	0.725717	Ak9	2.78691
ENSMUSG00000060923	-0.734989	0.000181428	0.415773	Acyp2	2.74981
ENSMUSG00000037152	-0.659228	6.82281e-05	0.398338	Ndufc1	2.74637
ENSMUSG00000019027	1.11601	0.00348203	0.564702	Dnah1	2.74334
ENSMUSG00000031425	-1.06854	0.00313117	0.564702	Plp1	2.67594
ENSMUSG00000029015	1.14767	0.00477147	0.580945	Slc26a5	2.66415
ENSMUSG00000090121	-2.50482	0.0863842	0.818198	Abhd12b	2.66404
ENSMUSG00000025754	1.49167	0.0165722	0.647907	Agbl1	2.6561
ENSMUSG00000064345	-1.22443	0.00767141	0.60835	mt-Nd2	2.58982
ENSMUSG00000026568	-0.560324	2.39056e-05	0.209353	Mpc2	2.58954
ENSMUSG00000037418	1.29189	0.0103686	0.611234	Best1	2.56348
ENSMUSG00000040666	-1.09493	0.00494353	0.580945	Sh3bgr	2.52487
ENSMUSG00000025081	1.5015	0.021006	0.672525	Tdrd1	2.51901
ENSMUSG00000026475	-1.50313	0.021842	0.672525	Rgs16	2.49626
ENSMUSG00000034107	1.31907	0.0136081	0.636481	Ano7	2.46165
ENSMUSG00000021611	1.30857	0.014406	0.636481	Tert	2.40968
ENSMUSG00000029134	1.32303	0.0151643	0.640008	Plb1	2.40683
ENSMUSG00000078302	-1.15819	0.00906224	0.60835	Foxd1	2.36591
ENSMUSG00000042385	1.19114	0.010401	0.611234	Gzmk	2.36195
ENSMUSG00000018486	-2.47875	0.111989	0.836114	Wnt9b	2.35686
ENSMUSG00000064341	-1.06715	0.00649074	0.600267	mt-Nd1	2.33461
ENSMUSG00000010044	1.19366	0.0118437	0.628615	Zmynd10	2.2996
ENSMUSG00000040856	1.53422	0.0323354	0.701563	Dlk1	2.28648
ENSMUSG00000045053	0.830333	0.0020489	0.542904	Kcng3	2.23233
ENSMUSG00000021948	-1.50818	0.0336347	0.710497	Prkcd	2.22188
ENSMUSG00000031074	1.00471	0.00615869	0.596203	Fgf3	2.22093
ENSMUSG00000021290	-0.848966	0.00254297	0.556402	2010107E04Rik	2.20278
ENSMUSG00000031382	0.921924	0.00422939	0.580945	Asb11	2.18839
ENSMUSG00000044948	1.46875	0.0324434	0.701563	Cfap43	2.18679
ENSMUSG00000032899	1.21909	0.0161014	0.642407	Styk1	2.18599
ENSMUSG00000036040	1.19803	0.0155066	0.642407	Adamtsl2	2.16781
ENSMUSG00000044534	0.946927	0.00515426	0.580945	Ackr2	2.16641
ENSMUSG00000074218	-1.15641	0.0135628	0.636481	Cox7a1	2.15977
ENSMUSG00000060019	-1.3784	0.0272897	0.687396	Gm10073	2.15582
ENSMUSG00000056724	0.691965	0.000843201	0.466114	Nbeal2	2.12715
ENSMUSG00000003476	1.15552	0.0147363	0.636481	Crhr2	2.11646
ENSMUSG00000026576	-0.600123	0.000302531	0.466114	Atp1b1	2.11197
ENSMUSG00000014313	-0.812433	0.00265895	0.556402	Cox6c	2.09225
ENSMUSG00000064351	-0.796851	0.00249477	0.556402	mt-Co1	2.07418
ENSMUSG00000047507	1.30767	0.0260308	0.680491	Baiap3	2.07201
ENSMUSG00000027208	-1.08733	0.012439	0.633527	Fgf7	2.0716
ENSMUSG00000029309	-0.693099	0.00104611	0.466114	Sparcl1	2.06573
ENSMUSG00000036198	1.38788	0.0325276	0.701563	Arhgap36	2.06482
ENSMUSG00000079641	-0.799968	0.002858	0.556402	Rpl39	2.03507
ENSMUSG00000049892	-1.30626	0.0277143	0.687396	Rasd1	2.03424
ENSMUSG00000092210	-0.883772	0.00526069	0.580945	A930009A15Rik	2.01408
ENSMUSG00000045912	0.980372	0.00883077	0.60835	C2cd4c	2.01369
ENSMUSG00000045761	1.07615	0.0134594	0.636481	Fam179a	2.01345
ENSMUSG00000063694	-0.690023	0.0012581	0.489679	Cycs	2.00126
ENSMUSG00000031231	-0.742365	0.00206972	0.542904	Cox7b	1.99257
ENSMUSG00000070493	-0.663676	0.00100114	0.466114	Chchd2	1.9907
ENSMUSG00000044165	-0.988143	0.00968393	0.611234	Bcl2l15	1.99007
ENSMUSG00000032269	1.26685	0.0269365	0.687396	Htr3a	1.98853
ENSMUSG00000064370	-1.12329	0.0176893	0.653644	mt-Cytb	1.96834
ENSMUSG00000009030	-0.502146	0.000123099	0.415773	Pdcl	1.96326
ENSMUSG00000021520	-0.652676	0.000988733	0.466114	Uqcrb	1.96124
ENSMUSG00000020224	-0.604031	0.000632233	0.466114	Llph	1.93237
ENSMUSG00000043913	1.1298	0.020186	0.672525	Ccdc60	1.91495
ENSMUSG00000026238	-0.623705	0.000851467	0.466114	Ptma	1.91467
ENSMUSG00000046818	0.876464	0.00662517	0.604948	Ddit4l	1.90964
ENSMUSG00000027833	-2.67315	0.194428	0.868957	Shox2	1.90125
ENSMUSG00000036923	0.767651	0.00334681	0.564702	Stox1	1.90022
ENSMUSG00000030069	1.97714	0.109828	0.836114	Prok2	1.89665
ENSMUSG00000039632	0.833603	0.00533064	0.580945	Ccdc151	1.89496
ENSMUSG00000023949	1.64971	0.0720218	0.797678	Tcte1	1.88485
ENSMUSG00000019768	1.21346	0.0286299	0.690705	Esr1	1.87258
ENSMUSG00000056313	-1.08115	0.0191171	0.659127	1810011O10Rik	1.85805
ENSMUSG00000037727	-1.74075	0.0861245	0.818198	Avp	1.85367
ENSMUSG00000048126	-0.89993	0.00906534	0.60835	Col6a3	1.83821
ENSMUSG00000024661	-0.830606	0.00639655	0.600267	Fth1	1.8224
ENSMUSG00000064363	-0.917678	0.0105044	0.611243	mt-Nd4	1.81575
ENSMUSG00000025290	-0.753246	0.00391643	0.58041	Rps24	1.81315
ENSMUSG00000050266	1.04583	0.0185008	0.655506	Olfr690	1.81223
ENSMUSG00000020949	-0.491314	0.000213643	0.415773	Fkbp3	1.80328
ENSMUSG00000026224	0.886481	0.00930828	0.609052	4933407L21Rik	1.80056
ENSMUSG00000071415	-0.669299	0.00218894	0.542904	Rpl23	1.78018
ENSMUSG00000022041	1.66329	0.0867322	0.818198	Chrna2	1.76612
ENSMUSG00000025420	0.820129	0.0071116	0.607608	Katnal2	1.76166
ENSMUSG00000021270	-0.623677	0.00150552	0.508737	Hsp90aa1	1.76021
ENSMUSG00000002012	0.753667	0.004653	0.580945	Pnck	1.75775
ENSMUSG00000041607	-0.968426	0.0159031	0.642407	Mbp	1.74173
ENSMUSG00000038112	1.42805	0.0606392	0.788059	AW551984	1.73828
ENSMUSG00000022054	-0.895068	0.0114443	0.627011	Nefm	1.73769
ENSMUSG00000094626	0.843305	0.00882859	0.60835	Cecr6	1.73224
ENSMUSG00000042607	1.40484	0.0594587	0.785976	Asb4	1.72203
ENSMUSG00000036751	-0.840328	0.00911743	0.609052	Cox6b1	1.71438
ENSMUSG00000032511	1.10934	0.0289456	0.69237	Scn5a	1.70663
ENSMUSG00000075316	0.959665	0.0167459	0.648043	Scn9a	1.70445
ENSMUSG00000030551	-1.03543	0.022818	0.672525	Nr2f2	1.69989
ENSMUSG00000026473	-0.668152	0.00296445	0.556402	Glul	1.68912
ENSMUSG00000009927	-0.801664	0.00784949	0.60835	Rps25	1.68763
ENSMUSG00000020673	1.15317	0.0347423	0.717871	Tpo	1.68264
ENSMUSG00000002324	1.48105	0.0740423	0.797678	Rec8	1.67435
ENSMUSG00000064367	-1.04256	0.0248305	0.676263	mt-Nd5	1.67332
ENSMUSG00000064179	-1.71508	0.10584	0.836114	Tnnt1	1.6728
ENSMUSG00000048222	-0.594819	0.0015478	0.508737	Mfap1b	1.67161
ENSMUSG00000023439	-1.70806	0.105186	0.836114	Gnb3	1.67056
ENSMUSG00000107068	1.02513	0.0239516	0.674609	Gm42742	1.66138
ENSMUSG00000103255	0.710721	0.00460618	0.580945	Pcdhac1	1.66071
ENSMUSG00000031633	-0.476741	0.000330644	0.466114	Slc25a4	1.65936
ENSMUSG00000010592	0.962758	0.0188994	0.659127	Dazl	1.65936
ENSMUSG00000000263	-1.16142	0.0375366	0.7352	Glra1	1.65566
ENSMUSG00000026500	-0.714398	0.00486623	0.580945	Cox20	1.65227
ENSMUSG00000047658	0.688006	0.00401079	0.58041	Gal3st3	1.64899
ENSMUSG00000032238	-0.798323	0.00878974	0.60835	Rora	1.64137
ENSMUSG00000020175	0.589517	0.00168232	0.508737	Rab36	1.63537
ENSMUSG00000032517	-0.853942	0.012339	0.633527	Mobp	1.62994
ENSMUSG00000074637	-0.545501	0.00110419	0.469949	Sox2	1.61302
ENSMUSG00000026385	-0.550548	0.00122182	0.486368	Dbi	1.60374
ENSMUSG00000040752	1.04354	0.0292436	0.69237	Myh6	1.60076
ENSMUSG00000059246	-1.09278	0.0349327	0.719819	Foxb1	1.59192
ENSMUSG00000066510	0.864642	0.0149154	0.63723	Ankdd1a	1.57915
ENSMUSG00000008348	-0.762768	0.00854488	0.60835	Ubc	1.57763
ENSMUSG00000079537	0.932576	0.0203793	0.672525	C030048H21Rik	1.57681
ENSMUSG00000015484	-1.05432	0.0322665	0.701563	Fam163a	1.57225
ENSMUSG00000020053	-0.848722	0.0141647	0.636481	Igf1	1.56911
ENSMUSG00000048038	0.766971	0.00900656	0.60835	Ccdc187	1.56879
ENSMUSG00000017778	-0.636659	0.00347218	0.564702	Cox7c	1.5658
ENSMUSG00000085584	0.780098	0.00983637	0.611234	Rgag1	1.56578
ENSMUSG00000020458	-0.494734	0.000691236	0.466114	Rtn4	1.56354
ENSMUSG00000048332	-0.808078	0.0116306	0.627011	Lhfp	1.56314
ENSMUSG00000013523	-0.843688	0.0141867	0.636481	Bcas1	1.55924
ENSMUSG00000035842	0.69592	0.00577022	0.587589	Ddx11	1.55803
ENSMUSG00000037625	-0.752295	0.00858923	0.60835	Cldn11	1.55428
ENSMUSG00000028182	1.17009	0.0471901	0.75671	Lrriq3	1.55172
ENSMUSG00000019146	-0.5874	0.00230661	0.546599	Cacng2	1.54899
ENSMUSG00000052759	1.56825	0.10318	0.836114	Gpr25	1.54693
ENSMUSG00000033208	-0.681066	0.00561894	0.580945	S100b	1.53263
ENSMUSG00000090223	-0.925491	0.0222483	0.672525	Pcp4	1.52956
ENSMUSG00000026807	1.25074	0.0600218	0.786372	Ak8	1.52802
ENSMUSG00000031750	0.669134	0.00521998	0.580945	Il34	1.52719
ENSMUSG00000034145	0.550432	0.00168466	0.508737	Tmem63c	1.52662
ENSMUSG00000018102	-0.644313	0.00438798	0.580945	Hist1h2bc	1.51912
ENSMUSG00000050856	-0.851526	0.0165191	0.647907	Atp5k	1.51743
ENSMUSG00000015672	-0.597391	0.0028924	0.556402	Mrpl32	1.51662
ENSMUSG00000023809	0.552705	0.00180988	0.53729	Rps6ka2	1.51571
ENSMUSG00000040624	-1.08737	0.0408112	0.747067	Plekhg1	1.5106
ENSMUSG00000052861	0.94633	0.0253963	0.676263	Dnah6	1.50961
ENSMUSG00000045259	0.756098	0.0101564	0.611234	Klhdc9	1.5071
ENSMUSG00000022820	-0.905382	0.0218101	0.672525	Ndufb4	1.50415
ENSMUSG00000045165	1.02117	0.0337119	0.710497	AI467606	1.50338
ENSMUSG00000075324	-0.992789	0.0308603	0.69237	Fign	1.49971
ENSMUSG00000005237	0.855311	0.0181975	0.654853	Dnah2	1.48823
ENSMUSG00000086965	0.870681	0.019577	0.661951	Gm16314	1.48735
ENSMUSG00000023393	1.07045	0.0428597	0.755232	Slc17a9	1.46432
ENSMUSG00000071181	0.900247	0.0237813	0.674609	3830408C21Rik	1.46179
ENSMUSG00000089687	0.825935	0.0169988	0.648043	Rab42	1.46156
ENSMUSG00000042682	-0.507594	0.00132727	0.499785	Selk	1.46037
ENSMUSG00000045915	1.09374	0.0467801	0.75671	Ccdc42	1.45461
ENSMUSG00000047205	0.567988	0.00275672	0.556402	Dusp18	1.45383
ENSMUSG00000041771	0.697056	0.00825827	0.60835	Slc24a4	1.45204
ENSMUSG00000047502	0.728527	0.0104154	0.611234	Mroh7	1.44418
ENSMUSG00000030670	1.12041	0.0514697	0.765273	Cyp2r1	1.44359
ENSMUSG00000004415	-0.989333	0.0347481	0.717871	Col26a1	1.44351
ENSMUSG00000031861	1.145	0.0550735	0.774247	Lpar2	1.44162
ENSMUSG00000031170	0.788118	0.0150461	0.638093	Slc38a5	1.43641
ENSMUSG00000030323	0.442339	0.000566653	0.466114	Ift122	1.43613
ENSMUSG00000035551	1.07728	0.0468724	0.75671	Igfbpl1	1.4318
ENSMUSG00000044916	0.914296	0.0272707	0.687396	1700029I15Rik	1.43024
ENSMUSG00000046593	1.47037	0.107421	0.836114	Tmem215	1.42466
ENSMUSG00000042793	-1.05507	0.0450426	0.75671	Lgr6	1.42052
ENSMUSG00000030549	1.12072	0.0543942	0.773308	Rhcg	1.41709
ENSMUSG00000073676	-0.560985	0.00301796	0.556416	Hspe1	1.41384
ENSMUSG00000028885	0.69906	0.00958379	0.611234	Smpdl3b	1.41103
ENSMUSG00000046637	0.863401	0.0233157	0.672525	Ttc34	1.40937
ENSMUSG00000043948	1.13569	0.0574152	0.782268	Olfr691	1.40936
ENSMUSG00000026032	-0.773858	0.0151478	0.640008	Ndufb3	1.40815
ENSMUSG00000021676	0.685238	0.00890857	0.60835	Iqgap2	1.40487
ENSMUSG00000073616	-0.615761	0.00531558	0.580945	Myeov2	1.40052
ENSMUSG00000037681	0.943163	0.0329574	0.706547	Esyt3	1.39781
ENSMUSG00000074657	-0.681373	0.00889167	0.60835	Kif5a	1.39751
ENSMUSG00000022108	-0.49518	0.00151734	0.508737	Itm2b	1.39587
ENSMUSG00000050315	-1.0657	0.0493743	0.763335	Synpo2	1.39233
ENSMUSG00000022892	-0.462018	0.00096957	0.466114	App	1.39225
ENSMUSG00000041697	-0.826452	0.0206946	0.672525	Cox6a1	1.39186
ENSMUSG00000000563	-0.54804	0.00292817	0.556402	Atp5f1	1.38841
ENSMUSG00000004558	-0.570274	0.00368581	0.566121	Ndrg2	1.38774
ENSMUSG00000090733	-0.711435	0.0112296	0.627011	Rps27	1.38704
ENSMUSG00000033767	0.560423	0.00335063	0.564702	D930015E06Rik	1.38698
ENSMUSG00000027985	-0.86753	0.0253447	0.676263	Lef1	1.38468
ENSMUSG00000051579	-0.605193	0.00515774	0.580945	Tceal8	1.3844
ENSMUSG00000074817	0.848213	0.0238313	0.674609	Papolb	1.37652
ENSMUSG00000005611	-0.971963	0.0386586	0.738498	Mrvi1	1.37315
ENSMUSG00000034336	-0.51182	0.00208602	0.542904	Ina	1.37203
ENSMUSG00000068240	-0.967832	0.038243	0.738498	Gm11808	1.37185
ENSMUSG00000041046	-1.19411	0.0712069	0.797678	Ramp3	1.37021
ENSMUSG00000049775	-0.744482	0.0147321	0.636481	Tmsb4x	1.36369
ENSMUSG00000023089	-0.546502	0.00324182	0.564702	Ndufa5	1.36036
ENSMUSG00000047409	0.489488	0.00167378	0.508737	Ctdspl	1.35897
ENSMUSG00000010825	-1.45592	0.117217	0.839696	Grid2ip	1.35547
ENSMUSG00000010080	-1.41811	0.112316	0.836114	Epn3	1.34658
ENSMUSG00000052033	-0.52545	0.00285273	0.556402	Pfdn4	1.33713
ENSMUSG00000073102	0.731988	0.0153192	0.642407	Drc1	1.32839
ENSMUSG00000037594	0.626929	0.00773622	0.60835	BC022687	1.32374
ENSMUSG00000074776	0.937439	0.0391142	0.738978	Gm10754	1.3196
ENSMUSG00000048544	1.2109	0.0817361	0.811244	5930422O12Rik	1.31696
ENSMUSG00000039238	-1.07026	0.0589117	0.785265	Zfp750	1.3162
ENSMUSG00000026380	0.717346	0.0146521	0.636481	Tfcp2l1	1.31568
ENSMUSG00000039552	1.23329	0.0859333	0.818198	Rsph4a	1.31449
ENSMUSG00000020737	0.569984	0.00495895	0.580945	Hn1	1.31359
ENSMUSG00000028082	-0.818234	0.0248735	0.676263	Sh3d19	1.31266
ENSMUSG00000030032	0.618848	0.00757007	0.60835	Wdr54	1.31252
ENSMUSG00000022013	-0.421342	0.000787915	0.466114	Dnajc15	1.30764
ENSMUSG00000002017	-0.448346	0.00121435	0.486368	Fam98a	1.30722
ENSMUSG00000042515	0.804681	0.0238067	0.674609	Mum1l1	1.30624
ENSMUSG00000041438	0.405905	0.000608575	0.466114	Cirh1a	1.30526
ENSMUSG00000054667	1.46647	0.129478	0.843521	Irs4	1.30194
ENSMUSG00000020267	-0.616819	0.00783513	0.60835	Hint1	1.29899
ENSMUSG00000022805	1.28407	0.0973659	0.833978	Maats1	1.29896
ENSMUSG00000047959	0.619752	0.00801914	0.60835	Kcna3	1.29892
ENSMUSG00000094910	0.558512	0.0047261	0.580945	D430019H16Rik	1.29882
ENSMUSG00000049123	1.27063	0.0952429	0.828703	Catsperg2	1.29752
ENSMUSG00000021223	0.846744	0.0294149	0.69237	Papln	1.29673
ENSMUSG00000038805	-0.729993	0.0167752	0.648043	Six3	1.29598
ENSMUSG00000051354	1.61186	0.158056	0.855641	Samd3	1.29141
ENSMUSG00000053111	0.840725	0.0291336	0.69237	Fank1	1.29102
ENSMUSG00000030170	1.2	0.0840709	0.816161	Wnt5b	1.29043
ENSMUSG00000022548	-0.78501	0.0227161	0.672525	Apod	1.29029
ENSMUSG00000010797	0.717086	0.0160765	0.642407	Wnt2	1.28632
ENSMUSG00000066637	-0.592268	0.00682991	0.604948	Ttc32	1.28261
ENSMUSG00000032254	1.00695	0.0532881	0.770123	Kif23	1.28222
ENSMUSG00000021178	-0.624683	0.00899382	0.60835	Psmc1	1.27814
ENSMUSG00000021879	1.6902	0.175596	0.860274	Dnah12	1.27693
ENSMUSG00000079654	0.815428	0.0276017	0.687396	Prrt4	1.27131
ENSMUSG00000020437	-0.958117	0.047259	0.75671	Myo1g	1.27
ENSMUSG00000043587	0.57831	0.00641517	0.600267	Pxylp1	1.26811
ENSMUSG00000028998	-0.66922	0.0132202	0.636481	Tomm7	1.25731
ENSMUSG00000006782	-0.757662	0.0219737	0.672525	Cnp	1.25628
ENSMUSG00000074646	0.762431	0.0225769	0.672525	6430550D23Rik	1.25522
ENSMUSG00000027204	0.563205	0.00595193	0.588972	Fbn1	1.25332
ENSMUSG00000025013	-0.934949	0.0456975	0.75671	Tll2	1.25293
ENSMUSG00000034460	-1.34909	0.118341	0.839763	Six4	1.25042
ENSMUSG00000055044	-0.871743	0.0373109	0.7352	Pdlim1	1.24499
ENSMUSG00000071714	0.846619	0.0340732	0.712162	Csf2rb2	1.24249
ENSMUSG00000028838	0.597849	0.00837593	0.60835	Extl1	1.24171
ENSMUSG00000000088	-0.598471	0.00846765	0.60835	Cox5a	1.24017
ENSMUSG00000009633	-0.859565	0.0360794	0.728156	G0s2	1.24013
ENSMUSG00000022844	0.642005	0.0117445	0.628615	Pdia5	1.23918
ENSMUSG00000050299	-0.987769	0.055961	0.777285	Gm9843	1.2368
ENSMUSG00000032330	-0.563763	0.00644568	0.600267	Cox7a2	1.23505
ENSMUSG00000061013	-0.752365	0.0229222	0.672525	Mkx	1.23369
ENSMUSG00000039013	-0.879352	0.0395973	0.740178	Siglecf	1.23315
ENSMUSG00000063882	-0.60273	0.0090357	0.60835	Uqcrh	1.232
ENSMUSG00000035202	-1.00823	0.060162	0.786372	Lars2	1.23072
ENSMUSG00000041708	0.631475	0.0113297	0.627011	Mpped1	1.22871
ENSMUSG00000027562	-0.647124	0.0126852	0.636481	Car2	1.2274
ENSMUSG00000022441	0.972634	0.0547454	0.774247	Efcab6	1.22713
ENSMUSG00000024107	0.896111	0.0429058	0.755232	Lhcgr	1.22542
ENSMUSG00000038677	0.775867	0.0264099	0.684263	Scube3	1.2245
ENSMUSG00000046093	0.659406	0.0139965	0.636481	Hpcal4	1.22253
ENSMUSG00000030889	1.26139	0.107572	0.836114	Vwa3a	1.22141
ENSMUSG00000075229	-0.584039	0.00820548	0.60835	Ccdc58	1.21824
ENSMUSG00000064373	-0.563052	0.00697106	0.604948	Sepp1	1.21434
ENSMUSG00000071550	1.06016	0.0722635	0.797678	Cfap44	1.20972
ENSMUSG00000028753	1.28808	0.11508	0.837881	Vwa5b1	1.20951
ENSMUSG00000039774	0.717623	0.0207218	0.672525	Galnt12	1.20817
ENSMUSG00000049420	0.732858	0.0224989	0.672525	Tmem200a	1.20763
ENSMUSG00000041841	-0.642385	0.0132255	0.636481	Rpl37	1.20678
ENSMUSG00000000805	-0.819366	0.0336837	0.710497	Car4	1.20658
ENSMUSG00000033880	0.529887	0.00546008	0.580945	Lgals3bp	1.19903
ENSMUSG00000021743	1.16942	0.0944993	0.827545	Fezf2	1.19815
ENSMUSG00000031465	-0.889705	0.0452717	0.75671	Angpt2	1.19592
ENSMUSG00000074282	0.578204	0.00855814	0.60835	Zfp94	1.19551
ENSMUSG00000024099	-0.391589	0.000894777	0.466114	Ndufv2	1.19367
ENSMUSG00000032087	0.525417	0.0053623	0.580945	Dscaml1	1.19304
ENSMUSG00000035486	0.865229	0.0418676	0.753745	Plk5	1.19239
ENSMUSG00000024650	-1.08905	0.0804727	0.81012	Slc22a6	1.1918
ENSMUSG00000015027	0.583387	0.00915447	0.609052	Galns	1.18916
ENSMUSG00000100937	0.637306	0.0137349	0.636481	1700020D05Rik	1.18677
ENSMUSG00000036480	1.28639	0.120745	0.839763	Prss56	1.18108
ENSMUSG00000052727	-0.495822	0.00415791	0.58041	Map1b	1.18061
ENSMUSG00000020732	-1.23253	0.110612	0.836114	Rab37	1.17855
ENSMUSG00000035349	0.75146	0.0270238	0.687396	Mia2	1.17848
ENSMUSG00000025020	0.624604	0.0132314	0.636481	Slit1	1.17325
ENSMUSG00000032548	-1.16871	0.0995316	0.833978	Slco2a1	1.17109
ENSMUSG00000032297	0.610681	0.0121014	0.630718	Celf6	1.17078
ENSMUSG00000028307	0.879724	0.0473428	0.75671	Aldob	1.16541
ENSMUSG00000091722	-0.822059	0.0382524	0.738498	Siah3	1.16514
ENSMUSG00000029101	0.515416	0.00549482	0.580945	Rgs12	1.16486
ENSMUSG00000026021	-0.44897	0.00254714	0.556402	Sumo1	1.1646
ENSMUSG00000044364	0.801221	0.0356406	0.725866	Tmem74b	1.16021
ENSMUSG00000047767	0.414964	0.00162195	0.508737	Atg16l2	1.15773
ENSMUSG00000017390	-0.584537	0.010482	0.611243	Aldoc	1.15712
ENSMUSG00000066438	-1.08792	0.0864257	0.818198	Plekhd1	1.15685
ENSMUSG00000026824	-0.736764	0.0269722	0.687396	Kcnj3	1.15604
ENSMUSG00000057132	1.2519	0.119723	0.839763	Rpgrip1	1.15403
ENSMUSG00000028391	0.625795	0.0143225	0.636481	Wdr31	1.15395
ENSMUSG00000028871	0.95117	0.0617276	0.789888	Rspo1	1.15046
ENSMUSG00000026135	0.371092	0.000795886	0.466114	Zfp142	1.15007
ENSMUSG00000070866	-0.487041	0.00441907	0.580945	Zfp804a	1.14682
ENSMUSG00000040828	0.864548	0.047421	0.75671	Catsperd	1.14469
ENSMUSG00000021032	1.31969	0.135935	0.845187	Ngb	1.14373
ENSMUSG00000032380	-1.07744	0.0868879	0.818198	Dapk2	1.1432
ENSMUSG00000047986	0.858089	0.0471258	0.75671	Palm3	1.13846
ENSMUSG00000040713	-0.503859	0.00551693	0.580945	Creg1	1.13787
ENSMUSG00000068923	-0.381419	0.00104188	0.466114	Syt11	1.13746
ENSMUSG00000062078	-0.609931	0.0137282	0.636481	Qk	1.13593
ENSMUSG00000048721	0.921436	0.0585343	0.784143	Fndc9	1.13575
ENSMUSG00000022450	-0.534066	0.007485	0.60835	Ndufa6	1.13532
ENSMUSG00000030525	0.571182	0.0103481	0.611234	Chrna7	1.13388
ENSMUSG00000060636	-0.517128	0.00643301	0.600267	Rpl35a	1.13333
ENSMUSG00000037568	-0.898238	0.0552192	0.774247	Vash2	1.1299
ENSMUSG00000002416	-0.56369	0.00991805	0.611234	Ndufb2	1.12939
ENSMUSG00000050824	0.862533	0.0496393	0.763335	Sstr5	1.12489
ENSMUSG00000028600	0.886021	0.0541867	0.773308	Podn	1.1218
ENSMUSG00000103332	0.535255	0.00805586	0.60835	Pcdhga2	1.12077
ENSMUSG00000057606	-1.19176	0.115097	0.837881	Colq	1.11898
ENSMUSG00000031374	0.803787	0.0410324	0.747067	Zfp92	1.11475
ENSMUSG00000021803	0.92165	0.0620839	0.790769	Cdhr1	1.11245
ENSMUSG00000038775	0.825391	0.0451994	0.75671	Vill	1.11004
ENSMUSG00000039929	0.46104	0.00397136	0.58041	Urb1	1.10699
ENSMUSG00000046321	0.997038	0.0776228	0.805906	Hs3st2	1.10672
ENSMUSG00000003779	0.900909	0.0599024	0.786372	Kif20a	1.10141
ENSMUSG00000036309	-0.445193	0.00342344	0.564702	Skp1a	1.09764
ENSMUSG00000043421	0.823719	0.0467756	0.75671	Hilpda	1.09553
ENSMUSG00000091537	-0.566826	0.0118401	0.628615	Tma7	1.09207
ENSMUSG00000030342	-0.668583	0.0233158	0.672525	Cd9	1.09136
ENSMUSG00000079435	-0.6772	0.0245033	0.676263	Rpl36a	1.09082
ENSMUSG00000027329	0.733455	0.0325752	0.701563	Spef1	1.09073
ENSMUSG00000070687	0.628642	0.0184323	0.654853	Htr1d	1.09033
ENSMUSG00000042353	-1.12702	0.10815	0.836114	Frem3	1.08868
ENSMUSG00000103476	-1.67852	0.225202	0.88197	Gm34302	1.08672
ENSMUSG00000022895	0.530313	0.00895653	0.60835	Ets2	1.08601
ENSMUSG00000044816	0.818301	0.0471095	0.75671	D630023F18Rik	1.0858
ENSMUSG00000068706	-0.75147	0.0359251	0.728156	Gm10250	1.08558
ENSMUSG00000025352	-0.633299	0.0194975	0.661951	Gdf11	1.08295
ENSMUSG00000055612	1.02823	0.0885328	0.819809	Cdca7	1.08261
ENSMUSG00000021541	0.606306	0.0164212	0.647907	Trpc7	1.08201
ENSMUSG00000068417	1.08082	0.0998159	0.833978	Pnp2	1.08168
ENSMUSG00000025789	0.747035	0.035691	0.726049	St8sia2	1.08129
ENSMUSG00000079164	0.997073	0.0829776	0.816161	Tlr5	1.07787
ENSMUSG00000034520	-0.673285	0.0250688	0.676263	Gjc1	1.07784
ENSMUSG00000022055	-0.580507	0.0139106	0.636481	Nefl	1.0778
ENSMUSG00000035258	0.806791	0.0466963	0.75671	Abi3bp	1.07361
ENSMUSG00000017831	-0.400203	0.00208396	0.542904	Rab5a	1.07299
ENSMUSG00000062981	-0.570874	0.0132277	0.636481	Mrpl42	1.07239
ENSMUSG00000056055	1.04036	0.093256	0.827545	Sag	1.07191
ENSMUSG00000066196	0.883107	0.0613689	0.789189	Spag8	1.07037
ENSMUSG00000059854	1.44337	0.181537	0.864392	Hydin	1.06959
ENSMUSG00000032489	0.565647	0.0129004	0.636481	Kif9	1.06873
ENSMUSG00000041323	1.33836	0.15907	0.855641	Ak7	1.06856
ENSMUSG00000055430	-0.545454	0.0110602	0.627011	Nap1l5	1.06704
ENSMUSG00000036760	0.708472	0.0313513	0.695086	Kcnk9	1.06536
ENSMUSG00000042659	0.531767	0.00996657	0.611234	Arrdc4	1.06431
ENSMUSG00000042453	0.599242	0.0168474	0.648043	Reln	1.06273
ENSMUSG00000062270	-0.416224	0.00284226	0.556402	Morf4l1	1.05985
ENSMUSG00000039457	0.81992	0.0509911	0.765273	Ppl	1.05975
ENSMUSG00000037014	0.831806	0.0532172	0.770123	Sstr4	1.05968
ENSMUSG00000039021	1.09493	0.108434	0.836114	Ttc16	1.05643
ENSMUSG00000022132	-0.437943	0.00388523	0.58041	Cldn10	1.0557
ENSMUSG00000029410	0.844501	0.05625	0.778392	Ppef2	1.05552
ENSMUSG00000043419	-0.427459	0.0033952	0.564702	Chd3os	1.05546
ENSMUSG00000044819	1.02441	0.0934804	0.827545	Oxgr1	1.0544
ENSMUSG00000024044	-0.407807	0.00262702	0.556402	Epb41l3	1.05236
ENSMUSG00000038760	0.959698	0.0801547	0.81012	Trhr	1.0519
ENSMUSG00000053441	-1.18517	0.129631	0.843521	Adamts19	1.05159
ENSMUSG00000039943	-0.798247	0.0484485	0.761371	Plcb4	1.04947
ENSMUSG00000078495	-1.11185	0.113825	0.837111	Zfp984	1.04932
ENSMUSG00000103310	0.49684	0.007731	0.60835	Pcdha12	1.04921
ENSMUSG00000026888	-0.604094	0.0184264	0.654853	Grb14	1.04784
ENSMUSG00000029467	-0.364725	0.00134113	0.499785	Atp2a2	1.04768
ENSMUSG00000040740	0.764389	0.0426024	0.755232	Slc25a34	1.04765
ENSMUSG00000017978	0.956936	0.0805986	0.81012	Cadps2	1.04657
ENSMUSG00000037492	-0.724691	0.0366013	0.732236	Zmat4	1.04102
ENSMUSG00000039131	0.613893	0.0203639	0.672525	Gipc2	1.03818
ENSMUSG00000022890	-0.446744	0.00475428	0.580945	Atp5j	1.03775
ENSMUSG00000030043	0.535348	0.011605	0.627011	Tacr1	1.03609
ENSMUSG00000037143	0.858945	0.0626138	0.794398	Cfap61	1.03359
ENSMUSG00000033713	-0.576566	0.0161675	0.643578	Foxn3	1.03283
ENSMUSG00000068015	-0.461724	0.00581058	0.588279	Lrch1	1.03231
ENSMUSG00000042216	0.48221	0.00736171	0.60835	Sgsm1	1.02856
ENSMUSG00000025203	-0.511819	0.00978533	0.611234	Scd2	1.02846
ENSMUSG00000058743	1.01752	0.0976942	0.833978	Kcnj14	1.02783
ENSMUSG00000048232	0.506108	0.00935398	0.609052	Fbxo10	1.0269
ENSMUSG00000025582	0.854839	0.0629849	0.794398	Nptx1	1.02646
ENSMUSG00000019935	0.757001	0.044213	0.75671	Slc17a8	1.02532
ENSMUSG00000042312	-0.608582	0.020756	0.672525	S100a13	1.02416
ENSMUSG00000076432	-0.421444	0.00371704	0.566121	Ywhaq	1.02403
ENSMUSG00000054715	0.409529	0.00317083	0.564702	Zscan22	1.02334
ENSMUSG00000046687	-0.717505	0.037568	0.7352	Gm5424	1.02257
ENSMUSG00000030732	1.04813	0.105839	0.836114	Chrdl2	1.0223
ENSMUSG00000031112	0.713243	0.0371615	0.7352	Stk26	1.01987
ENSMUSG00000051029	0.903278	0.0747168	0.799172	Serpinb1b	1.01762
ENSMUSG00000030500	-1.08698	0.115987	0.837881	Slc17a6	1.01696
ENSMUSG00000068037	0.875034	0.0690932	0.797678	Mas1	1.01553
ENSMUSG00000071722	0.8754	0.0692762	0.797678	Spin4	1.01495
ENSMUSG00000036964	0.486564	0.00820445	0.60835	Trim17	1.01495
ENSMUSG00000030068	0.55328	0.0146662	0.636481	Gm20696	1.01454
ENSMUSG00000027375	-0.689276	0.0338799	0.710497	Mal	1.01327
ENSMUSG00000043924	0.709906	0.037555	0.7352	Ncmap	1.01185
ENSMUSG00000033615	-0.62935	0.0247153	0.676263	Cplx1	1.01139
ENSMUSG00000037361	-0.460538	0.00638896	0.600267	Sf3b6	1.01068
ENSMUSG00000024067	-0.453152	0.00589575	0.588749	Dpy30	1.01028
ENSMUSG00000059343	-0.809815	0.0565932	0.779487	Aldoart1	1.01003
ENSMUSG00000036192	-0.551289	0.0147537	0.636481	Rorb	1.00947
ENSMUSG00000020402	-0.399458	0.00298611	0.556402	Vdac1	1.00859
ENSMUSG00000049676	1.02835	0.104833	0.836114	Catsperg1	1.00727
ENSMUSG00000070880	-0.405277	0.00328246	0.564702	Gad1	1.00663
ENSMUSG00000035900	0.406039	0.00335495	0.564702	Gramd4	1.00467
ENSMUSG00000050896	1.65789	0.249215	0.887523	Rtn4rl2	1.00042
ENSMUSG00000058600	-0.481445	0.00848164	0.60835	Rpl30	0.997323
ENSMUSG00000024011	0.994856	0.0994538	0.833978	Pi16	0.997223
ENSMUSG00000045179	0.86307	0.0700032	0.797678	Sox3	0.996743
ENSMUSG00000030291	-0.460945	0.00695199	0.604948	Med21	0.994669
ENSMUSG00000093445	0.793289	0.0566625	0.779551	Lrch4	0.988996
ENSMUSG00000004096	-0.496332	0.0103097	0.611234	Cwc15	0.986091
ENSMUSG00000034209	0.838479	0.0670416	0.797678	Rasl10a	0.984086
ENSMUSG00000038764	-1.03538	0.112192	0.836114	Ptpn3	0.983646
ENSMUSG00000016028	0.794394	0.05782	0.782345	Celsr1	0.983398
ENSMUSG00000031258	0.572437	0.0192518	0.659935	Xkrx	0.982031
ENSMUSG00000018470	-0.839314	0.067852	0.797678	Kcnab3	0.980687
ENSMUSG00000051234	-0.458017	0.00725874	0.60835	Rnf7	0.979761
ENSMUSG00000044337	0.503378	0.0113637	0.627011	Ackr3	0.978808
ENSMUSG00000006699	-0.372042	0.00236362	0.551984	Cdc42	0.97714
ENSMUSG00000046607	0.568924	0.0191664	0.659528	Hrk	0.977104
ENSMUSG00000026830	-0.743897	0.0486202	0.761371	Ermn	0.976873
ENSMUSG00000054428	-0.643572	0.0304393	0.69237	Atpif1	0.976019
ENSMUSG00000000120	-1.17015	0.146669	0.854279	Ngfr	0.975511
ENSMUSG00000037960	-0.658031	0.0330927	0.706851	Card19	0.974063
ENSMUSG00000032398	-0.567572	0.0192536	0.659935	Snapc5	0.973663
ENSMUSG00000031340	1.17237	0.147813	0.854279	Gabre	0.973402
ENSMUSG00000040936	0.591028	0.0225829	0.672525	Ulk4	0.972962
ENSMUSG00000034684	0.711552	0.0430768	0.755232	Sema3f	0.971807
ENSMUSG00000031996	-0.339612	0.00137573	0.501999	Aplp2	0.971788
ENSMUSG00000057729	1.01776	0.111021	0.836114	Prtn3	0.971545
ENSMUSG00000024793	0.877789	0.0787129	0.809804	Tnfrsf25	0.969039
ENSMUSG00000042567	0.865966	0.0760898	0.801934	Nek10	0.968733
ENSMUSG00000033579	-0.693532	0.0403848	0.745353	Fa2h	0.966633
ENSMUSG00000098923	0.521399	0.0141491	0.636481	Tmem185b	0.964209
ENSMUSG00000060802	-0.521142	0.0142408	0.636481	B2m	0.96227
ENSMUSG00000041842	-0.74809	0.0518055	0.766521	Fhdc1	0.961762
ENSMUSG00000058672	-0.476459	0.00960526	0.611234	Tubb2a	0.961252
ENSMUSG00000035305	0.724104	0.0470822	0.75671	Ror1	0.960989
ENSMUSG00000024064	0.524555	0.014953	0.63723	Galnt14	0.957456
ENSMUSG00000027955	0.591278	0.0240558	0.674609	Fam198b	0.957148
ENSMUSG00000021902	0.52947	0.0158957	0.642407	Phf7	0.952368
ENSMUSG00000011884	-0.583863	0.0234423	0.673101	Gltp	0.951696
ENSMUSG00000024727	-1.10135	0.137232	0.846345	Trpm6	0.949962
ENSMUSG00000025064	0.983152	0.109457	0.836114	Col17a1	0.944569
ENSMUSG00000003282	0.532817	0.0168978	0.648043	Plag1	0.944241
ENSMUSG00000036523	0.894803	0.0881161	0.8186	Greb1	0.943967
ENSMUSG00000078784	-0.600907	0.0269006	0.687396	1810022K09Rik	0.943568
ENSMUSG00000026639	0.706937	0.04664	0.75671	Lamb3	0.941104
ENSMUSG00000075053	-0.798585	0.0665802	0.797678	Vdac3-ps1	0.939659
ENSMUSG00000027273	-0.597987	0.0268318	0.687396	Snap25	0.939647
ENSMUSG00000050063	-1.01853	0.119627	0.839763	Klk6	0.939254
ENSMUSG00000020258	0.641865	0.034436	0.717871	Glyctk	0.939041
ENSMUSG00000064330	-1.14772	0.151999	0.855574	Pde6h	0.939015
ENSMUSG00000019734	0.559146	0.0211119	0.672525	Tmc4	0.936834
ENSMUSG00000034382	-0.911118	0.0938635	0.827545	AI661453	0.936176
ENSMUSG00000057322	-0.666133	0.0394981	0.73988	Rpl38	0.934867
ENSMUSG00000041020	-0.411932	0.00541836	0.580945	Map7d2	0.933492
ENSMUSG00000054766	-0.422231	0.00616116	0.596203	Set	0.933273
ENSMUSG00000030647	-0.433279	0.00701539	0.604948	Ndufc2	0.93326
ENSMUSG00000060176	0.558343	0.0213902	0.672525	Kif27	0.932312
ENSMUSG00000036357	0.924646	0.0981307	0.833978	Gpr101	0.932223
ENSMUSG00000027378	0.491541	0.0127943	0.636481	Nphp1	0.93048
ENSMUSG00000073599	-0.683994	0.0438423	0.756018	Ecscr	0.928937
ENSMUSG00000021457	0.609088	0.0299179	0.69237	Syk	0.928291
ENSMUSG00000062328	-0.532797	0.0182889	0.654853	Rpl17	0.925901
ENSMUSG00000021319	0.953794	0.107878	0.836114	Sfrp4	0.922381
ENSMUSG00000049230	-0.74338	0.0574541	0.782268	Gm9833	0.922296
ENSMUSG00000029838	-0.439318	0.00797031	0.60835	Ptn	0.92192
ENSMUSG00000035168	-0.660244	0.0403558	0.745353	Tanc1	0.920443
ENSMUSG00000067215	0.892984	0.0931838	0.827545	Usp51	0.920363
ENSMUSG00000042485	-0.730774	0.0552781	0.774247	Mustn1	0.918909
ENSMUSG00000042707	1.48711	0.2414	0.887523	Dnali1	0.917935
ENSMUSG00000024587	-0.33977	0.00200116	0.542904	Nars	0.916943
ENSMUSG00000031303	0.802713	0.0720747	0.797678	Map3k15	0.916872
ENSMUSG00000034192	-0.508203	0.0156985	0.642407	Lsm3	0.916869
ENSMUSG00000026078	-0.431152	0.00747888	0.60835	Pdcl3	0.916699
ENSMUSG00000040412	0.456843	0.00985551	0.611234	5330417C22Rik	0.916573
ENSMUSG00000026546	1.20265	0.173148	0.859709	Cfap45	0.915912
ENSMUSG00000044770	0.847744	0.0831039	0.816161	Scml4	0.915884
ENSMUSG00000018217	-0.659274	0.0420229	0.754116	Pmp22	0.9075
ENSMUSG00000032515	0.922516	0.104595	0.836114	Csrnp1	0.904519
ENSMUSG00000040183	0.439128	0.00873473	0.60835	Ankrd6	0.904056
ENSMUSG00000030223	0.468908	0.0118923	0.629286	Ptpro	0.902523
ENSMUSG00000042165	-0.82658	0.0809863	0.81012	Gm9774	0.902285
ENSMUSG00000096768	-0.938736	0.109914	0.836114	Erdr1	0.900197
ENSMUSG00000020014	0.557116	0.0242757	0.675083	Cfap54	0.899647
ENSMUSG00000025401	0.771691	0.0683589	0.797678	Myo1a	0.899178
ENSMUSG00000022044	-0.594719	0.0308587	0.69237	Stmn4	0.898396
ENSMUSG00000046178	-0.458134	0.0109494	0.627011	Nxph1	0.898221
ENSMUSG00000060969	-0.91207	0.103681	0.836114	Irx1	0.897752
ENSMUSG00000025188	0.546605	0.0227903	0.672525	Hps1	0.897662
ENSMUSG00000063681	0.83275	0.0836308	0.816161	Crb1	0.897399
ENSMUSG00000040490	0.515136	0.0182027	0.654853	Lrfn2	0.896266
ENSMUSG00000029632	-0.563179	0.0256672	0.677634	Ndufa4	0.895805
ENSMUSG00000078566	-0.463101	0.0116652	0.627011	Bnip3	0.895223
ENSMUSG00000050796	0.452445	0.010603	0.614612	B3galt6	0.893385
ENSMUSG00000061477	-0.455774	0.0110553	0.627011	Rps7	0.89169
ENSMUSG00000049796	1.1473	0.167422	0.855641	Crh	0.890521
ENSMUSG00000022342	0.641304	0.0410947	0.747067	Kcnv1	0.888985
ENSMUSG00000021700	-0.429435	0.00867329	0.60835	Rab3c	0.885416
ENSMUSG00000092035	0.957716	0.12009	0.839763	Peg10	0.881572
ENSMUSG00000068184	-0.545498	0.0242423	0.675083	Ndufaf2	0.881211
ENSMUSG00000069769	-0.470909	0.0134642	0.636481	Msi2	0.880984
ENSMUSG00000035674	-0.645912	0.0433016	0.755232	Ndufa3	0.880699
ENSMUSG00000037852	-0.388269	0.00542993	0.580945	Cpe	0.879508
ENSMUSG00000038486	-0.415648	0.00771518	0.60835	Sv2a	0.878121
ENSMUSG00000005357	0.563147	0.0276524	0.687396	Slc1a6	0.877534
ENSMUSG00000024666	0.478338	0.0147232	0.636481	Tmem138	0.876313
ENSMUSG00000045996	-0.528744	0.022056	0.672525	Polr2k	0.87585
ENSMUSG00000049517	-0.498683	0.017608	0.653644	Rps23	0.874835
ENSMUSG00000096210	-0.433684	0.00970979	0.611234	H1f0	0.872916
ENSMUSG00000028370	-0.865838	0.0982098	0.833978	Pappa	0.872631
ENSMUSG00000062591	-0.723132	0.0623561	0.793149	Tubb4a	0.871461
ENSMUSG00000026126	0.74854	0.0686066	0.797678	Ptpn18	0.871026
ENSMUSG00000038630	0.518788	0.0209848	0.672525	Zkscan16	0.870575
ENSMUSG00000025905	0.827452	0.088769	0.819809	Oprk1	0.870263
ENSMUSG00000048540	-1.07277	0.154474	0.855641	Nhlh2	0.870173
ENSMUSG00000027858	-0.675351	0.0516889	0.766521	Tspan2	0.868909
ENSMUSG00000006930	0.654925	0.0472243	0.75671	Hap1	0.868322
ENSMUSG00000025154	0.553849	0.0270577	0.687396	Arhgap19	0.868273
ENSMUSG00000058248	0.567508	0.0296264	0.69237	Kcnh1	0.867334
ENSMUSG00000071665	0.79024	0.0802498	0.81012	Foxr2	0.865752
ENSMUSG00000006411	-0.753432	0.0712387	0.797678	Nectin4	0.864401
ENSMUSG00000036006	0.52271	0.0222686	0.672525	Fam65b	0.863677
ENSMUSG00000040860	0.675607	0.0535836	0.771457	Crocc	0.858675
ENSMUSG00000060402	-0.902565	0.11199	0.836114	Chst8	0.858179
ENSMUSG00000027679	-0.376438	0.00531793	0.580945	Dnajc19	0.856116
ENSMUSG00000022403	-0.429167	0.010232	0.611234	St13	0.854059
ENSMUSG00000020321	-0.473132	0.0157375	0.642407	Mdh1	0.853088
ENSMUSG00000019866	-0.822055	0.0917565	0.827545	Aim1	0.852769
ENSMUSG00000043621	0.783176	0.0815716	0.811174	Ubxn10	0.852457
ENSMUSG00000025196	0.877421	0.106841	0.836114	Cpn1	0.852204
ENSMUSG00000035769	0.562364	0.0305315	0.69237	Xylb	0.852123
ENSMUSG00000028367	-0.54564	0.0274485	0.687396	Txn1	0.852006
ENSMUSG00000032776	-0.981373	0.135552	0.845187	Mctp2	0.851729
ENSMUSG00000026167	1.09698	0.167783	0.855641	Wnt10a	0.850438
ENSMUSG00000050541	-0.890831	0.111191	0.836114	Adra1b	0.849789
ENSMUSG00000032479	-0.433027	0.011086	0.627011	Map4	0.846666
ENSMUSG00000037995	0.670992	0.0549894	0.774247	Igsf9	0.845263
ENSMUSG00000029304	-0.932517	0.124344	0.8407	Spp1	0.844277
ENSMUSG00000045946	1.07197	0.163978	0.855641	Gm9804	0.841722
ENSMUSG00000068798	-0.48497	0.0184031	0.654853	Rap1a	0.841476
ENSMUSG00000046610	0.718805	0.0676209	0.797678	Oacyl	0.840943
ENSMUSG00000030270	-0.920005	0.122339	0.839763	Cpne9	0.839444
ENSMUSG00000015090	-0.732425	0.0716562	0.797678	Ptgds	0.83844
ENSMUSG00000025917	-0.35155	0.00414453	0.58041	Cops5	0.837577
ENSMUSG00000057113	-0.447185	0.0134116	0.636481	Npm1	0.837364
ENSMUSG00000027523	-0.566546	0.0333128	0.708098	Gnas	0.837009
ENSMUSG00000025762	-0.477948	0.0177674	0.654853	Larp1b	0.836588
ENSMUSG00000073702	-0.464148	0.0157905	0.642407	Rpl31	0.836211
ENSMUSG00000005716	-1.02948	0.154136	0.855574	Pvalb	0.836037
ENSMUSG00000020656	0.514674	0.0238215	0.674609	Grhl1	0.835331
ENSMUSG00000022375	0.636938	0.0490016	0.762901	Lrrc6	0.834255
ENSMUSG00000033581	0.684812	0.060526	0.788059	Igf2bp2	0.834141
ENSMUSG00000059852	0.897547	0.117847	0.839763	Kcng2	0.833534
ENSMUSG00000037461	0.386587	0.00698202	0.604948	Ints7	0.833488
ENSMUSG00000043991	-0.397871	0.0080563	0.60835	Pura	0.833087
ENSMUSG00000006412	-0.518496	0.0247535	0.676263	Pfdn2	0.832892
ENSMUSG00000022324	0.608515	0.0430094	0.755232	Matn2	0.831498
ENSMUSG00000051147	-0.697746	0.0644193	0.796564	Nat2	0.831005
ENSMUSG00000012819	0.664895	0.0562629	0.778392	Cdh23	0.830971
ENSMUSG00000027860	-0.806882	0.0934449	0.827545	Vangl1	0.830641
ENSMUSG00000058773	1.12036	0.181949	0.864392	Hist1h1b	0.829123
ENSMUSG00000039485	-0.361806	0.00513328	0.580945	Tspyl4	0.828393
ENSMUSG00000109946	0.417679	0.0104344	0.611234	RP23-328F3.4	0.827643
ENSMUSG00000031772	0.565463	0.0345559	0.717871	Cntnap4	0.826412
ENSMUSG00000044221	-0.387308	0.00739188	0.60835	Grsf1	0.825447
ENSMUSG00000010175	-0.754934	0.0823538	0.81447	Prox1	0.818588
ENSMUSG00000036781	-0.49857	0.0229417	0.672525	Rps27l	0.817344
ENSMUSG00000022766	-0.793707	0.0941756	0.827545	Serpind1	0.814392
ENSMUSG00000031683	-0.45129	0.0157561	0.642407	Lsm6	0.813474
ENSMUSG00000018965	-0.459561	0.0170827	0.648043	Ywhah	0.812248
ENSMUSG00000020849	-0.45876	0.017111	0.648043	Ywhae	0.810503
ENSMUSG00000045613	-0.575132	0.0395189	0.73988	Chrm2	0.807023
ENSMUSG00000026932	-0.487394	0.0221919	0.672525	Nacc2	0.806055
ENSMUSG00000011752	-0.532147	0.0307741	0.69237	Pgam1	0.804508
ENSMUSG00000090523	-0.79752	0.0990185	0.833978	Gypc	0.800936
ENSMUSG00000001383	-0.526666	0.0304087	0.69237	Zmat2	0.798953
ENSMUSG00000034324	-0.748502	0.0863616	0.818198	Tmem132c	0.796167
ENSMUSG00000030701	-0.610388	0.0496431	0.763335	Plekhb1	0.796033

## Sheet: vHPC B6 res-con
Ensembl	logFC	P.Value	adj.P.Val	external gene name	-log10(P)*|logFC|
ENSMUSG00000103706	-4.04475	8.08115e-22	7.90296e-18	6820402A03Rik	85.314
ENSMUSG00000109447	-3.19649	3.20674e-20	1.25441e-16	Gm3198	62.3121
ENSMUSG00000050141	-3.04935	1.83665e-20	8.98074e-17	Fam205c	60.1819
ENSMUSG00000093994	-3.10686	4.91381e-20	1.60182e-16	Gm26498	59.989
ENSMUSG00000058174	-2.87836	1.63575e-20	8.98074e-17	Gm5148	56.952
ENSMUSG00000078721	-3.30575	2.89691e-17	3.14782e-14	Fam205a1	54.6707
ENSMUSG00000084890	-2.96308	1.2095e-17	1.68976e-14	A830036E02Rik	50.1275
ENSMUSG00000090272	-2.93585	1.35089e-17	1.76147e-14	Mndal	49.526
ENSMUSG00000097073	-2.75614	2.00509e-18	4.35751e-15	9430037G07Rik	48.7778
ENSMUSG00000075968	-2.79043	1.69136e-17	2.06758e-14	Gm25089	46.8004
ENSMUSG00000069917	-3.1923	5.33701e-15	3.07019e-12	Hba-a2	45.5628
ENSMUSG00000096811	-2.61432	1.02642e-17	1.54428e-14	Gm25088	44.4138
ENSMUSG00000095713	-2.78506	1.46773e-16	1.24815e-13	Gm26466	44.0968
ENSMUSG00000078495	-2.88024	7.20471e-16	5.03275e-13	Zfp984	43.6137
ENSMUSG00000095491	-2.68448	7.25955e-17	6.7614e-14	Gm24088	43.325
ENSMUSG00000026418	-2.31328	2.06713e-19	5.05387e-16	Tnni1	43.2228
ENSMUSG00000028575	-2.91487	2.66198e-15	1.62705e-12	Eqtn	42.4836
ENSMUSG00000066258	-2.89571	2.44618e-15	1.59483e-12	Trim12a	42.3107
ENSMUSG00000048758	-2.19075	1.48993e-19	4.16308e-16	Rpl29	41.2449
ENSMUSG00000082978	-2.45006	2.05167e-17	2.36051e-14	Rpsa-ps11	40.8863
ENSMUSG00000098912	-1.86611	1.55874e-22	3.04874e-18	1500004A13Rik	40.6947
ENSMUSG00000106087	-2.46165	4.74146e-17	4.88096e-14	Gm43609	40.1842
ENSMUSG00000081559	-2.65739	1.07612e-15	7.2579e-13	Gm12411	39.7761
ENSMUSG00000069755	-2.77691	1.07501e-14	5.87642e-12	Zfp125	38.7895
ENSMUSG00000028573	-2.14388	2.66877e-18	5.21985e-15	Fggy	37.6759
ENSMUSG00000096349	-2.88458	1.49115e-13	6.04966e-11	Gm22513	36.9991
ENSMUSG00000108556	-2.64895	1.38597e-14	7.13371e-12	Gm17987	36.7098
ENSMUSG00000092528	-2.3562	6.65125e-16	4.81821e-13	Nlrp1c-ps	35.7603
ENSMUSG00000074252	-2.7938	1.97814e-13	7.73808e-11	Gm10654	35.4917
ENSMUSG00000094508	-2.29841	1.10685e-14	5.87642e-12	Gm26230	32.0764
ENSMUSG00000001700	-2.03239	4.1138e-16	3.21848e-13	Gramd3	31.2698
ENSMUSG00000020415	-1.93465	7.00058e-17	6.7614e-14	Pttg1	31.2541
ENSMUSG00000078942	-2.41421	2.08334e-13	7.9898e-11	Naip6	30.6151
ENSMUSG00000068299	-1.78617	7.97554e-18	1.29995e-14	Nat8f4	30.5404
ENSMUSG00000026697	-2.12499	4.69212e-15	2.781e-12	Myoc	30.4482
ENSMUSG00000085235	-2.25915	7.61237e-14	3.63147e-11	Gm12576	29.6366
ENSMUSG00000085642	-2.46467	1.4746e-12	5.04555e-10	3110053B16Rik	29.1603
ENSMUSG00000092444	2.82602	6.17963e-11	1.40543e-08	Gm18733	28.8509
ENSMUSG00000085882	-1.66115	6.75968e-18	1.20193e-14	2610507I01Rik	28.5221
ENSMUSG00000027855	3.92774	8.34102e-08	7.15535e-06	Sycp1	27.8036
ENSMUSG00000078684	-1.78146	5.57825e-16	4.19635e-13	5830417I10Rik	27.1735
ENSMUSG00000035775	-2.45821	2.51468e-11	6.20824e-09	Krt20	26.0559
ENSMUSG00000064330	-1.99581	1.51559e-13	6.04966e-11	Pde6h	25.5852
ENSMUSG00000044424	-1.88884	4.45809e-14	2.1799e-11	Gm9493	25.2176
ENSMUSG00000094581	-2.24324	7.27648e-12	2.07549e-09	Gm26365	24.9854
ENSMUSG00000097178	-1.69499	2.55639e-15	1.61292e-12	2310002F09Rik	24.734
ENSMUSG00000057596	-2.56399	7.36144e-10	1.19985e-07	Trim30d	23.4171
ENSMUSG00000079012	3.09148	3.59546e-08	3.44724e-06	Serpina3m	23.0137
ENSMUSG00000096046	-2.06345	7.38025e-12	2.07549e-09	Gm24969	22.9701
ENSMUSG00000020912	-1.8437	5.12282e-13	1.82177e-10	Krt12	22.66
ENSMUSG00000073179	-2.19765	5.61013e-11	1.29092e-08	Gm10478	22.5282
ENSMUSG00000035459	2.4728	9.98767e-10	1.55039e-07	Stab2	22.2565
ENSMUSG00000104117	-1.8642	3.77628e-12	1.13631e-09	Gm20743	21.2946
ENSMUSG00000084403	3.07083	1.21108e-07	9.74792e-06	Rps15a-ps8	21.2404
ENSMUSG00000056032	-2.14744	1.2875e-10	2.59611e-08	BC018473	21.2387
ENSMUSG00000097635	-1.89846	7.53412e-12	2.07549e-09	Gm26826	21.1165
ENSMUSG00000028602	-2.02531	3.91835e-11	9.23361e-09	Tnfrsf8	21.0772
ENSMUSG00000030761	-1.69488	1.28041e-12	4.47205e-10	Myo7a	20.1567
ENSMUSG00000072324	2.94031	1.59918e-07	1.25113e-05	Gm8420	19.9827
ENSMUSG00000097554	2.8345	9.52718e-08	7.95765e-06	Gm26825	19.9012
ENSMUSG00000046101	-1.4963	8.79258e-14	3.9994e-11	Mcmdc2	19.5356
ENSMUSG00000083773	4.33709	3.25404e-05	0.00100437	Gm13394	19.463
ENSMUSG00000097891	2.91915	3.12561e-07	2.11535e-05	Gm3650	18.9893
ENSMUSG00000097388	-1.40129	8.68106e-14	3.9994e-11	Gm3200	18.3029
ENSMUSG00000095009	-1.86495	1.61805e-10	3.16475e-08	Gm25175	18.2598
ENSMUSG00000105516	-2.04794	1.37533e-09	1.97795e-07	Gm36823	18.148
ENSMUSG00000088025	4.05885	3.77521e-05	0.00112732	Rprl3	17.9525
ENSMUSG00000097574	-1.65841	2.59667e-11	6.27017e-09	C920006O11Rik	17.5552
ENSMUSG00000109674	-1.42573	1.4962e-12	5.04555e-10	Gm45470	16.8592
ENSMUSG00000029298	-1.27955	1.18661e-13	5.27474e-11	Gbp9	16.539
ENSMUSG00000093880	3.72691	4.37829e-05	0.00125381	Tmem181c-ps	16.2445
ENSMUSG00000066693	-1.60307	8.41135e-11	1.89101e-08	Gm7493	16.1512
ENSMUSG00000097360	-1.63871	1.39578e-10	2.78571e-08	9430065F17Rik	16.1498
ENSMUSG00000015134	-1.73243	5.2408e-10	8.99166e-08	Aldh1a3	16.078
ENSMUSG00000072844	-1.75213	6.88642e-10	1.14145e-07	G530011O06Rik	16.053
ENSMUSG00000002324	-1.24826	3.75464e-13	1.3856e-10	Rec8	15.5102
ENSMUSG00000031552	-1.45347	2.53929e-11	6.20824e-09	Adam18	15.4
ENSMUSG00000046056	-1.75726	2.05595e-09	2.79709e-07	Sbsn	15.2653
ENSMUSG00000033488	-1.23772	4.89296e-13	1.77225e-10	BC026585	15.2369
ENSMUSG00000080880	2.31851	3.86927e-07	2.53107e-05	Gm14278	14.8672
ENSMUSG00000074715	-1.39295	2.36539e-11	5.93137e-09	Ccl28	14.8016
ENSMUSG00000019232	-1.44563	9.25948e-11	2.0349e-08	Etnppl	14.5046
ENSMUSG00000087775	2.57915	2.3881e-06	0.000116481	Rprl2	14.4998
ENSMUSG00000066800	-1.06041	2.27425e-14	1.14056e-11	Rnasel	14.4673
ENSMUSG00000087335	-1.91812	3.43432e-08	3.30895e-06	4930526F13Rik	14.3172
ENSMUSG00000063253	-1.02552	1.11165e-14	5.87642e-12	Scoc	14.3101
ENSMUSG00000109812	-1.11886	2.93193e-13	1.1028e-10	Gm45640	14.0225
ENSMUSG00000040899	2.23852	1.43471e-06	7.68806e-05	Ccr6	13.0802
ENSMUSG00000024114	2.18638	1.11698e-06	6.17148e-05	Prss41	13.0132
ENSMUSG00000062822	-0.822186	2.10249e-16	1.71344e-13	4833420G17Rik	12.8896
ENSMUSG00000044783	-0.795732	1.03523e-16	9.20366e-14	Hjurp	12.7198
ENSMUSG00000032518	-1.16229	1.16192e-11	3.03046e-09	Rpsa	12.7094
ENSMUSG00000054594	-1.62341	1.92548e-08	2.02476e-06	Oscar	12.5253
ENSMUSG00000108823	-1.64154	2.67285e-08	2.66726e-06	Gm18959	12.4314
ENSMUSG00000107108	2.16156	1.89925e-06	9.6738e-05	Gm9936	12.3672
ENSMUSG00000059040	1.08059	3.65586e-12	1.11726e-09	Eno1b	12.3587
ENSMUSG00000026355	-0.959336	1.45217e-13	6.04966e-11	Mcm6	12.3159
ENSMUSG00000092571	-1.29602	5.48151e-10	9.32285e-08	Gm4134	12.0026
ENSMUSG00000085154	-1.34929	1.44789e-09	2.0671e-07	C130046K22Rik	11.9267
ENSMUSG00000040113	-1.20036	2.82003e-10	5.15485e-08	Mettl11b	11.4632
ENSMUSG00000037578	-1.44816	1.23031e-08	1.37507e-06	Pkd2l1	11.4549
ENSMUSG00000078160	-1.33248	2.63974e-09	3.48856e-07	Gm16503	11.4306
ENSMUSG00000071178	2.01217	2.47704e-06	0.00012022	Serpina1b	11.2804
ENSMUSG00000020295	1.58796	8.04779e-08	6.99586e-06	Hbq1a	11.2655
ENSMUSG00000105558	1.76366	4.29554e-07	2.75195e-05	Gm5855	11.2292
ENSMUSG00000026414	-1.74395	4.54631e-07	2.87423e-05	Tnnt2	11.0607
ENSMUSG00000030670	-1.29383	3.18321e-09	4.09608e-07	Cyp2r1	10.9938
ENSMUSG00000096999	2.06649	5.88608e-06	0.000239845	Gm26793	10.8081
ENSMUSG00000028393	0.82706	1.38991e-13	6.04118e-11	Alad	10.6335
ENSMUSG00000109150	-1.11208	3.11033e-10	5.63287e-08	Gm45793	10.5728
ENSMUSG00000109284	-1.33631	1.3096e-08	1.45537e-06	B230311B06Rik	10.534
ENSMUSG00000069306	-1.37211	2.22041e-08	2.29782e-06	Hist1h4m	10.5015
ENSMUSG00000099618	-1.39726	3.29035e-08	3.18593e-06	Gm28118	10.4553
ENSMUSG00000080712	-1.07246	1.94697e-10	3.73341e-08	Hist3h2bb-ps	10.4143
ENSMUSG00000095041	1.13918	8.02814e-10	1.28707e-07	AC149090.1	10.3612
ENSMUSG00000035349	1.90783	4.48486e-06	0.00019279	ENSMUSG00000035349	10.2036
ENSMUSG00000059674	1.13518	1.09192e-09	1.65557e-07	Cdh24	10.1733
ENSMUSG00000040084	-1.5491	3.04944e-07	2.07819e-05	Bub1b	10.0936
ENSMUSG00000044573	-1.00121	9.69308e-11	2.10652e-08	Acp1	10.0256
ENSMUSG00000038274	1.28473	1.73142e-08	1.85054e-06	Fau	9.97153
ENSMUSG00000087263	-1.69672	1.60353e-06	8.27533e-05	Gm15726	9.83234
ENSMUSG00000106539	-0.766074	1.48951e-13	6.04966e-11	Gm43670	9.8264
ENSMUSG00000049123	2.15992	3.44756e-05	0.00105196	Catsperg2	9.63861
ENSMUSG00000070390	-1.06634	1.03125e-09	1.58821e-07	Nlrp1b	9.58283
ENSMUSG00000020527	0.852293	8.02317e-12	2.17952e-09	Myo19	9.45675
ENSMUSG00000035873	-0.904785	4.23126e-11	9.85229e-09	Pawr	9.38582
ENSMUSG00000020014	0.803109	2.64391e-12	8.7648e-10	Cfap54	9.2982
ENSMUSG00000015656	-0.85198	1.3678e-11	3.47438e-09	Hspa8	9.2559
ENSMUSG00000003484	-1.24438	3.9243e-08	3.72599e-06	Cyp4f18	9.2162
ENSMUSG00000083623	1.71499	4.2801e-06	0.000186446	Gm7224	9.20702
ENSMUSG00000056023	-1.20392	2.85635e-08	2.82158e-06	Gm9989	9.0826
ENSMUSG00000055415	-0.910561	1.19085e-10	2.50449e-08	Atp10b	9.03654
ENSMUSG00000084215	1.21964	4.72406e-08	4.35839e-06	Gm11814	8.93471
ENSMUSG00000104487	1.66325	4.55917e-06	0.000195554	Gm31373	8.88359
ENSMUSG00000046152	-0.765401	3.15971e-12	1.01313e-09	Fut10	8.80238
ENSMUSG00000057262	1.67499	5.71694e-06	0.000235405	Gm10020	8.78168
ENSMUSG00000061684	-1.14867	2.66549e-08	2.66726e-06	Rpl21-ps8	8.7003
ENSMUSG00000097431	-0.96745	1.21558e-09	1.80117e-07	Gm26782	8.62503
ENSMUSG00000041449	1.79119	1.78745e-05	0.000619873	Serpina3h	8.50416
ENSMUSG00000103183	-0.745034	4.22091e-12	1.23219e-09	Gm37090	8.47446
ENSMUSG00000102647	-0.933313	9.00353e-10	1.43171e-07	Gm38024	8.44236
ENSMUSG00000037847	-0.729163	2.69347e-12	8.78025e-10	Nmrk1	8.43619
ENSMUSG00000051663	1.26702	3.24462e-07	2.18081e-05	Pcdhb1	8.22146
ENSMUSG00000008668	-0.710252	3.49671e-12	1.08559e-09	Rps18	8.1369
ENSMUSG00000060678	-0.949124	3.41879e-09	4.34209e-07	Hist1h4c	8.0354
ENSMUSG00000018907	1.80738	3.62237e-05	0.00109675	Alox12e	8.02661
ENSMUSG00000098915	1.2118	2.87547e-07	1.97338e-05	Rpl15-ps2	7.92671
ENSMUSG00000028681	0.874819	9.7602e-10	1.5272e-07	Ptch2	7.88259
ENSMUSG00000109332	-0.950216	6.53126e-09	7.47046e-07	Gm44742	7.77752
ENSMUSG00000037705	-1.00791	1.95216e-08	2.04183e-06	Tecta	7.77043
ENSMUSG00000052921	0.674607	4.16232e-12	1.23219e-09	Arhgef15	7.67748
ENSMUSG00000010476	-1.40728	3.54692e-06	0.000160589	Ebf3	7.6699
ENSMUSG00000099375	1.56004	1.34557e-05	0.000495411	Gm28187	7.59909
ENSMUSG00000079547	-1.16719	3.47843e-07	2.3141e-05	H2-DMb1	7.53842
ENSMUSG00000024481	1.73576	4.67599e-05	0.00131974	Lvrn	7.51607
ENSMUSG00000073164	-1.29462	1.66729e-06	8.58172e-05	2410018L13Rik	7.48028
ENSMUSG00000066553	0.895869	4.76756e-09	5.72078e-07	Gm6969	7.45515
ENSMUSG00000038422	0.876437	3.69837e-09	4.66687e-07	Hdhd3	7.39011
ENSMUSG00000027420	1.08339	1.80781e-07	1.38121e-05	Bfsp1	7.30516
ENSMUSG00000035435	-0.849741	3.14895e-09	4.07883e-07	Abca17	7.22436
ENSMUSG00000110173	-0.862056	4.16648e-09	5.1253e-07	Gm6929	7.22423
ENSMUSG00000082286	0.766619	4.10445e-10	7.10434e-08	Pisd-ps1	7.19606
ENSMUSG00000092274	-1.08204	2.43546e-07	1.76427e-05	Neat1	7.15597
ENSMUSG00000044229	-0.652456	1.16205e-11	3.03046e-09	Nxpe4	7.13446
ENSMUSG00000037860	-0.77358	7.30359e-10	1.19985e-07	Aim2	7.06779
ENSMUSG00000086938	-1.17647	1.00912e-06	5.68802e-05	4930481A15Rik	7.05417
ENSMUSG00000080574	-0.932002	2.96154e-08	2.89623e-06	Mir466i	7.01656
ENSMUSG00000089775	2.01349	0.000327596	0.00598827	Gm16270	7.01634
ENSMUSG00000085666	1.01491	1.50975e-07	1.18591e-05	Gm9855	6.92278
ENSMUSG00000067274	-0.706051	1.85621e-10	3.59462e-08	Rplp0	6.87084
ENSMUSG00000053835	-0.721238	3.6104e-10	6.41962e-08	H2-T24	6.81025
ENSMUSG00000034875	-0.674305	1.26556e-10	2.57845e-08	Nudt19	6.67408
ENSMUSG00000006154	-0.899936	4.07161e-08	3.82868e-06	Eps8l1	6.65074
ENSMUSG00000030532	0.802788	5.58182e-09	6.61665e-07	Hddc3	6.62559
ENSMUSG00000015568	0.667594	1.26216e-10	2.57845e-08	Lpl	6.60843
ENSMUSG00000000792	-0.846854	1.57494e-08	1.73057e-06	Slc5a5	6.60778
ENSMUSG00000047676	0.848731	1.71861e-08	1.84694e-06	Rpsa-ps10	6.59025
ENSMUSG00000021091	0.746672	1.83796e-09	2.53159e-07	Serpina3n	6.52268
ENSMUSG00000031389	0.712849	8.00899e-10	1.28707e-07	Arhgap4	6.48438
ENSMUSG00000058246	-0.982297	2.62334e-07	1.85234e-05	Gm10037	6.46464
ENSMUSG00000097381	-0.873373	4.8638e-08	4.46625e-06	A230087F16Rik	6.387
ENSMUSG00000051237	1.56383	8.28837e-05	0.0020837	9230109A22Rik	6.38282
ENSMUSG00000106408	-0.667991	3.67899e-10	6.47502e-08	Gm43321	6.30201
ENSMUSG00000074634	-0.854737	5.23147e-08	4.75918e-06	Tmem267	6.22366
ENSMUSG00000102700	-1.17033	5.07679e-06	0.000215863	Gm38312	6.1962
ENSMUSG00000041144	-0.796329	1.67124e-08	1.82613e-06	Dnah7b	6.19302
ENSMUSG00000027966	0.735667	4.05303e-09	5.08145e-07	Col11a1	6.17388
ENSMUSG00000023236	0.63632	2.19374e-10	4.08641e-08	Scg5	6.1461
ENSMUSG00000109714	1.37921	3.56342e-05	0.00108393	Gm35021	6.13492
ENSMUSG00000060036	-0.61729	1.2586e-10	2.57845e-08	Rpl3	6.11124
ENSMUSG00000097585	-0.696826	2.10952e-09	2.82603e-07	E230029C05Rik	6.04554
ENSMUSG00000023764	0.621066	2.08397e-10	3.95732e-08	Sfi1	6.0126
ENSMUSG00000060093	0.935821	3.77336e-07	2.47662e-05	Hist1h4a	6.01103
ENSMUSG00000015852	-0.851634	8.92123e-08	7.52114e-06	Fcrls	6.00366
ENSMUSG00000033186	-0.610996	1.60095e-10	3.16292e-08	Mzt1	5.98509
ENSMUSG00000050103	-0.569589	3.34103e-11	7.96918e-09	Agmo	5.96709
ENSMUSG00000003477	-1.78699	0.000461151	0.00777557	Inmt	5.96168
ENSMUSG00000039234	-0.534207	7.51733e-12	2.07549e-09	Sec24d	5.94248
ENSMUSG00000010651	1.28086	2.46995e-05	0.000798853	Acaa1b	5.90134
ENSMUSG00000110086	0.931336	4.72503e-07	2.97161e-05	Gm45623	5.89125
ENSMUSG00000028392	0.857534	1.50345e-07	1.18572e-05	Bspry	5.85088
ENSMUSG00000049608	-0.862184	1.64314e-07	1.27533e-05	Gpr55	5.84934
ENSMUSG00000047419	-0.632084	6.22223e-10	1.04017e-07	Cmya5	5.819
ENSMUSG00000083595	-0.879179	2.50024e-07	1.79787e-05	Gm9200	5.80436
ENSMUSG00000050994	-0.836275	1.23063e-07	9.86469e-06	Adgb	5.77856
ENSMUSG00000038141	-0.526435	1.15326e-11	3.03046e-09	Tmem181a	5.75818
ENSMUSG00000029816	-0.856647	2.02367e-07	1.52179e-05	Gpnmb	5.73427
ENSMUSG00000073643	0.596958	2.75338e-10	5.0805e-08	Wdfy1	5.707
ENSMUSG00000108555	-0.941779	9.16116e-07	5.27009e-05	Gm18310	5.68651
ENSMUSG00000060224	0.909048	6.49754e-07	3.94675e-05	Pyroxd2	5.62451
ENSMUSG00000104411	-1.11133	9.75951e-06	0.00038101	Gm30340	5.5684
ENSMUSG00000081434	1.47013	0.000163442	0.00352455	Gm14165	5.56683
ENSMUSG00000072707	1.24817	3.88859e-05	0.00115238	Olfr31	5.50468
ENSMUSG00000067235	1.5204	0.000247873	0.00480491	H2-Q10	5.48222
ENSMUSG00000086600	-0.97475	2.65503e-06	0.000126968	C030005K06Rik	5.43514
ENSMUSG00000040629	1.33171	8.66999e-05	0.00216296	Mael	5.40939
ENSMUSG00000003038	-0.581966	5.6966e-10	9.60516e-08	Hmgn2	5.37991
ENSMUSG00000055027	-0.804787	2.11718e-07	1.55676e-05	Smyd1	5.37134
ENSMUSG00000006649	-0.842765	4.47733e-07	2.84325e-05	Nphs1	5.3507
ENSMUSG00000024987	-0.89605	1.11594e-06	6.17148e-05	Cyp26a1	5.33361
ENSMUSG00000101939	2.4571	0.00693492	0.0541046	Gm28438	5.30477
ENSMUSG00000069206	-0.616196	2.46135e-09	3.27493e-07	Zfp874a	5.30473
ENSMUSG00000043091	1.39263	0.000159056	0.00344516	Tuba1c	5.28982
ENSMUSG00000091556	-0.883677	1.05672e-06	5.92216e-05	Gm14569	5.28089
ENSMUSG00000106073	-0.712338	4.29202e-08	4.01664e-06	Gm42892	5.24804
ENSMUSG00000020890	-0.612272	2.7217e-09	3.57274e-07	Gucy2e	5.24421
ENSMUSG00000086496	0.585179	1.15195e-09	1.73315e-07	Gm14204	5.23066
ENSMUSG00000109384	-0.985506	5.59304e-06	0.000231767	Gm17931	5.17622
ENSMUSG00000087334	-0.988152	5.79943e-06	0.000237801	AW495222	5.17457
ENSMUSG00000015980	0.576922	1.30423e-09	1.88959e-07	Lrrc27	5.12575
ENSMUSG00000030255	-0.604423	4.73023e-09	5.71102e-07	Sspn	5.03189
ENSMUSG00000033377	-0.691532	5.7881e-08	5.24118e-06	Palmd	5.00494
ENSMUSG00000027940	-0.457248	1.24105e-11	3.1939e-09	Tpm3	4.98684
ENSMUSG00000106862	-0.872482	1.93486e-06	9.77881e-05	Gm42811	4.98479
ENSMUSG00000035299	-0.713287	1.27161e-07	1.01104e-05	Mid1	4.91857
ENSMUSG00000077681	0.83139	1.30843e-06	7.12855e-05	Gm22496	4.89128
ENSMUSG00000091230	-0.759737	3.97578e-07	2.58346e-05	Gm6970	4.86276
ENSMUSG00000051113	0.683247	8.08663e-08	6.99851e-06	Fam71e1	4.84575
ENSMUSG00000097796	-0.711098	1.76293e-07	1.35221e-05	Gm16702	4.80259
ENSMUSG00000056144	-0.902186	5.15116e-06	0.000218077	Trim34a	4.77085
ENSMUSG00000078201	0.589907	8.54801e-09	9.72038e-07	Tmem203	4.75945
ENSMUSG00000043719	1.07901	3.91328e-05	0.00115619	Col6a6	4.7557
ENSMUSG00000022177	0.692195	1.39534e-07	1.10492e-05	Haus4	4.74522
ENSMUSG00000097516	0.813329	1.53543e-06	8.02983e-05	4930467D21Rik	4.72851
ENSMUSG00000079014	1.48699	0.000664672	0.0101327	Serpina3i	4.72474
ENSMUSG00000091089	0.982658	1.56991e-05	0.000558289	A930018M24Rik	4.72081
ENSMUSG00000020599	-0.497194	3.24808e-10	5.82836e-08	Rgs9	4.71756
ENSMUSG00000043410	-0.570104	5.31823e-09	6.34264e-07	Hfm1	4.71718
ENSMUSG00000058126	0.536739	1.69928e-09	2.37722e-07	Tpm3-rs7	4.70706
ENSMUSG00000049928	-0.722607	3.11844e-07	2.11535e-05	Glp2r	4.70133
ENSMUSG00000025081	-0.959316	1.34751e-05	0.000495411	Tdrd1	4.67232
ENSMUSG00000109404	1.32848	0.000316036	0.00583146	Gm19963	4.65003
ENSMUSG00000095597	0.79551	1.44512e-06	7.72272e-05	Gm6472	4.64585
ENSMUSG00000082809	0.75762	7.5666e-07	4.4847e-05	Gm14150	4.63747
ENSMUSG00000055775	0.902371	8.55159e-06	0.000341349	Myh8	4.57318
ENSMUSG00000041548	-0.607548	3.04858e-08	2.96653e-06	Hspb8	4.56627
ENSMUSG00000102259	0.933934	1.36632e-05	0.000499513	Gm38230	4.54307
ENSMUSG00000021969	-0.395142	3.35717e-12	1.05908e-09	Zdhhc20	4.53386
ENSMUSG00000048677	-0.597299	2.59142e-08	2.61266e-06	Tpcn2	4.53138
ENSMUSG00000091177	1.05761	5.96002e-05	0.00160347	Gm15494	4.46812
ENSMUSG00000073647	0.459805	2.18566e-10	4.08641e-08	Gm10557	4.44191
ENSMUSG00000024049	-0.664159	2.10577e-07	1.55676e-05	Myom1	4.43432
ENSMUSG00000062778	-0.690676	3.93862e-07	2.56785e-05	Chia1	4.42354
ENSMUSG00000094724	-0.949853	2.3334e-05	0.000764072	Rnaset2b	4.39973
ENSMUSG00000046711	-0.68691	4.02077e-07	2.60405e-05	Hmga1	4.39327
ENSMUSG00000074925	-0.501859	1.83399e-09	2.53159e-07	Ptar1	4.38455
ENSMUSG00000015484	-0.533039	5.98489e-09	7.05172e-07	Fam163a	4.38315
ENSMUSG00000085803	1.5911	0.00177066	0.0212208	Gm12056	4.3785
ENSMUSG00000060586	-1.14946	0.000157691	0.00342359	H2-Eb1	4.37048
ENSMUSG00000046886	-1.07341	8.53059e-05	0.0021391	Zfp474	4.36774
ENSMUSG00000028862	-0.801512	4.01376e-06	0.000177614	Map3k6	4.32532
ENSMUSG00000018927	0.88995	1.38241e-05	0.00050445	Ccl6	4.32459
ENSMUSG00000086118	-0.580945	3.70315e-08	3.53317e-06	Gm14169	4.31725
ENSMUSG00000047884	-0.926605	2.25096e-05	0.000745946	Klk9	4.30652
ENSMUSG00000039013	0.943252	2.87358e-05	0.00091093	Siglecf	4.28385
ENSMUSG00000053475	-0.729678	1.38596e-06	7.50914e-05	Tnfaip6	4.27463
ENSMUSG00000104592	-0.741079	1.73574e-06	8.86407e-05	Gm42721	4.269
ENSMUSG00000102742	-0.597484	7.24556e-08	6.41248e-06	Pcdhga11	4.266
ENSMUSG00000056018	-0.777135	3.28412e-06	0.00014973	Ccdc7b	4.26148
ENSMUSG00000000365	-0.879986	1.45009e-05	0.000522912	Rnf17	4.2579
ENSMUSG00000026511	-0.518884	6.2341e-09	7.28396e-07	Srp9	4.25756
ENSMUSG00000020287	0.509847	4.55235e-09	5.5304e-07	Mpg	4.25302
ENSMUSG00000028009	2.05191	0.00915718	0.0648016	1700061I17Rik	4.18228
ENSMUSG00000081225	-0.819736	8.05223e-06	0.000323395	Cyp2j12	4.1758
ENSMUSG00000061815	1.66297	0.00324886	0.0328056	Rufy4	4.13792
ENSMUSG00000050211	0.728697	2.10856e-06	0.000105208	Pla2g4e	4.13609
ENSMUSG00000070426	0.407176	8.74235e-11	1.94309e-08	Rnf121	4.09553
ENSMUSG00000107331	0.464324	1.70158e-09	2.37722e-07	Gm42732	4.07172
ENSMUSG00000041653	-0.449007	9.40425e-10	1.48337e-07	Pnpla3	4.05304
ENSMUSG00000086361	0.795191	8.9546e-06	0.000354574	Gm6569	4.01409
ENSMUSG00000109305	-0.912953	4.05748e-05	0.00118803	1810010D01Rik	4.00945
ENSMUSG00000040936	-0.449155	1.28011e-09	1.87401e-07	Ulk4	3.99423
ENSMUSG00000026980	-0.591818	1.81777e-07	1.38342e-05	Ly75	3.98912
ENSMUSG00000063171	-0.570165	1.02996e-07	8.39378e-06	Rps4l	3.98384
ENSMUSG00000055078	-0.441616	1.04678e-09	1.59952e-07	Gabra5	3.96578
ENSMUSG00000043192	0.39738	1.14781e-10	2.44023e-08	Gm1840	3.95
ENSMUSG00000094114	-0.59424	2.3764e-07	1.72788e-05	ENSMUSG00000094114	3.93629
ENSMUSG00000024121	-0.779772	9.28186e-06	0.00036528	Atp6v0c	3.9241
ENSMUSG00000075391	0.535187	4.66154e-08	4.32109e-06	Gm13443	3.92371
ENSMUSG00000029084	-0.554163	8.52116e-08	7.27796e-06	Cd38	3.91765
ENSMUSG00000034681	-0.391115	1.00139e-10	2.15232e-08	Rnps1	3.91092
ENSMUSG00000086652	1.06223	0.000208171	0.0041803	Gm14029	3.9107
ENSMUSG00000079491	0.965905	9.27796e-05	0.00228837	H2-T10	3.89506
ENSMUSG00000063696	0.592713	2.74862e-07	1.91318e-05	Gm8730	3.88872
ENSMUSG00000055917	-0.510667	2.49047e-08	2.53703e-06	Zfp277	3.88297
ENSMUSG00000030351	0.917567	6.00466e-05	0.00161326	Tspan11	3.87352
ENSMUSG00000028164	-0.455126	3.23702e-09	4.13809e-07	Manba	3.86396
ENSMUSG00000021702	-0.626437	7.22884e-07	4.32382e-05	Thbs4	3.84691
ENSMUSG00000040860	-0.549859	1.0845e-07	8.80157e-06	Crocc	3.82964
ENSMUSG00000104488	-0.549148	1.15477e-07	9.33313e-06	Gm38062	3.80972
ENSMUSG00000029343	-0.686608	2.90593e-06	0.0001363	Crybb1	3.80155
ENSMUSG00000066363	1.56748	0.00383797	0.0363344	Serpina3f	3.78688
ENSMUSG00000028860	0.851013	3.59861e-05	0.00109124	Sytl1	3.78179
ENSMUSG00000056367	0.495931	2.57649e-08	2.61107e-06	Actr3b	3.76361
ENSMUSG00000108228	0.529884	8.19905e-08	7.06455e-06	6430584L05Rik	3.75488
ENSMUSG00000097300	-0.481686	1.75784e-08	1.86857e-06	Gm26835	3.73548
ENSMUSG00000001473	-0.509474	4.94723e-08	4.52163e-06	Tubb6	3.72203
ENSMUSG00000087111	1.31885	0.00150831	0.0187427	Gm11399	3.72115
ENSMUSG00000027208	-0.872746	5.55947e-05	0.00151445	Fgf7	3.71351
ENSMUSG00000028125	-1.36647	0.00196514	0.0226324	Abca4	3.69851
ENSMUSG00000056999	-0.476761	1.98483e-08	2.06497e-06	Ide	3.67215
ENSMUSG00000091537	-0.547409	2.04463e-07	1.52637e-05	Tma7	3.66183
ENSMUSG00000109536	-0.446724	6.47838e-09	7.47046e-07	9330162G02Rik	3.65801
ENSMUSG00000021758	-0.664122	3.11882e-06	0.000144539	Ddx4	3.65666
ENSMUSG00000063524	-0.413419	1.51182e-09	2.14273e-07	Eno1	3.64656
ENSMUSG00000107838	-0.573173	4.55551e-07	2.87423e-05	Gm45769	3.63476
ENSMUSG00000063911	-0.715263	8.91143e-06	0.000354266	Tdgf1-ps2	3.61212
ENSMUSG00000069874	-0.776937	2.34771e-05	0.000765314	Irgm2	3.59672
ENSMUSG00000041231	-0.518647	1.24298e-07	9.92303e-06	Ublcp1	3.58153
ENSMUSG00000045140	0.6104	1.49729e-06	7.91137e-05	Pigw	3.55539
ENSMUSG00000030929	-0.423536	4.1651e-09	5.1253e-07	Eri2	3.54939
ENSMUSG00000033177	0.650699	3.70674e-06	0.000165904	Tmprss7	3.53395
ENSMUSG00000051048	0.696116	9.07089e-06	0.000358419	P4ha3	3.51006
ENSMUSG00000101964	-0.621561	2.33714e-06	0.00011435	Gm28693	3.50021
ENSMUSG00000063953	0.636298	3.16813e-06	0.00014554	Amd2	3.49913
ENSMUSG00000083879	0.629906	2.83607e-06	0.000133987	Gm14038	3.49427
ENSMUSG00000085269	-0.567512	7.02795e-07	4.24258e-05	Gm15777	3.492
ENSMUSG00000018920	-0.782437	3.4576e-05	0.00105338	Cxcl16	3.49063
ENSMUSG00000078249	0.630346	2.98329e-06	0.000138929	Hmga1-rs1	3.48285
ENSMUSG00000103847	0.448068	1.86481e-08	1.97156e-06	Gm20056	3.46328
ENSMUSG00000086188	-1.19224	0.00125217	0.0163602	Gm15169	3.46027
ENSMUSG00000103320	-0.905439	0.00015218	0.00334062	Gm37403	3.45664
ENSMUSG00000028973	0.511491	1.7533e-07	1.35011e-05	Abcb8	3.4557
ENSMUSG00000032363	0.89001	0.000131412	0.00301101	Adamts7	3.45445
ENSMUSG00000024026	0.466763	4.02188e-08	3.80019e-06	Glo1	3.45198
ENSMUSG00000104346	-0.526667	2.80174e-07	1.94323e-05	Pcdhga3	3.45103
ENSMUSG00000032028	-0.561886	7.68452e-07	4.52715e-05	Nxpe2	3.43559
ENSMUSG00000028961	0.442133	1.70363e-08	1.84095e-06	Pgd	3.43477
ENSMUSG00000039903	-0.602894	2.13293e-06	0.00010585	Eva1c	3.41903
ENSMUSG00000102600	-0.58205	1.4498e-06	7.72658e-05	Gm37266	3.39841
ENSMUSG00000105700	-0.449158	2.88086e-08	2.83149e-06	Gm42772	3.38686
ENSMUSG00000026632	-0.482694	9.63629e-08	7.98628e-06	Tatdn3	3.38662
ENSMUSG00000046718	-0.799074	6.32416e-05	0.001683	Bst2	3.35531
ENSMUSG00000102289	-0.671045	1.00099e-05	0.000388283	Gm31258	3.35494
ENSMUSG00000032271	-0.710369	1.94277e-05	0.000663151	Nnmt	3.34696
ENSMUSG00000092448	-0.507353	2.53915e-07	1.80727e-05	Gm20387	3.34615
ENSMUSG00000074361	-1.01897	0.000534613	0.0085709	C5ar2	3.33404
ENSMUSG00000078129	0.539092	7.59794e-07	4.48967e-05	Actl10	3.29887
ENSMUSG00000102788	-0.846638	0.000128113	0.00295143	Gm38255	3.29546
ENSMUSG00000073412	0.801823	8.0592e-05	0.00203656	Lst1	3.28243
ENSMUSG00000017734	-0.383997	2.84805e-09	3.71367e-07	Dbndd2	3.28143
ENSMUSG00000103378	-0.706179	2.26199e-05	0.000746074	Gm37176	3.28056
ENSMUSG00000032377	-0.574762	1.9658e-06	9.90957e-05	Plscr4	3.27986
ENSMUSG00000003273	0.376514	2.07362e-09	2.79709e-07	Car11	3.26938
ENSMUSG00000074280	0.747048	4.35499e-05	0.00124896	Gm6166	3.25788
ENSMUSG00000044708	0.585003	2.70186e-06	0.000128892	Kcnj10	3.2575
ENSMUSG00000000560	0.407354	1.01011e-08	1.13545e-06	Gabra2	3.25705
ENSMUSG00000057751	-0.571926	2.03285e-06	0.00010195	Megf6	3.25534
ENSMUSG00000052407	-0.486911	2.27643e-07	1.66759e-05	Ccdc171	3.23443
ENSMUSG00000066361	0.813401	0.000108624	0.00260046	Serpina3c	3.22438
ENSMUSG00000072572	-0.583416	3.12592e-06	0.000144539	Slc39a2	3.21172
ENSMUSG00000095115	-0.449139	7.12487e-08	6.33433e-06	Itpripl2	3.2101
ENSMUSG00000034463	-0.366502	2.06298e-09	2.79709e-07	Scara3	3.18326
ENSMUSG00000083240	0.679423	2.16462e-05	0.000723724	Gm13453	3.16925
ENSMUSG00000005142	-0.384734	6.25648e-09	7.28396e-07	Man2b1	3.15623
ENSMUSG00000074064	0.540955	1.48278e-06	7.85956e-05	Mlycd	3.15319
ENSMUSG00000093483	0.641659	1.29147e-05	0.000482057	AA465934	3.13702
ENSMUSG00000032572	-1.02021	0.000850577	0.0121916	Col6a4	3.13233
ENSMUSG00000097906	0.576717	3.74852e-06	0.00016701	Gm9625	3.12935
ENSMUSG00000042793	0.584078	4.43712e-06	0.00019158	Lgr6	3.12651
ENSMUSG00000070003	0.373967	4.48741e-09	5.48558e-07	Ssbp4	3.12188
ENSMUSG00000057246	-0.5964	6.12002e-06	0.000248343	BC051142	3.10918
ENSMUSG00000054920	-0.385675	8.9954e-09	1.017e-06	Klhl5	3.10313
ENSMUSG00000031489	-0.533027	1.55928e-06	8.11114e-05	Adrb3	3.09533
ENSMUSG00000028568	-0.393043	1.36561e-08	1.50903e-06	Btf3l4	3.09115
ENSMUSG00000031736	-0.663812	2.25397e-05	0.000745946	Crnde	3.08477
ENSMUSG00000046561	-0.467481	2.54103e-07	1.80727e-05	Arsj	3.08304
ENSMUSG00000096255	1.04308	0.00111246	0.0150332	Dynlt1b	3.08095
ENSMUSG00000027490	0.722253	5.60488e-05	0.0015247	E2f1	3.07061
ENSMUSG00000032425	0.469881	3.26476e-07	2.18683e-05	Zfp949	3.04772
ENSMUSG00000020865	-0.545224	2.63084e-06	0.000126119	Abcc3	3.0423
ENSMUSG00000035696	-0.401092	2.76603e-08	2.74624e-06	Rnf38	3.03151
ENSMUSG00000097823	-0.463394	2.95786e-07	2.02282e-05	Gm16701	3.02551
ENSMUSG00000020904	-0.788951	0.000147425	0.00326555	Cfap52	3.02281
ENSMUSG00000035964	-0.423007	7.90819e-08	6.90519e-06	Tmem59l	3.00416
ENSMUSG00000027489	0.429156	1.02401e-07	8.39378e-06	Necab3	2.99967
ENSMUSG00000028331	-0.549042	3.58679e-06	0.000162018	Trmo	2.9897
ENSMUSG00000022620	0.48083	6.13489e-07	3.77334e-05	Arsa	2.98701
ENSMUSG00000015451	0.588377	8.55162e-06	0.000341349	C4a	2.98187
ENSMUSG00000102219	0.987029	0.000954658	0.0133252	Gm6606	2.98098
ENSMUSG00000069270	-0.706673	6.23987e-05	0.00166729	Hist1h2ac	2.97144
ENSMUSG00000060639	0.649621	2.7075e-05	0.000870404	Hist1h4i	2.9671
ENSMUSG00000036905	-0.506129	1.37936e-06	7.49413e-05	C1qb	2.96608
ENSMUSG00000103358	-0.526593	2.33186e-06	0.00011435	Gm37593	2.96593
ENSMUSG00000021647	-0.812611	0.000224559	0.00443203	Cartpt	2.96495
ENSMUSG00000043873	-0.545494	3.67179e-06	0.000164717	Chil5	2.96482
ENSMUSG00000104586	-0.747906	0.000109377	0.00261529	4921539H07Rik	2.96251
ENSMUSG00000036138	-0.449498	2.63623e-07	1.85475e-05	Acaa1a	2.95725
ENSMUSG00000105703	-0.874005	0.000426677	0.0073205	Gm43305	2.94531
ENSMUSG00000085558	0.536094	3.40006e-06	0.000154655	4930412C18Rik	2.93163
ENSMUSG00000021750	-0.442435	2.47234e-07	1.78438e-05	Fam107a	2.92312
ENSMUSG00000104026	-0.519765	2.50522e-06	0.000121286	Gm37212	2.91128
ENSMUSG00000051111	-0.43445	2.03071e-07	1.52179e-05	Sv2c	2.90749
ENSMUSG00000033170	0.738637	0.000117953	0.00276955	Card10	2.90158
ENSMUSG00000107868	-0.662096	4.17929e-05	0.00121641	Gm5112	2.89925
ENSMUSG00000094832	-0.497243	1.50874e-06	7.91137e-05	Gm21846	2.89464
ENSMUSG00000024810	-0.452503	4.30542e-07	2.75195e-05	Il33	2.88063
ENSMUSG00000027375	-0.522478	3.16234e-06	0.00014554	Mal	2.87362
ENSMUSG00000045106	-0.366234	1.69866e-08	1.84095e-06	Ccdc73	2.8456
ENSMUSG00000040938	0.457327	6.39396e-07	3.89593e-05	Slc16a11	2.83279
ENSMUSG00000042385	0.849771	0.000474229	0.0079142	Gzmk	2.82465
ENSMUSG00000096403	0.369692	2.34033e-08	2.39658e-06	Gm9825	2.82101
ENSMUSG00000102459	-0.57645	1.30283e-05	0.000483529	Gm38352	2.81602
ENSMUSG00000037461	-0.342967	6.50057e-09	7.47046e-07	Ints7	2.80789
ENSMUSG00000046080	-0.647255	4.83009e-05	0.0013552	Clec9a	2.79358
ENSMUSG00000026600	-0.313828	1.28389e-09	1.87401e-07	Soat1	2.79039
ENSMUSG00000043243	0.511658	3.73744e-06	0.000166896	Fam129c	2.77698
ENSMUSG00000007036	0.394113	9.74689e-08	8.04386e-06	Abhd16a	2.76318
ENSMUSG00000060802	-0.652388	5.94977e-05	0.00160347	B2m	2.75666
ENSMUSG00000040140	0.564424	1.35897e-05	0.000497753	Tdrd6	2.74693
ENSMUSG00000021747	-0.470885	1.55651e-06	8.11114e-05	4930452B06Rik	2.73483
ENSMUSG00000047502	0.497118	3.1699e-06	0.00014554	Mroh7	2.73363
ENSMUSG00000021510	0.451509	8.87844e-07	5.15292e-05	Zfp729a	2.73238
ENSMUSG00000051729	-0.695249	0.000120246	0.00281638	Gm5087	2.72533
ENSMUSG00000103931	-0.590781	2.5571e-05	0.000823961	Gm36962	2.71301
ENSMUSG00000096010	0.697725	0.000131672	0.00301213	Hist4h4	2.70753
ENSMUSG00000055341	0.641266	6.14342e-05	0.00164602	Zfp457	2.70075
ENSMUSG00000003824	-0.483048	2.61858e-06	0.00012584	Syce2	2.69634
ENSMUSG00000032487	-0.486998	2.97884e-06	0.000138929	Ptgs2	2.69113
ENSMUSG00000024727	-0.659983	8.38523e-05	0.00210535	Trpm6	2.69041
ENSMUSG00000046402	-0.828764	0.000568772	0.00897146	Rbp1	2.68939
ENSMUSG00000075514	0.610839	3.97512e-05	0.00116741	Gm13375	2.68809
ENSMUSG00000021461	-0.375245	7.00458e-08	6.25583e-06	Fancc	2.68473
ENSMUSG00000097547	-0.681284	0.000116682	0.00275626	B230110C06Rik	2.67949
ENSMUSG00000036151	0.598785	3.37419e-05	0.00103442	Tm6sf2	2.67767
ENSMUSG00000101337	-0.56027	1.72215e-05	0.000601491	Dnah7c	2.66909
ENSMUSG00000023484	0.794367	0.000436839	0.00744911	Prph	2.66882
ENSMUSG00000029994	0.605088	3.93504e-05	0.00115912	Anxa4	2.66545
ENSMUSG00000002617	-0.379551	9.54712e-08	7.95765e-06	Zfp40	2.66449
ENSMUSG00000101828	0.881311	0.000949281	0.0132811	D130051D11Rik	2.66385
ENSMUSG00000096351	0.536571	1.08831e-05	0.000415747	Samd11	2.66314
ENSMUSG00000029413	-0.409297	3.46368e-07	2.31216e-05	Naaa	2.64425
ENSMUSG00000047632	-0.446784	1.21625e-06	6.70102e-05	Fgfbp3	2.64272
ENSMUSG00000035208	0.710849	0.000194803	0.00397371	Slfn8	2.63754
ENSMUSG00000071076	0.366202	6.30047e-08	5.67884e-06	Jund	2.63689
ENSMUSG00000041120	0.398978	2.52153e-07	1.80654e-05	Nbl1	2.63259
ENSMUSG00000078784	-0.461102	1.99178e-06	0.000100147	1810022K09Rik	2.62863
ENSMUSG00000107756	-0.376113	1.02974e-07	8.39378e-06	Gm44164	2.628
ENSMUSG00000033187	0.779737	0.000445216	0.00753937	BC016579	2.61323
ENSMUSG00000103723	0.719792	0.000237446	0.00463176	Gm37095	2.60884
ENSMUSG00000045031	-0.400218	3.24368e-07	2.18081e-05	Cetn4	2.597
ENSMUSG00000034810	-0.456736	2.12229e-06	0.000105623	Scn7a	2.59115
ENSMUSG00000044533	-0.427708	9.21222e-07	5.28392e-05	Rps2	2.58149
ENSMUSG00000086083	0.613086	6.49145e-05	0.00171576	Gm15829	2.56739
ENSMUSG00000105063	0.68203	0.000175122	0.00369494	Gm43488	2.56216
ENSMUSG00000091866	0.539803	1.93972e-05	0.000663151	Gm6257	2.54369
ENSMUSG00000043618	0.481869	5.57579e-06	0.000231767	Eif5al3-ps	2.53159
ENSMUSG00000110331	0.354322	8.70716e-08	7.40449e-06	Nudc-ps1	2.50155
ENSMUSG00000048911	0.457898	3.48847e-06	0.000158309	Rnf24	2.49892
ENSMUSG00000103964	0.639747	0.00012511	0.00290276	Gm8407	2.49675
ENSMUSG00000068758	0.622128	9.70238e-05	0.00237211	Il3ra	2.49668
ENSMUSG00000033826	0.711981	0.000321876	0.00591133	Dnah8	2.48646
ENSMUSG00000097180	0.883355	0.00157351	0.0193318	2700038G22Rik	2.47616
ENSMUSG00000020787	0.569792	4.57761e-05	0.00129758	P2rx1	2.47253
ENSMUSG00000103625	0.592976	8.13833e-05	0.0020539	Gm37357	2.42496
ENSMUSG00000021070	0.777648	0.000788495	0.0116131	Bdkrb2	2.4132
ENSMUSG00000054779	0.699962	0.000390108	0.00683703	Fgf2os	2.38604
ENSMUSG00000083708	0.63298	0.000171788	0.00363921	Gm13123	2.38318
ENSMUSG00000082829	0.510474	2.37901e-05	0.000773747	Gm15780	2.36023
ENSMUSG00000045876	0.436988	3.97668e-06	0.000176371	Pcdhb8	2.35994
ENSMUSG00000055177	0.715176	0.000511409	0.00834945	Cstl1	2.35381
ENSMUSG00000054091	0.377401	5.92383e-07	3.65502e-05	1810037I17Rik	2.35023
ENSMUSG00000074876	0.563001	6.86645e-05	0.00179068	Spata5l1	2.34392
ENSMUSG00000008318	0.380526	8.17641e-07	4.75959e-05	Relt	2.31643
ENSMUSG00000029551	0.434464	5.01692e-06	0.000213782	Psmg3	2.30247
ENSMUSG00000000579	0.746326	0.000869829	0.0123799	Dynlt1c	2.28418
ENSMUSG00000078958	0.653615	0.000333774	0.00607848	Atp6ap1l	2.27232
ENSMUSG00000040170	0.798015	0.00151434	0.0187819	Fmo2	2.25022
ENSMUSG00000014747	0.545898	7.78394e-05	0.00197979	Ankrd53	2.24299
ENSMUSG00000096780	0.329058	1.63025e-07	1.27036e-05	Tmem181b-ps	2.23356
ENSMUSG00000080811	0.589076	0.000166624	0.00356566	Gm14513	2.22568
ENSMUSG00000064585	0.471747	1.98428e-05	0.000672625	Gm25129	2.21834
ENSMUSG00000052837	0.405174	3.62802e-06	0.000163128	Junb	2.20428
ENSMUSG00000042828	0.708349	0.000836197	0.0120491	Trim72	2.18008
ENSMUSG00000050195	0.658867	0.000525081	0.00847365	Scd4	2.16093
ENSMUSG00000091697	0.516079	8.02579e-05	0.00203074	Eif3s6-ps2	2.11361
ENSMUSG00000063698	0.335767	5.2977e-07	3.27904e-05	Sfxn4	2.10724
ENSMUSG00000055926	0.420708	1.00252e-05	0.000388283	Gm14137	2.10308
ENSMUSG00000008435	0.360095	1.56753e-06	8.13244e-05	Rdh13	2.09027
ENSMUSG00000105402	0.846657	0.00353499	0.0343302	Gm3716	2.07567
ENSMUSG00000032584	0.470545	3.90331e-05	0.00115499	Mst1r	2.07443
ENSMUSG00000045551	0.884242	0.00487076	0.0427015	Fpr1	2.04472
ENSMUSG00000050550	0.420147	1.39168e-05	0.000505945	Gm11868	2.04043
ENSMUSG00000042684	0.511018	0.000107765	0.00258939	Npl	2.02748
ENSMUSG00000100417	0.571056	0.00028637	0.00537535	Gm28578	2.0233
ENSMUSG00000097595	0.738439	0.00186875	0.0219921	1500002F19Rik	2.01479
ENSMUSG00000019808	0.42281	1.73076e-05	0.000602349	Adat2	2.01332
ENSMUSG00000085179	0.615443	0.000570396	0.00898601	Gm13645	1.99639
ENSMUSG00000087530	0.667083	0.00103438	0.0141875	Gm15533	1.99146
ENSMUSG00000036552	0.330759	1.09681e-06	6.09446e-05	Ermard	1.97128
ENSMUSG00000011263	0.955012	0.00863178	0.062138	Exoc3l2	1.97105
ENSMUSG00000089959	0.682669	0.00130614	0.0168558	Gm16268	1.96882
ENSMUSG00000024697	0.4881	9.52207e-05	0.00233386	Gna14	1.96278
ENSMUSG00000085379	0.434612	3.0747e-05	0.000960672	2310058D17Rik	1.96106
ENSMUSG00000044339	0.465992	6.35275e-05	0.00168823	Alkbh2	1.95579
ENSMUSG00000084883	0.383374	8.08918e-06	0.000324214	Ccdc85c	1.95218
ENSMUSG00000065590	0.567234	0.00037172	0.00658672	Mir212	1.94549
ENSMUSG00000062611	0.488732	0.000105661	0.00255139	Rps3a2	1.94324
ENSMUSG00000046058	0.304081	4.24205e-07	2.72929e-05	Eid2	1.93773
ENSMUSG00000033207	0.583358	0.000477846	0.00794847	Mamdc2	1.93717
ENSMUSG00000024027	0.540697	0.000277303	0.00523022	Glp1r	1.92328
ENSMUSG00000055313	0.423087	2.89858e-05	0.000915886	Pgbd1	1.91989
ENSMUSG00000027359	0.433798	3.78105e-05	0.00112734	Slc27a2	1.91842
ENSMUSG00000026609	0.848688	0.00550996	0.0466572	Ush2a	1.91706
ENSMUSG00000024378	0.418377	2.79169e-05	0.000889293	Stard4	1.90535
ENSMUSG00000004637	0.283086	1.97008e-07	1.48775e-05	Wwox	1.89824
ENSMUSG00000024335	0.282067	1.937e-07	1.46844e-05	Brd2	1.89348
ENSMUSG00000037813	0.387991	1.33848e-05	0.00049395	D630003M21Rik	1.89083
ENSMUSG00000024319	0.314696	1.01735e-06	5.71791e-05	Vps52	1.88582
ENSMUSG00000003545	0.523422	0.000252308	0.00485717	Fosb	1.88331
ENSMUSG00000064246	0.460898	8.2142e-05	0.00207038	Chil1	1.88297
ENSMUSG00000056592	0.367719	7.791e-06	0.000314194	Zfp658	1.87846
ENSMUSG00000034673	0.290545	3.72498e-07	2.45837e-05	Pbx2	1.86788
ENSMUSG00000046000	0.511613	0.000224929	0.00443486	Naa11	1.86634
ENSMUSG00000047767	0.332426	2.43272e-06	0.000118362	Atg16l2	1.86621
ENSMUSG00000028710	0.296517	5.13836e-07	3.19051e-05	Atpaf1	1.86485
ENSMUSG00000037469	0.501287	0.000199441	0.00404235	Acp7	1.85486
ENSMUSG00000106664	0.533496	0.000338624	0.00614963	Gm17936	1.85138
ENSMUSG00000001249	0.488967	0.000165629	0.00355586	Hpn	1.84872
ENSMUSG00000023827	0.271743	2.05774e-07	1.53032e-05	Agpat4	1.81704
ENSMUSG00000037833	0.421343	5.00553e-05	0.0013887	Sh2d4b	1.812
ENSMUSG00000031780	0.736879	0.00353084	0.0343302	Ccl17	1.80692
ENSMUSG00000027318	0.582167	0.000794813	0.0116622	Adam33	1.80456
ENSMUSG00000024391	0.689592	0.00257714	0.0274722	Apom	1.78526
ENSMUSG00000089931	0.618668	0.00130883	0.0168558	Gm8459	1.78369
ENSMUSG00000030110	0.5046	0.000299573	0.00555388	Ret	1.77796
ENSMUSG00000097971	0.392997	3.11645e-05	0.000972164	Gm26917	1.77098
ENSMUSG00000109324	0.289237	7.83895e-07	4.60427e-05	Prmt1	1.76601
ENSMUSG00000104585	0.33406	5.57698e-06	0.000231767	4921511C10Rik	1.75502
ENSMUSG00000008028	0.554725	0.000689726	0.0104253	1700008O03Rik	1.75367
ENSMUSG00000014852	0.721298	0.00377946	0.0359545	Adamts13	1.7474
ENSMUSG00000031584	0.331665	5.86982e-06	0.000239682	Gsr	1.73507
ENSMUSG00000076258	1.27299	0.0434464	0.178298	Gm23935	1.73387
ENSMUSG00000035868	0.434719	0.000102845	0.00249262	Zfp983	1.73358
ENSMUSG00000082431	0.441911	0.000120258	0.00281638	Tdpx-ps1	1.73224
ENSMUSG00000006435	0.254639	1.70009e-07	1.31431e-05	Neurl1a	1.72379
ENSMUSG00000028631	0.326597	5.37962e-06	0.000225794	Kcnq4	1.72092
ENSMUSG00000051498	0.766019	0.0056698	0.0474725	Tlr6	1.72081
ENSMUSG00000041556	0.34847	1.31559e-05	0.000487341	Fbxo2	1.70084
ENSMUSG00000022899	0.397176	5.49896e-05	0.00150636	Slc15a2	1.69186
ENSMUSG00000057092	0.543773	0.000814065	0.0118646	Fxyd3	1.6799
ENSMUSG00000081640	0.792201	0.00781219	0.0582997	Rplp0-ps1	1.66935
ENSMUSG00000107318	0.47466	0.00031077	0.00575056	Gm30003	1.6649
ENSMUSG00000059939	0.259781	4.07536e-07	2.63069e-05	9430015G10Rik	1.65996
ENSMUSG00000076460	0.384827	4.98972e-05	0.00138628	Mir744	1.65549
ENSMUSG00000021815	0.450981	0.000217719	0.00433201	Mss51	1.65154
ENSMUSG00000051599	0.495818	0.000468054	0.00785135	Pcdhb2	1.65093
ENSMUSG00000057802	0.718833	0.00507889	0.0440133	Gm10030	1.64917
ENSMUSG00000051557	0.313794	5.58861e-06	0.000231767	Pusl1	1.64827
ENSMUSG00000019433	0.297456	3.0947e-06	0.000143775	Gipc1	1.6388
ENSMUSG00000055978	0.459847	0.000290232	0.00542701	Fut2	1.6266
ENSMUSG00000083218	0.706151	0.00504712	0.0438741	Gm16425	1.622
ENSMUSG00000049571	0.40126	9.82915e-05	0.00239711	Cfap46	1.60804
ENSMUSG00000037855	0.321328	1.03802e-05	0.000398875	Zfp365	1.60143
ENSMUSG00000053166	0.416998	0.000149982	0.00330349	Cdh22	1.59458
ENSMUSG00000090778	0.476344	0.000493793	0.00814343	Gm3235	1.57501
ENSMUSG00000083610	0.424101	0.00019646	0.0039985	Oaz2-ps	1.57203
ENSMUSG00000087429	0.487775	0.000603936	0.00938981	Gm16235	1.57015
ENSMUSG00000107719	0.415969	0.000170942	0.00363024	Gm43937	1.56702
ENSMUSG00000084893	0.469809	0.000464285	0.00781493	Hba-ps4	1.56597
ENSMUSG00000052301	0.35798	4.23095e-05	0.00122416	Doc2a	1.56565
ENSMUSG00000057143	0.44574	0.000314563	0.00580976	Trim12c	1.56111
ENSMUSG00000081584	0.509609	0.000883275	0.0125098	Gm12716	1.5563
ENSMUSG00000096753	0.534508	0.0012603	0.0164116	Fam181a	1.54982
ENSMUSG00000022195	0.236515	2.84334e-07	1.95987e-05	6030458C11Rik	1.54827
ENSMUSG00000050553	0.651167	0.0045092	0.0406618	Gk2	1.52757
ENSMUSG00000022340	0.213998	7.32845e-08	6.45663e-06	Sybu	1.52688
ENSMUSG00000056131	0.307898	1.10427e-05	0.000418572	Pgm3	1.52623
ENSMUSG00000028959	0.259783	1.41127e-06	7.60413e-05	Fastk	1.51983
ENSMUSG00000108926	0.583816	0.00257934	0.0274773	Gm10988	1.5112
ENSMUSG00000103260	0.559362	0.00199812	0.0228678	Gm8146	1.50993
ENSMUSG00000051486	0.310687	1.60381e-05	0.000564191	Pcdhb11	1.4897
ENSMUSG00000037600	0.498142	0.00110823	0.015011	Kdf1	1.47219
ENSMUSG00000020780	0.388212	0.000162584	0.0035138	Srp68	1.4709
ENSMUSG00000097109	0.334832	4.10892e-05	0.0011995	Gm26580	1.46866
ENSMUSG00000003423	0.391051	0.000178554	0.00374312	Pih1d1	1.46575
ENSMUSG00000042632	0.250213	1.50213e-06	7.91137e-05	Pla2g6	1.45706
ENSMUSG00000092375	0.378697	0.000150315	0.00330711	A730060N03Rik	1.44776
ENSMUSG00000027955	0.346317	6.70695e-05	0.00175846	Fam198b	1.44535
ENSMUSG00000050675	0.497001	0.00126201	0.0164229	Gp1ba	1.44078

## Sheet: vHPC B6 sus-con
Ensembl	logFC	P.Value	adj.P.Val	external gene name	-log10(P)*|logFC|
ENSMUSG00000103706	-6.20103	8.43905e-24	8.25297e-20	6820402A03Rik	143.081
ENSMUSG00000093994	-4.91967	1.43914e-22	9.08991e-19	Gm26498	107.455
ENSMUSG00000050141	-4.61452	1.85897e-22	9.08991e-19	Fam205c	100.277
ENSMUSG00000109447	-4.63721	3.23205e-22	1.26431e-18	Gm3198	99.6561
ENSMUSG00000078721	-4.8286	8.26621e-19	8.08394e-16	Fam205a1	87.314
ENSMUSG00000058174	-3.84279	5.71641e-22	1.86345e-18	Gm5148	81.632
ENSMUSG00000026418	-3.77027	7.33601e-22	2.04979e-18	Tnni1	79.683
ENSMUSG00000096811	-4.09315	7.5183e-20	1.33682e-16	Gm25088	78.2769
ENSMUSG00000075968	-4.10011	1.15411e-19	1.73641e-16	Gm25089	77.647
ENSMUSG00000028575	-4.53548	8.22157e-18	5.74306e-15	Eqtn	77.4888
ENSMUSG00000078495	-4.47082	5.20185e-18	4.06972e-15	Zfp984	77.273
ENSMUSG00000090272	-4.16146	3.92692e-19	4.51803e-16	Mndal	76.5957
ENSMUSG00000097073	-4.00114	1.10452e-19	1.73641e-16	9430037G07Rik	75.8489
ENSMUSG00000106087	-3.96425	1.31828e-19	1.83653e-16	Gm43609	74.8451
ENSMUSG00000081559	-4.26013	7.45937e-18	5.40362e-15	Gm12411	72.9646
ENSMUSG00000069917	-4.48435	9.79854e-17	5.80756e-14	Hba-a2	71.7892
ENSMUSG00000084890	-3.96216	1.0001e-18	8.89135e-16	A830036E02Rik	71.3186
ENSMUSG00000095491	-3.93598	9.72591e-19	8.89135e-16	Gm24088	70.8951
ENSMUSG00000095713	-3.87152	2.09289e-18	1.70562e-15	Gm26466	68.4456
ENSMUSG00000082978	-3.64095	6.32967e-19	6.87789e-16	Rpsa-ps11	66.2604
ENSMUSG00000092528	-3.79323	6.58548e-18	4.95406e-15	Nlrp1c-ps	65.173
ENSMUSG00000028573	-3.30927	2.79065e-20	6.0647e-17	Fggy	64.7105
ENSMUSG00000074252	-4.29821	9.62921e-16	4.2804e-13	Gm10654	64.5437
ENSMUSG00000066258	-4.05702	1.24232e-16	6.74962e-14	Trim12a	64.5301
ENSMUSG00000098912	-2.73477	3.93069e-24	7.68804e-20	1500004A13Rik	64.0087
ENSMUSG00000096349	-4.42495	5.51264e-15	2.03437e-12	Gm22513	63.0938
ENSMUSG00000108556	-3.83103	1.51584e-16	8.01305e-14	Gm17987	60.6044
ENSMUSG00000048758	-2.99545	1.88905e-20	4.61849e-17	Rpl29	59.0816
ENSMUSG00000020415	-3.12291	3.26688e-19	3.99355e-16	Pttg1	57.7297
ENSMUSG00000068299	-2.87159	3.80526e-20	7.4427e-17	Nat8f4	55.7652
ENSMUSG00000026697	-3.35017	3.10618e-17	1.9598e-14	Myoc	55.3038
ENSMUSG00000085235	-3.62276	2.32174e-15	9.87194e-13	Gm12576	53.0162
ENSMUSG00000078942	-3.49129	3.42454e-15	1.36695e-12	Naip6	50.5029
ENSMUSG00000069755	-3.48252	5.23359e-15	1.96853e-12	Zfp125	49.7345
ENSMUSG00000094508	-3.19182	3.30456e-16	1.65728e-13	Gm26230	49.4121
ENSMUSG00000092444	4.24162	2.68955e-12	4.96273e-10	Gm18733	49.0769
ENSMUSG00000001700	-2.86701	1.23394e-17	8.04486e-15	Gramd3	48.4775
ENSMUSG00000085882	-2.47183	1.40845e-19	1.83653e-16	2610507I01Rik	46.5971
ENSMUSG00000044424	-3.03637	4.64933e-16	2.21796e-13	Gm9493	46.5555
ENSMUSG00000096046	-3.35764	3.00025e-14	8.75848e-12	Gm24969	45.4048
ENSMUSG00000094581	-3.41857	6.33785e-14	1.67516e-11	Gm26365	45.1185
ENSMUSG00000078684	-2.66233	1.18501e-17	7.99227e-15	5830417I10Rik	45.0633
ENSMUSG00000085642	-3.42018	9.60401e-14	2.37778e-11	3110053B16Rik	44.5223
ENSMUSG00000097635	-3.21344	1.86547e-14	5.94691e-12	Gm26826	44.118
ENSMUSG00000027855	5.57079	1.82507e-08	8.90188e-07	Sycp1	43.1108
ENSMUSG00000064330	-2.99747	4.72436e-15	1.81184e-12	Pde6h	42.9408
ENSMUSG00000073179	-3.30322	8.95339e-13	1.78693e-10	Gm10478	39.7972
ENSMUSG00000104117	-2.93857	4.43239e-14	1.22103e-11	Gm20743	39.2398
ENSMUSG00000035459	3.68764	3.34092e-11	4.6675e-09	Stab2	38.6322
ENSMUSG00000097388	-2.39758	1.06523e-16	6.12791e-14	Gm3200	38.2954
ENSMUSG00000030761	-2.68849	8.80899e-15	3.19065e-12	Myo7a	37.787
ENSMUSG00000097178	-2.37126	1.90282e-16	9.79402e-14	2310002F09Rik	37.2776
ENSMUSG00000029298	-2.25865	6.40371e-17	3.91407e-14	Gbp9	36.5756
ENSMUSG00000084403	4.53125	1.25057e-08	6.45378e-07	Rps15a-ps8	35.81
ENSMUSG00000079012	4.32281	1.00032e-08	5.37505e-07	Serpina3m	34.5818
ENSMUSG00000057596	-3.48064	1.19997e-10	1.42244e-08	Trim30d	34.5308
ENSMUSG00000097554	4.23198	7.63641e-09	4.38008e-07	Gm26825	34.3514
ENSMUSG00000097574	-2.67199	1.41947e-13	3.38577e-11	C920006O11Rik	34.3294
ENSMUSG00000020912	-2.56316	4.25593e-14	1.18917e-11	Krt12	34.272
ENSMUSG00000035775	-2.9345	4.38132e-12	7.51704e-10	Krt20	33.3313
ENSMUSG00000083773	6.33229	6.30917e-06	8.5517e-05	Gm13394	32.9281
ENSMUSG00000024114	3.89596	3.66531e-09	2.38966e-07	Prss41	32.8659
ENSMUSG00000072324	4.22345	2.84445e-08	1.30292e-06	Gm8420	31.8702
ENSMUSG00000056032	-2.77562	1.57574e-11	2.41357e-09	BC018473	29.9837
ENSMUSG00000097360	-2.59685	3.08499e-12	5.58698e-10	9430065F17Rik	29.8917
ENSMUSG00000087335	-3.23248	6.1186e-10	5.19172e-08	4930526F13Rik	29.7819
ENSMUSG00000095009	-2.64079	7.09103e-12	1.17537e-09	Gm25175	29.4429
ENSMUSG00000033488	-2.01684	3.12502e-15	1.27338e-12	BC026585	29.2546
ENSMUSG00000109714	2.93245	1.11691e-10	1.34022e-08	Gm35021	29.1837
ENSMUSG00000046101	-2.05578	1.49971e-14	4.92347e-12	Mcmdc2	28.419
ENSMUSG00000066693	-2.40945	1.94086e-12	3.68557e-10	Gm7493	28.2195
ENSMUSG00000032518	-2.02674	1.51034e-14	4.92347e-12	Rpsa	28.0115
ENSMUSG00000080880	3.54354	2.24604e-08	1.06886e-06	Gm14278	27.1031
ENSMUSG00000026355	-1.69506	1.17004e-16	6.53852e-14	Mcm6	27.0054
ENSMUSG00000096999	3.56937	3.66585e-08	1.62586e-06	Gm26793	26.5412
ENSMUSG00000040113	-2.12498	4.15188e-13	9.22803e-11	Mettl11b	26.311
ENSMUSG00000109674	-1.9784	7.19014e-14	1.85042e-11	Gm45470	26.0026
ENSMUSG00000105516	-2.74059	3.26255e-10	3.12805e-08	Gm36823	25.9984
ENSMUSG00000019232	-2.21936	2.78168e-12	5.08476e-10	Etnppl	25.6462
ENSMUSG00000069306	-2.52687	1.03027e-10	1.24389e-08	Hist1h4m	25.236
ENSMUSG00000074715	-2.05703	5.95297e-13	1.23866e-10	Ccl28	25.1477
ENSMUSG00000097891	3.82372	3.10185e-07	8.46152e-06	Gm3650	24.8862
ENSMUSG00000003477	-4.0063	6.7834e-07	1.5188e-05	Inmt	24.7131
ENSMUSG00000078160	-2.1867	1.57951e-11	2.41357e-09	Gm16503	23.6196
ENSMUSG00000060224	1.97618	1.19985e-12	2.37049e-10	Pyroxd2	23.5578
ENSMUSG00000044573	-1.79326	7.66067e-14	1.92096e-11	Acp1	23.5199
ENSMUSG00000080712	-1.87709	3.12354e-13	7.10386e-11	Hist3h2bb-ps	23.4737
ENSMUSG00000062822	-1.29961	1.1961e-18	1.01716e-15	4833420G17Rik	23.2919
ENSMUSG00000035873	-1.66825	1.95054e-14	6.05566e-12	Pawr	22.8715
ENSMUSG00000044783	-1.24412	7.36296e-19	7.57959e-16	Hjurp	22.5595
ENSMUSG00000028602	-2.34907	2.99508e-10	2.88575e-08	Tnfrsf8	22.3716
ENSMUSG00000109812	-1.60983	1.27259e-14	4.29149e-12	Gm45640	22.369
ENSMUSG00000109284	-2.24763	1.27624e-10	1.50373e-08	B230311B06Rik	22.2382
ENSMUSG00000071178	3.17519	1.00484e-07	3.44197e-06	Serpina1b	22.2197
ENSMUSG00000063253	-1.46496	7.30681e-16	3.40271e-13	Scoc	22.174
ENSMUSG00000002324	-1.66843	7.3521e-14	1.86753e-11	Rec8	21.9125
ENSMUSG00000040899	3.24354	2.5463e-07	7.31323e-06	Ccr6	21.3882
ENSMUSG00000072844	-2.2009	2.2898e-10	2.43403e-08	G530011O06Rik	21.2171
ENSMUSG00000066800	-1.45284	2.91525e-15	1.21318e-12	Rnasel	21.1174
ENSMUSG00000015656	-1.50723	1.10233e-14	3.88016e-12	Hspa8	21.0375
ENSMUSG00000031552	-1.94633	2.18706e-11	3.24066e-09	Adam18	20.7481
ENSMUSG00000087263	-2.683	2.11292e-08	1.01291e-06	Gm15726	20.5923
ENSMUSG00000035349	3.03358	1.74237e-07	5.37522e-06	ENSMUSG00000035349	20.5035
ENSMUSG00000040084	-2.46764	7.37796e-09	4.27763e-07	Bub1b	20.067
ENSMUSG00000093880	4.78903	7.44552e-05	0.000557744	Tmem181c-ps	19.7696
ENSMUSG00000028681	1.54505	2.1629e-13	5.09084e-11	Ptch2	19.5679
ENSMUSG00000054594	-2.26672	3.18869e-09	2.12135e-07	Oscar	19.259
ENSMUSG00000037578	-2.13137	1.34814e-09	1.03812e-07	Pkd2l1	18.9058
ENSMUSG00000008668	-1.27752	1.7065e-15	7.41722e-13	Rps18	18.8662
ENSMUSG00000041548	-1.45329	1.15301e-13	2.81896e-11	Hspb8	18.8029
ENSMUSG00000059674	1.73841	1.54549e-11	2.39907e-09	Cdh24	18.7938
ENSMUSG00000010476	-2.36909	1.25402e-08	6.45459e-07	Ebf3	18.7198
ENSMUSG00000015134	-2.03673	7.36313e-10	6.10235e-08	Aldh1a3	18.6013
ENSMUSG00000003484	-2.01584	6.13164e-10	5.19172e-08	Cyp4f18	18.5708
ENSMUSG00000067274	-1.36205	2.61815e-14	7.75884e-12	Rplp0	18.4993
ENSMUSG00000060678	-1.66535	8.79806e-12	1.44246e-09	Hist1h4c	18.4115
ENSMUSG00000106539	-1.20746	7.72549e-16	3.51402e-13	Gm43670	18.2472
ENSMUSG00000059040	1.49165	8.50439e-13	1.71482e-10	Eno1b	18.0048
ENSMUSG00000049123	3.2524	2.94141e-06	4.76644e-05	Catsperg2	17.9905
ENSMUSG00000107108	2.94643	7.87741e-07	1.71766e-05	Gm9936	17.9839
ENSMUSG00000089775	3.44522	6.24122e-06	8.48311e-05	Gm16270	17.9314
ENSMUSG00000046152	-1.25413	1.11094e-14	3.88016e-12	Fut10	17.5005
ENSMUSG00000020527	1.32245	6.65018e-14	1.73428e-11	Myo19	17.4261
ENSMUSG00000020014	1.26056	1.88511e-14	5.94691e-12	Cfap54	17.3007
ENSMUSG00000079547	-2.01756	2.6761e-09	1.86968e-07	H2-DMb1	17.2955
ENSMUSG00000104487	2.54519	1.68364e-07	5.24003e-06	Gm31373	17.2405
ENSMUSG00000091177	2.10551	7.79053e-09	4.45541e-07	Gm15494	17.0724
ENSMUSG00000083595	-1.74452	1.8101e-10	2.01158e-08	Gm9200	16.9957
ENSMUSG00000080574	-1.63872	4.55861e-11	6.10697e-09	Mir466i	16.9463
ENSMUSG00000090486	1.97727	2.84335e-09	1.94338e-07	BC035947	16.8981
ENSMUSG00000041449	2.70089	5.73274e-07	1.33803e-05	Serpina3h	16.858
ENSMUSG00000045055	-2.19801	2.15132e-08	1.0288e-06	Rpsa-ps2	16.8528
ENSMUSG00000105558	2.38984	9.60543e-08	3.33699e-06	Gm5855	16.7707
ENSMUSG00000015568	1.21669	2.06877e-14	6.32237e-12	Lpl	16.6495
ENSMUSG00000083623	2.53147	3.0989e-07	8.46152e-06	Gm7224	16.4768
ENSMUSG00000076258	3.54382	2.39077e-05	0.000237487	Gm23935	16.3776
ENSMUSG00000070390	-1.56663	4.41038e-11	5.99046e-09	Nlrp1b	16.2233
ENSMUSG00000097180	2.10985	2.39746e-08	1.11914e-06	2700038G22Rik	16.0776
ENSMUSG00000092571	-1.64267	1.64319e-10	1.87949e-08	Gm4134	16.0724
ENSMUSG00000018907	2.80411	1.98376e-06	3.50919e-05	Alox12e	15.9905
ENSMUSG00000044229	-1.13015	1.1511e-14	3.9499e-12	Nxpe4	15.753
ENSMUSG00000050103	-1.09018	4.03788e-15	1.57954e-12	Agmo	15.6918
ENSMUSG00000037847	-1.14855	2.37081e-14	7.13394e-12	Nmrk1	15.6491
ENSMUSG00000028393	1.13915	3.43815e-14	9.74592e-12	Alad	15.3372
ENSMUSG00000087111	2.62259	1.51789e-06	2.85893e-05	Gm11399	15.2602
ENSMUSG00000037860	-1.28781	1.56312e-12	2.99737e-10	Aim2	15.2039
ENSMUSG00000060036	-1.13356	4.49949e-14	1.2223e-11	Rpl3	15.1294
ENSMUSG00000034875	-1.17544	1.41743e-13	3.38577e-11	Nudt19	15.1027
ENSMUSG00000081225	-1.70987	1.47222e-09	1.12396e-07	Cyp2j12	15.1016
ENSMUSG00000101828	2.05296	4.62188e-08	1.90361e-06	D130051D11Rik	15.0589
ENSMUSG00000088025	4.72681	0.000689482	0.00314642	Rprl3	14.9437
ENSMUSG00000095041	1.55842	2.59417e-10	2.62898e-08	AC149090.1	14.939
ENSMUSG00000085154	-1.69911	1.76184e-09	1.32538e-07	C130046K22Rik	14.874
ENSMUSG00000041144	-1.4035	3.43044e-11	4.75858e-09	Dnah7b	14.6871
ENSMUSG00000055415	-1.29573	8.84991e-12	1.44246e-09	Atp10b	14.3218
ENSMUSG00000046056	-1.82459	1.46561e-08	7.3127e-07	Sbsn	14.2938
ENSMUSG00000046886	-2.11127	1.90598e-07	5.77075e-06	Zfp474	14.1875
ENSMUSG00000026414	-2.13354	2.72578e-07	7.70427e-06	Tnnt2	14.0056
ENSMUSG00000027375	-1.29336	1.48576e-11	2.32479e-09	Mal	14.0045
ENSMUSG00000030670	-1.59761	2.52448e-09	1.79312e-07	Cyp2r1	13.736
ENSMUSG00000024481	2.62928	5.96761e-06	8.16227e-05	Lvrn	13.7359
ENSMUSG00000110173	-1.35932	7.94872e-11	9.96596e-09	Gm6929	13.7287
ENSMUSG00000086188	-2.79062	1.50414e-05	0.000166118	Gm15169	13.4584
ENSMUSG00000078249	1.30327	6.01118e-11	7.78626e-09	Hmga1-rs1	13.3208
ENSMUSG00000104411	-1.96102	2.10072e-07	6.22546e-06	Gm30340	13.095
ENSMUSG00000050994	-1.40951	5.55285e-10	4.84858e-08	Adgb	13.0457
ENSMUSG00000061684	-1.56348	4.83334e-09	3.01191e-07	Rpl21-ps8	13.0015
ENSMUSG00000097516	1.43758	9.31828e-10	7.46951e-08	4930467D21Rik	12.9823
ENSMUSG00000106408	-1.09672	1.54076e-12	2.98373e-10	Gm43321	12.9547
ENSMUSG00000060586	-2.28233	2.14628e-06	3.75148e-05	H2-Eb1	12.9369
ENSMUSG00000103183	-1.04913	4.77924e-13	1.02722e-10	Gm37090	12.926
ENSMUSG00000028125	-2.86624	3.15638e-05	0.00029281	Abca4	12.9004
ENSMUSG00000015852	-1.40715	7.876e-10	6.41861e-08	Fcrls	12.8102
ENSMUSG00000102647	-1.29479	1.43315e-10	1.66851e-08	Gm38024	12.7456
ENSMUSG00000086496	1.03053	4.64519e-13	1.0095e-10	Gm14204	12.7096
ENSMUSG00000029816	-1.45689	1.90855e-09	1.40865e-07	Gpnmb	12.703
ENSMUSG00000046718	-1.81223	1.03994e-07	3.52545e-06	Bst2	12.6548
ENSMUSG00000015980	1.02386	4.41096e-13	9.69371e-11	Lrrc27	12.6503
ENSMUSG00000056023	-1.54198	7.46989e-09	4.29717e-07	Gm9989	12.5312
ENSMUSG00000083218	1.77517	9.09918e-08	3.16674e-06	Gm16425	12.499
ENSMUSG00000097381	-1.36429	7.48768e-10	6.17451e-08	A230087F16Rik	12.45
ENSMUSG00000002847	-1.58855	1.52181e-08	7.55457e-07	Pla1a	12.4187
ENSMUSG00000040629	2.21845	2.95263e-06	4.77663e-05	Mael	12.2676
ENSMUSG00000037705	-1.40235	1.84446e-09	1.37694e-07	Tecta	12.2483
ENSMUSG00000091556	-1.51349	8.92295e-09	4.93163e-07	Gm14569	12.1828
ENSMUSG00000084215	1.63781	3.82013e-08	1.65672e-06	Gm11814	12.1492
ENSMUSG00000031767	-1.35359	1.09034e-09	8.59918e-08	Nudt7	12.1315
ENSMUSG00000023484	1.68978	6.66799e-08	2.49367e-06	Prph	12.1259
ENSMUSG00000038422	1.26386	2.90285e-10	2.83884e-08	Hdhd3	12.0537
ENSMUSG00000035202	2.96023	8.64086e-05	0.000626646	Lars2	12.0287
ENSMUSG00000053475	-1.37492	1.86709e-09	1.38328e-07	Tnfaip6	12.0015
ENSMUSG00000099618	-1.63945	4.92289e-08	2.00181e-06	Gm28118	11.9808
ENSMUSG00000085666	1.48647	9.25692e-09	5.0716e-07	Gm9855	11.9416
ENSMUSG00000087053	1.15204	4.49301e-11	6.06061e-09	Gm15082	11.9207
ENSMUSG00000028862	-1.45582	9.75447e-09	5.27038e-07	Map3k6	11.6623
ENSMUSG00000043873	-1.21098	2.39486e-10	2.51834e-08	Chil5	11.6505
ENSMUSG00000098973	3.8352	0.000966188	0.00408863	Mir6236	11.5629
ENSMUSG00000028167	-1.64559	9.80175e-08	3.38715e-06	Bdh2	11.5334
ENSMUSG00000028011	-1.21931	3.58483e-10	3.3976e-08	Tdo2	11.5171
ENSMUSG00000052921	0.942072	6.03137e-13	1.24176e-10	Arhgef15	11.5117
ENSMUSG00000032517	-1.19098	2.19383e-10	2.34476e-08	Mobp	11.5034
ENSMUSG00000051663	1.71751	2.02404e-07	6.06252e-06	Pcdhb1	11.4966
ENSMUSG00000021969	-0.742638	4.63615e-16	2.21796e-13	Zdhhc20	11.3875
ENSMUSG00000104592	-1.38385	6.32161e-09	3.79277e-07	Gm42721	11.3464
ENSMUSG00000030532	1.17769	2.92863e-10	2.8498e-08	Hddc3	11.2273
ENSMUSG00000095115	-0.962755	2.2233e-12	4.1813e-10	Itpripl2	11.219
ENSMUSG00000017734	-0.825525	3.19849e-14	9.19991e-12	Dbndd2	11.1405
ENSMUSG00000106106	3.33667	0.000472128	0.00233722	CT010467.1	11.0976
ENSMUSG00000026511	-0.966849	3.39964e-12	5.93693e-10	Srp9	11.0884
ENSMUSG00000005148	1.49028	3.91551e-08	1.68315e-06	Klf5	11.0388
ENSMUSG00000001827	-4.3229	0.00287981	0.00985758	Folr1	10.9829
ENSMUSG00000030255	-1.01082	1.45678e-11	2.29784e-09	Sspn	10.9539
ENSMUSG00000054072	-1.58996	1.36305e-07	4.41388e-06	Iigp1	10.9158
ENSMUSG00000021281	-1.16087	4.44631e-10	4.00762e-08	Tnfaip2	10.8565
ENSMUSG00000033186	-0.945264	3.3287e-12	5.86541e-10	Mzt1	10.8495
ENSMUSG00000031489	-1.10869	1.78031e-10	2.00121e-08	Adrb3	10.8091
ENSMUSG00000041231	-1.02803	3.17193e-11	4.46329e-09	Ublcp1	10.7929
ENSMUSG00000006154	-1.28208	3.96218e-09	2.53256e-07	Eps8l1	10.7721
ENSMUSG00000069206	-1.00287	2.0448e-11	3.053e-09	Zfp874a	10.7201
ENSMUSG00000068062	1.43794	3.74861e-08	1.64762e-06	Gm14164	10.6783
ENSMUSG00000020890	-0.989264	1.63482e-11	2.47871e-09	Gucy2e	10.6707
ENSMUSG00000028268	-1.35619	1.37147e-08	6.94938e-07	Gbp3	10.6635
ENSMUSG00000102700	-1.71006	6.17773e-07	1.41322e-05	Gm38312	10.6181
ENSMUSG00000091537	-1.05491	9.6564e-11	1.18786e-08	Tma7	10.5651
ENSMUSG00000027490	1.39926	2.90532e-08	1.32459e-06	E2f1	10.546
ENSMUSG00000006344	-1.12951	5.66883e-10	4.90605e-08	Ggt5	10.444
ENSMUSG00000085179	1.44721	6.18049e-08	2.33819e-06	Gm13645	10.4329
ENSMUSG00000105700	-0.900659	3.13653e-12	5.62819e-10	Gm42772	10.3608
ENSMUSG00000072707	1.89751	3.61066e-06	5.56948e-05	Olfr31	10.327
ENSMUSG00000107331	0.839606	5.46843e-13	1.16257e-10	Gm42732	10.2954
ENSMUSG00000108228	0.971268	2.66791e-11	3.89415e-09	6430584L05Rik	10.27
ENSMUSG00000092274	-1.45776	9.04726e-08	3.15606e-06	Neat1	10.2677
ENSMUSG00000097431	-1.17203	1.84201e-09	1.37694e-07	Gm26782	10.2374
ENSMUSG00000064023	-1.26907	9.97516e-09	5.37477e-07	Klk8	10.1539
ENSMUSG00000044708	1.12529	9.90228e-10	7.90525e-08	Kcnj10	10.1324
ENSMUSG00000024987	-1.40313	6.09214e-08	2.31371e-06	Cyp26a1	10.1239
ENSMUSG00000051029	-2.26906	3.55767e-05	0.000319509	Serpinb1b	10.0947
ENSMUSG00000060093	1.34437	3.19879e-08	1.43498e-06	Hist1h4a	10.0761
ENSMUSG00000051237	2.21728	2.91792e-05	0.000275177	9230109A22Rik	10.0552
ENSMUSG00000036905	-1.04499	2.42629e-10	2.52425e-08	C1qb	10.0477
ENSMUSG00000051048	1.24127	8.30288e-09	4.66656e-07	P4ha3	10.0304
ENSMUSG00000104301	-1.58295	4.62475e-07	1.14072e-05	Wdr49	10.0278
ENSMUSG00000087775	2.62271	0.000150296	0.000953875	Rprl2	10.0268
ENSMUSG00000049928	-1.18665	3.811e-09	2.46004e-07	Glp2r	9.99036
ENSMUSG00000043448	-1.24443	9.64906e-09	5.25699e-07	Gjc2	9.97478
ENSMUSG00000020295	1.81627	3.23386e-06	5.13401e-05	Hbq1a	9.9718
ENSMUSG00000022090	-1.20244	5.34815e-09	3.24859e-07	Pdlim2	9.94633
ENSMUSG00000109384	-1.52901	3.34263e-07	8.94371e-06	Gm17931	9.90173
ENSMUSG00000033170	1.43368	1.25439e-07	4.12332e-06	Card10	9.89464
ENSMUSG00000062778	-1.15748	2.85824e-09	1.94338e-07	Chia1	9.88939
ENSMUSG00000075514	1.22288	8.25396e-09	4.65243e-07	Gm13375	9.88496
ENSMUSG00000102837	1.62037	8.13357e-07	1.76173e-05	Gm37383	9.86761
ENSMUSG00000000560	0.80858	6.62037e-13	1.34883e-10	Gabra2	9.84779
ENSMUSG00000039234	-0.783825	3.11856e-13	7.10386e-11	Sec24d	9.80255
ENSMUSG00000047419	-0.928246	2.85497e-11	4.1154e-09	Cmya5	9.7878
ENSMUSG00000027940	-0.740794	6.23751e-14	1.67122e-11	Tpm3	9.78218
ENSMUSG00000078201	0.945292	4.62012e-11	6.14727e-09	Tmem203	9.76993
ENSMUSG00000109332	-1.19588	6.79615e-09	4.01589e-07	Gm44742	9.76763
ENSMUSG00000001473	-0.93184	3.46476e-11	4.77234e-09	Tubb6	9.74735
ENSMUSG00000036138	-0.925624	2.96181e-11	4.22847e-09	Acaa1a	9.74538
ENSMUSG00000073164	-1.62022	1.04756e-06	2.13875e-05	2410018L13Rik	9.68863
ENSMUSG00000078853	-1.4349	1.78997e-07	5.46426e-06	Igtp	9.68149
ENSMUSG00000035686	-1.03284	4.27876e-10	3.91067e-08	Thrsp	9.67637
ENSMUSG00000006611	-1.28292	2.9031e-08	1.32459e-06	Hfe	9.66954
ENSMUSG00000047671	-1.78702	3.89885e-06	5.88863e-05	Tctex1d4	9.66612
ENSMUSG00000026879	-1.04637	5.97722e-10	5.10517e-08	Gsn	9.65116
ENSMUSG00000094724	-1.53094	5.12771e-07	1.23361e-05	Rnaset2b	9.62975
ENSMUSG00000003545	1.18836	7.95268e-09	4.5217e-07	Fosb	9.62508
ENSMUSG00000028164	-0.820609	2.32923e-12	4.3388e-10	Manba	9.54597
ENSMUSG00000057751	-1.09553	1.95886e-09	1.43495e-07	Megf6	9.53984
ENSMUSG00000029084	-0.978561	1.8627e-10	2.05834e-08	Cd38	9.52126
ENSMUSG00000053279	-0.995137	2.78102e-10	2.76112e-08	Aldh1a1	9.50933
ENSMUSG00000026940	1.55133	7.42723e-07	1.63961e-05	Ccdc183	9.50834
ENSMUSG00000103931	-1.21124	1.43084e-08	7.17587e-07	Gm36962	9.50149
ENSMUSG00000070306	-1.53158	6.31373e-07	1.4326e-05	Ccdc153	9.49536
ENSMUSG00000027420	1.39971	1.64628e-07	5.15277e-06	Bfsp1	9.49494
ENSMUSG00000037868	1.42808	2.29065e-07	6.66708e-06	Egr2	9.48253
ENSMUSG00000031389	0.974243	1.9657e-10	2.14022e-08	Arhgap4	9.45647
ENSMUSG00000057262	2.0019	1.92116e-05	0.000202003	Gm10020	9.44186
ENSMUSG00000026632	-0.917053	5.18863e-11	6.81104e-09	Tatdn3	9.43184
ENSMUSG00000106862	-1.33562	8.75211e-08	3.08994e-06	Gm42811	9.42662
ENSMUSG00000082286	0.998804	3.67599e-10	3.44013e-08	Pisd-ps1	9.42334
ENSMUSG00000038141	-0.76907	5.77941e-13	1.21548e-10	Tmem181a	9.41197
ENSMUSG00000102509	1.30815	6.39258e-08	2.4091e-06	Gm37368	9.41127
ENSMUSG00000086938	-1.5159	6.3677e-07	1.4415e-05	4930481A15Rik	9.39252
ENSMUSG00000031736	-1.2936	5.73759e-08	2.20908e-06	Crnde	9.3673
ENSMUSG00000108823	-1.50112	5.88391e-07	1.36193e-05	Gm18959	9.35248
ENSMUSG00000026946	-1.00802	5.53181e-10	4.84858e-08	Nmi	9.33133
ENSMUSG00000108555	-1.33511	1.04277e-07	3.52864e-06	Gm18310	9.32148
ENSMUSG00000043719	1.62881	1.89578e-06	3.39096e-05	Col6a6	9.32042
ENSMUSG00000095742	-1.35458	1.38542e-07	4.44221e-06	CAAA01147332.1	9.29027
ENSMUSG00000084099	1.30589	7.71652e-08	2.78234e-06	Gm12929	9.28828
ENSMUSG00000026126	-1.42122	3.00277e-07	8.29537e-06	Ptpn18	9.26989
ENSMUSG00000021702	-1.09408	3.37338e-09	2.22905e-07	Thbs4	9.26901
ENSMUSG00000030450	-2.56946	0.000265268	0.00148074	Oca2	9.18918
ENSMUSG00000061086	-1.47691	6.23345e-07	1.42111e-05	Myl4	9.16461
ENSMUSG00000028392	1.19705	2.2936e-08	1.08359e-06	Bspry	9.14485
ENSMUSG00000030216	1.0675	2.81649e-09	1.93764e-07	Wbp11	9.12743
ENSMUSG00000099375	1.93511	1.92593e-05	0.000202305	Gm28187	9.12472
ENSMUSG00000085720	-0.95254	2.6376e-10	2.65922e-08	Gm7854	9.12418
ENSMUSG00000102259	1.43246	4.52589e-07	1.11911e-05	Gm38230	9.08797
ENSMUSG00000038274	1.4704	6.88393e-07	1.53702e-05	Fau	9.06084
ENSMUSG00000018927	1.39987	3.41066e-07	9.10084e-06	Ccl6	9.05318
ENSMUSG00000032572	-1.81938	1.0571e-05	0.000127393	Col6a4	9.05302
ENSMUSG00000056018	-1.26427	7.1187e-08	2.61719e-06	Ccdc7b	9.03652
ENSMUSG00000020182	-0.940291	2.56552e-10	2.62898e-08	Ddc	9.01817
ENSMUSG00000077681	1.24089	5.59393e-08	2.18295e-06	Gm22496	8.99926
ENSMUSG00000071398	-1.40372	3.89993e-07	1.00103e-05	2410004P03Rik	8.99635
ENSMUSG00000027386	-1.68352	4.59378e-06	6.68109e-05	Fbln7	8.98632
ENSMUSG00000043410	-0.891541	8.91183e-11	1.11023e-08	Hfm1	8.96002
ENSMUSG00000018921	1.16111	1.94054e-08	9.39483e-07	Pelp1	8.95458
ENSMUSG00000035435	-1.05884	3.98994e-09	2.53723e-07	Abca17	8.8932
ENSMUSG00000048677	-0.948592	4.66459e-10	4.16597e-08	Tpcn2	8.85149
ENSMUSG00000053835	-0.926328	2.86107e-10	2.82546e-08	H2-T24	8.84039
ENSMUSG00000063171	-0.961279	6.68555e-10	5.56437e-08	Rps4l	8.8196
ENSMUSG00000109150	-1.11517	1.35112e-08	6.86402e-07	Gm45793	8.77562
ENSMUSG00000036377	0.949889	5.7835e-10	4.98199e-08	C530008M17Rik	8.77489
ENSMUSG00000097617	-1.41672	6.41984e-07	1.44995e-05	Gm10687	8.77301
ENSMUSG00000051149	1.27659	1.41583e-07	4.52487e-06	Adnp	8.74337
ENSMUSG00000025207	1.04863	4.97424e-09	3.05947e-07	Sema4g	8.70708
ENSMUSG00000085282	1.00636	2.26657e-09	1.63586e-07	Gm15663	8.69961
ENSMUSG00000031833	1.24212	1.00004e-07	3.43286e-06	Mast3	8.69479
ENSMUSG00000028331	-1.0439	4.85072e-09	3.01191e-07	Trmo	8.67917
ENSMUSG00000003038	-0.836777	4.67295e-11	6.17555e-09	Hmgn2	8.64425
ENSMUSG00000048911	0.921524	4.24082e-10	3.89418e-08	Rnf24	8.63703
ENSMUSG00000036634	-0.979721	1.97182e-09	1.43906e-07	Mag	8.5286
ENSMUSG00000049608	-1.12391	2.63724e-08	1.22232e-06	Gpr55	8.51795
ENSMUSG00000056144	-1.3433	4.63993e-07	1.14298e-05	Trim34a	8.5078
ENSMUSG00000102788	-1.42934	1.15428e-06	2.31793e-05	Gm38255	8.48696
ENSMUSG00000050211	1.15171	4.30213e-08	1.79798e-06	Pla2g4e	8.48386
ENSMUSG00000004894	-0.974034	1.95458e-09	1.43495e-07	Hapln2	8.48281
ENSMUSG00000005950	-1.0394	7.42638e-09	4.28474e-07	P2rx5	8.4495
ENSMUSG00000032066	-1.001	3.6792e-09	2.39075e-07	Bco2	8.4427
ENSMUSG00000021638	-0.753844	6.49027e-12	1.08499e-09	Ocln	8.43381
ENSMUSG00000044533	-0.868742	1.98057e-10	2.14022e-08	Rps2	8.42959
ENSMUSG00000028081	-0.878476	2.58567e-10	2.62898e-08	Rps3a1	8.42233
ENSMUSG00000104586	-1.37939	8.11707e-07	1.76011e-05	4921539H07Rik	8.40129
ENSMUSG00000053398	-0.912739	6.45373e-10	5.39438e-08	Phgdh	8.38824
ENSMUSG00000036594	-2.14886	0.000128194	0.000845361	H2-Aa	8.36365
ENSMUSG00000027966	0.975848	2.76685e-09	1.92587e-07	Col11a1	8.35132
ENSMUSG00000086324	2.85936	0.00121856	0.00493524	Gm15564	8.3326
ENSMUSG00000098915	1.47021	2.1596e-06	3.76467e-05	Rpl15-ps2	8.32967
ENSMUSG00000029343	-1.12147	3.79595e-08	1.65181e-06	Crybb1	8.32207
ENSMUSG00000064337	2.10512	0.000116979	0.000789782	mt-Rnr1	8.27709
ENSMUSG00000017721	0.989104	4.80418e-09	3.01169e-07	Pigt	8.22775
ENSMUSG00000056737	-1.18489	1.18277e-07	3.92764e-06	Capg	8.20786
ENSMUSG00000041653	-0.728766	5.54459e-12	9.3852e-10	Pnpla3	8.20308
ENSMUSG00000097585	-0.900218	7.91979e-10	6.42752e-08	E230029C05Rik	8.19314
ENSMUSG00000029304	-1.53559	4.72176e-06	6.84095e-05	Spp1	8.17838
ENSMUSG00000044501	-0.801726	6.5304e-11	8.39792e-09	Zfp758	8.16563
ENSMUSG00000043192	0.654306	3.79466e-13	8.53101e-11	Gm1840	8.12702
ENSMUSG00000020599	-0.740147	1.04905e-11	1.68813e-09	Rgs9	8.12623
ENSMUSG00000042793	1.02166	1.14478e-08	6.05153e-07	Lgr6	8.11325
ENSMUSG00000097815	1.15592	9.86848e-08	3.40419e-06	Gm26809	8.09808
ENSMUSG00000103320	-1.53374	5.3543e-06	7.50715e-05	Gm37403	8.0848
ENSMUSG00000106115	1.46109	2.96325e-06	4.78202e-05	Gm43420	8.07726
ENSMUSG00000032372	-1.4521	2.78704e-06	4.5693e-05	Plscr2	8.06623
ENSMUSG00000107305	-1.35542	1.163e-06	2.33064e-05	Gm43262	8.04364
ENSMUSG00000092607	-0.737229	1.25294e-11	1.99238e-09	Scnm1	8.03733
ENSMUSG00000040140	1.02711	1.49853e-08	7.45793e-07	Tdrd6	8.03643
ENSMUSG00000070637	-1.48414	3.90728e-06	5.89679e-05	Gm694	8.02639
ENSMUSG00000046402	-1.56829	7.66342e-06	9.92641e-05	Rbp1	8.02272
ENSMUSG00000040860	-0.899176	1.26132e-09	9.78976e-08	Crocc	8.00192
ENSMUSG00000029413	-0.799895	1.14272e-10	1.36283e-08	Naaa	7.95261
ENSMUSG00000003824	-0.92576	2.67657e-09	1.86968e-07	Syce2	7.936
ENSMUSG00000021091	0.938247	3.4853e-09	2.29525e-07	Serpina3n	7.93546
ENSMUSG00000066554	1.65052	1.58062e-05	0.000172134	Gm10167	7.92445
ENSMUSG00000020553	-1.30544	8.78557e-07	1.87186e-05	Pctp	7.90607
ENSMUSG00000110332	-1.52421	6.91456e-06	9.18138e-05	Gm45396	7.8653
ENSMUSG00000027360	-1.49751	5.61366e-06	7.78154e-05	Hdc	7.86306
ENSMUSG00000023764	0.80954	1.97687e-10	2.14022e-08	Sfi1	7.85579
ENSMUSG00000055775	1.31767	1.12988e-06	2.2736e-05	Myh8	7.83613
ENSMUSG00000018102	-1.00724	1.90367e-08	9.26217e-07	Hist1h2bc	7.77633
ENSMUSG00000042842	-1.30487	1.10162e-06	2.2317e-05	Serpinb6b	7.77435
ENSMUSG00000100417	1.16049	2.23585e-07	6.51728e-06	Gm28578	7.71791
ENSMUSG00000039013	1.40931	3.37303e-06	5.27362e-05	Siglecf	7.7117
ENSMUSG00000020799	-1.42182	3.81194e-06	5.79314e-05	Tekt1	7.70461
ENSMUSG00000020780	0.925567	4.99157e-09	3.0605e-07	Srp68	7.68384
ENSMUSG00000066553	1.05233	5.23885e-08	2.08786e-06	Gm6969	7.6618
ENSMUSG00000107868	-1.16891	2.8127e-07	7.89292e-06	Gm5112	7.65738
ENSMUSG00000051113	0.964152	1.19676e-08	6.24201e-07	Fam71e1	7.638
ENSMUSG00000096351	0.960733	1.12551e-08	5.98202e-07	Samd11	7.63653
ENSMUSG00000050335	-1.65213	2.40906e-05	0.000238818	Lgals3	7.62977
ENSMUSG00000026224	-0.929072	6.34984e-09	3.79806e-07	4933407L21Rik	7.61583
ENSMUSG00000102289	-1.13079	1.89034e-07	5.74118e-06	Gm31258	7.6028
ENSMUSG00000056999	-0.778535	1.80108e-10	2.01158e-08	Ide	7.58641
ENSMUSG00000078676	1.12218	1.75369e-07	5.40164e-06	Casc3	7.58149
ENSMUSG00000038393	-0.859338	1.52083e-09	1.15295e-07	Txnip	7.57757
ENSMUSG00000048856	-0.96549	1.42455e-08	7.16265e-07	Slc25a47	7.57554
ENSMUSG00000058246	-1.18069	3.97164e-07	1.01397e-05	Gm10037	7.55763
ENSMUSG00000055917	-0.807045	4.42624e-10	4.00762e-08	Zfp277	7.54907
ENSMUSG00000040936	-0.702851	1.92495e-11	2.89616e-09	Ulk4	7.53145
ENSMUSG00000047216	-0.842934	1.17932e-09	9.26361e-08	Cdh19	7.52602
ENSMUSG00000057440	-1.11926	1.93574e-07	5.84276e-06	Mpp7	7.51378
ENSMUSG00000057092	1.15534	3.30677e-07	8.89643e-06	Fxyd3	7.48727
ENSMUSG00000043424	1.1566	3.5542e-07	9.29899e-06	Eif3j2	7.4592
ENSMUSG00000031799	-0.72858	5.8358e-11	7.6095e-09	Tpm4	7.45621
ENSMUSG00000020904	-1.34621	2.89883e-06	4.72092e-05	Cfap52	7.45502
ENSMUSG00000066197	0.970408	2.32129e-08	1.09403e-06	Gpr139	7.40836
ENSMUSG00000050357	1.13131	2.83236e-07	7.92536e-06	Carmil2	7.40767
ENSMUSG00000061517	1.18467	5.65866e-07	1.32548e-05	Sox21	7.40095
ENSMUSG00000067235	2.01624	0.000214202	0.00125474	H2-Q10	7.39795
ENSMUSG00000051606	-0.986912	3.31826e-08	1.4784e-06	2010001K21Rik	7.3812
ENSMUSG00000084898	1.16786	4.91742e-07	1.19816e-05	Gm12371	7.36719
ENSMUSG00000036896	-0.856298	2.49952e-09	1.78423e-07	C1qc	7.366
ENSMUSG00000109404	1.83761	0.00010492	0.000727187	Gm19963	7.31212
ENSMUSG00000030717	-1.32691	3.25255e-06	5.1595e-05	Nupr1	7.28177
ENSMUSG00000069270	-1.21193	1.00104e-06	2.06751e-05	Hist1h2ac	7.27106
ENSMUSG00000108737	-1.23792	1.36171e-06	2.64749e-05	BC060293	7.26154
ENSMUSG00000072620	-1.75477	7.34944e-05	0.000551603	Slfn2	7.25379
ENSMUSG00000015652	-3.31591	0.00651969	0.0190525	Steap1	7.24783
ENSMUSG00000020411	-0.914603	1.20921e-08	6.25688e-07	Nipal4	7.24137
ENSMUSG00000051341	-0.756144	2.72349e-10	2.71779e-08	Zfp52	7.23242
ENSMUSG00000047884	-1.33641	3.98898e-06	5.98948e-05	Klk9	7.21548
ENSMUSG00000044976	-3.41679	0.00773519	0.0218473	Wdr72	7.21465
ENSMUSG00000006649	-1.09625	2.67145e-07	7.61676e-06	Nphs1	7.20593
ENSMUSG00000045140	0.955914	2.93152e-08	1.33343e-06	Pigw	7.20081
ENSMUSG00000025794	-0.84495	3.09065e-09	2.07021e-07	Rpl14	7.19048
ENSMUSG00000083879	0.985932	5.09846e-08	2.0561e-06	Gm14038	7.18997
ENSMUSG00000032092	-1.74159	7.50566e-05	0.000560531	Mpzl2	7.18339
ENSMUSG00000074634	-0.995809	6.17382e-08	2.33819e-06	Tmem267	7.17923
ENSMUSG00000011179	-0.798872	1.04352e-09	8.26325e-08	Odc1	7.17507
ENSMUSG00000024319	0.676384	3.00026e-11	4.25232e-09	Vps52	7.11748
ENSMUSG00000073643	0.760596	4.41425e-10	4.00762e-08	Wdfy1	7.11549
ENSMUSG00000042828	1.32359	4.33223e-06	6.40469e-05	Trim72	7.09878
ENSMUSG00000103625	1.08015	2.69098e-07	7.64013e-06	Gm37357	7.09671
ENSMUSG00000045087	-0.770804	6.30491e-10	5.29261e-08	S1pr5	7.09164
ENSMUSG00000021903	-1.39255	8.14876e-06	0.000104376	Galnt15	7.08655
ENSMUSG00000045287	1.08716	3.05579e-07	8.39452e-06	Rtn4rl1	7.08273
ENSMUSG00000010651	1.59506	3.64497e-05	0.000325683	Acaa1b	7.07937
ENSMUSG00000034463	-0.621003	4.19046e-12	7.25321e-10	Scara3	7.06561
ENSMUSG00000035860	-1.22045	1.62685e-06	3.01607e-05	Cdhr3	7.06476
ENSMUSG00000082554	1.07542	2.87273e-07	8.00394e-06	Gm15806	7.03507
ENSMUSG00000022620	0.818167	2.53031e-09	1.79312e-07	Arsa	7.03364
ENSMUSG00000033177	1.00593	1.02106e-07	3.48532e-06	Tmprss7	7.03242
ENSMUSG00000081236	-1.28242	3.77567e-06	5.75591e-05	Gm13574	6.95459
ENSMUSG00000026980	-0.88086	1.27461e-08	6.52893e-07	Ly75	6.95406
ENSMUSG00000105736	1.14396	8.34614e-07	1.7998e-05	Gm42456	6.95359
ENSMUSG00000029390	-0.724858	2.58893e-10	2.62898e-08	Tmed2	6.94912
ENSMUSG00000024248	-0.864309	9.38616e-09	5.12804e-07	Cox7a2l	6.93825
ENSMUSG00000027800	-0.975063	7.70527e-08	2.78234e-06	Tm4sf1	6.93583
ENSMUSG00000061887	0.984089	8.97525e-08	3.15165e-06	Ssbp3	6.93483
ENSMUSG00000026609	1.64497	6.09997e-05	0.000480311	Ush2a	6.933
ENSMUSG00000070426	0.603362	3.27184e-12	5.81763e-10	Rnf121	6.92974
ENSMUSG00000109305	-1.34964	7.43396e-06	9.69986e-05	1810010D01Rik	6.922
ENSMUSG00000021758	-1.01388	1.49187e-07	4.72924e-06	Ddx4	6.92099
ENSMUSG00000027489	0.725303	2.87472e-10	2.82546e-08	Necab3	6.92041
ENSMUSG00000078129	0.857514	8.54347e-09	4.77433e-07	Actl10	6.91873
ENSMUSG00000037855	0.725862	2.98105e-10	2.88575e-08	Zfp365	6.91429
ENSMUSG00000050271	0.878488	1.43602e-08	7.1834e-07	Prag1	6.88984
ENSMUSG00000028961	0.704623	1.74009e-10	1.96731e-08	Pgd	6.87672
ENSMUSG00000092509	1.38037	1.06385e-05	0.000127891	Gm20394	6.86476
ENSMUSG00000106934	1.32695	7.07225e-06	9.33375e-05	Gm42506	6.83437
ENSMUSG00000037692	1.08684	5.16715e-07	1.2355e-05	Ahdc1	6.83272
ENSMUSG00000043843	0.841349	7.89459e-09	4.50176e-07	Tmem145	6.81717
ENSMUSG00000080242	0.961309	8.12164e-08	2.90404e-06	Gm15487	6.81602
ENSMUSG00000064585	0.881253	1.95924e-08	9.43862e-07	Gm25129	6.79262
ENSMUSG00000024378	0.847531	9.7395e-09	5.27038e-07	Stard4	6.78997
ENSMUSG00000043618	0.849549	1.19031e-08	6.22993e-07	Eif5al3-ps	6.73212
ENSMUSG00000078958	1.18753	2.26225e-06	3.88817e-05	Atp6ap1l	6.70413
ENSMUSG00000085803	2.23292	0.00100323	0.00421259	Gm12056	6.69564
ENSMUSG00000103847	0.695473	2.36773e-10	2.50327e-08	Gm20056	6.6944
ENSMUSG00000015451	0.964649	1.15829e-07	3.87929e-06	C4a	6.69098
ENSMUSG00000017737	1.41721	1.90765e-05	0.000201033	Mmp9	6.6885
ENSMUSG00000097002	1.25546	4.7271e-06	6.84363e-05	Gm2670	6.68586
ENSMUSG00000020287	0.721076	5.62605e-10	4.89066e-08	Mpg	6.66981
ENSMUSG00000046574	1.10748	9.74017e-07	2.03175e-05	Prr12	6.65757
ENSMUSG00000087331	1.03152	3.55624e-07	9.29899e-06	1810021B22Rik	6.65229
ENSMUSG00000048905	0.868679	2.34362e-08	1.09925e-06	4930539E08Rik	6.62812
ENSMUSG00000104148	0.836294	1.40127e-08	7.082e-07	Pcdha2	6.56782
ENSMUSG00000000627	0.952817	1.46931e-07	4.67289e-06	Sema4f	6.51049
ENSMUSG00000023067	1.3916	2.31971e-05	0.000232197	Cdkn1a	6.44944
ENSMUSG00000001985	0.772279	4.49454e-09	2.82665e-07	Grik3	6.44646
ENSMUSG00000090230	0.964072	2.19442e-07	6.42524e-06	Gm16315	6.41945
ENSMUSG00000000782	1.02879	6.27167e-07	1.42637e-05	Tcf7	6.38118
ENSMUSG00000023236	0.742322	2.65445e-09	1.86968e-07	Scg5	6.36618
ENSMUSG00000049670	0.98147	3.32043e-07	8.91647e-06	Morn4	6.35875
ENSMUSG00000086361	1.13412	2.52289e-06	4.22114e-05	Gm6569	6.34891
ENSMUSG00000027359	0.832487	2.49406e-08	1.16146e-06	Slc27a2	6.32948
ENSMUSG00000019808	0.796905	1.2949e-08	6.59557e-07	Adat2	6.28579
ENSMUSG00000091089	1.28692	1.38101e-05	0.000154703	A930018M24Rik	6.2542
ENSMUSG00000048012	1.04722	1.07811e-06	2.19196e-05	Zfp473	6.24909
ENSMUSG00000059361	0.891232	1.13847e-07	3.81944e-06	Nrsn2	6.18843
ENSMUSG00000020629	0.846803	4.96727e-08	2.01149e-06	Adi1	6.18495
ENSMUSG00000104454	1.06436	1.68041e-06	3.08901e-05	Gm37827	6.14623
ENSMUSG00000036882	0.848131	5.68309e-08	2.19675e-06	Arhgap33	6.14506
ENSMUSG00000024553	0.951006	3.48516e-07	9.20612e-06	Galr1	6.14138
ENSMUSG00000087530	1.19785	7.80742e-06	0.000100796	Gm15533	6.11802
ENSMUSG00000105950	1.26389	1.47305e-05	0.000163329	Gm43679	6.10684
ENSMUSG00000022416	0.8148	3.27054e-08	1.46047e-06	Cacna1i	6.09908
ENSMUSG00000046834	0.718679	3.6563e-09	2.38966e-07	Krt1	6.06347
ENSMUSG00000091705	1.71401	0.000304198	0.00164678	H2-Q2	6.02792
ENSMUSG00000011171	1.21261	1.09622e-05	0.000130419	Vipr2	6.01466
ENSMUSG00000029674	0.872112	1.37473e-07	4.43077e-06	Limk1	5.98424
ENSMUSG00000034413	0.731384	6.82285e-09	4.01952e-07	Neurl1b	5.9725
ENSMUSG00000032591	1.00511	1.17579e-06	2.35147e-05	Mst1	5.95997
ENSMUSG00000043969	1.05737	2.31784e-06	3.96977e-05	Emx2	5.95817
ENSMUSG00000080775	0.743004	1.00977e-08	5.39618e-07	Gm6368	5.94089
ENSMUSG00000043668	0.710184	4.37592e-09	2.76792e-07	Tox3	5.93638
ENSMUSG00000062044	1.00701	1.3451e-06	2.62039e-05	Lmtk3	5.9124
ENSMUSG00000106651	0.811425	5.60274e-08	2.18295e-06	Gm42608	5.88413
ENSMUSG00000043445	1.18144	1.0527e-05	0.000127019	Pgp	5.88087
ENSMUSG00000018537	0.878143	2.06567e-07	6.1402e-06	Pcgf2	5.87033
ENSMUSG00000032584	0.852742	1.39368e-07	4.46136e-06	Mst1r	5.84626
ENSMUSG00000024212	0.81928	7.34636e-08	2.67574e-06	Mllt1	5.84468
ENSMUSG00000032968	0.905521	3.54889e-07	9.29899e-06	Inha	5.84052
ENSMUSG00000043165	1.58114	0.000205172	0.00121421	Lor	5.83106
ENSMUSG00000056367	0.697672	4.88868e-09	3.02005e-07	Actr3b	5.79822
ENSMUSG00000051599	0.96415	1.04742e-06	2.13875e-05	Pcdhb2	5.7655
ENSMUSG00000104833	1.27837	3.10835e-05	0.000289644	Gm42489	5.76221
ENSMUSG00000007594	0.790383	5.14192e-08	2.06511e-06	Hapln4	5.761
ENSMUSG00000087429	0.952907	9.82111e-07	2.04135e-05	Gm16235	5.72491
ENSMUSG00000035863	0.85434	2.09256e-07	6.21068e-06	Palm	5.70641
ENSMUSG00000051146	0.862705	2.73094e-07	7.70772e-06	Camk2n2	5.66253
ENSMUSG00000052135	0.883906	3.96464e-07	1.01365e-05	Foxo6	5.65859
ENSMUSG00000038704	1.03306	3.38798e-06	5.29278e-05	Aspdh	5.65092
ENSMUSG00000105945	0.855525	2.49149e-07	7.17687e-06	Gm43570	5.64949
ENSMUSG00000103039	0.946845	1.11979e-06	2.25561e-05	Gm37123	5.63454
ENSMUSG00000052684	0.669751	3.91623e-09	2.51965e-07	Jun	5.63068
ENSMUSG00000047502	0.784057	6.76575e-08	2.52003e-06	Mroh7	5.62144
ENSMUSG00000107145	0.970166	1.61068e-06	2.99521e-05	Gm43442	5.62016
ENSMUSG00000054708	0.600152	4.55286e-10	4.08483e-08	Ankrd24	5.60645
ENSMUSG00000005917	1.13891	1.19837e-05	0.000139798	Otx1	5.60505
ENSMUSG00000036941	0.812957	1.37697e-07	4.43077e-06	Elac1	5.57776
ENSMUSG00000020067	1.08358	7.1826e-06	9.45249e-05	Mypn	5.57363
ENSMUSG00000001300	0.684996	7.30798e-09	4.26677e-07	Efnb2	5.57327
ENSMUSG00000079065	0.565535	1.50741e-10	1.74458e-08	BC005561	5.55455
ENSMUSG00000030307	0.918187	9.17709e-07	1.94469e-05	Slc6a11	5.54336
ENSMUSG00000092375	0.766148	5.86659e-08	2.24111e-06	A730060N03Rik	5.54049
ENSMUSG00000026965	0.93982	1.35798e-06	2.64286e-05	Anapc2	5.51402
ENSMUSG00000035576	0.787021	1.01363e-07	3.46601e-06	L3mbtl1	5.50452
ENSMUSG00000021815	0.862981	4.21795e-07	1.06176e-05	Mss51	5.50142
ENSMUSG00000081517	1.17815	2.18627e-05	0.000221772	Gm16204	5.49055
ENSMUSG00000076433	0.820084	2.1234e-07	6.27366e-06	Cep295nl	5.4724
ENSMUSG00000090168	0.81139	1.85116e-07	5.6397e-06	D630014O11Rik	5.46273
ENSMUSG00000097220	0.858658	4.39384e-07	1.09092e-05	Gm26599	5.45863
ENSMUSG00000105063	1.08082	8.97078e-06	0.000112618	Gm43488	5.45506
ENSMUSG00000035478	0.895893	8.15192e-07	1.76375e-05	Mbd3	5.45486
ENSMUSG00000006442	0.810676	1.96897e-07	5.92477e-06	Srm	5.4362
ENSMUSG00000098160	1.16475	2.15589e-05	0.000219423	Gm26974	5.43516
ENSMUSG00000059842	0.63681	3.05086e-09	2.05058e-07	Zfp341	5.42281
ENSMUSG00000054715	0.934676	1.60879e-06	2.99521e-05	Zscan22	5.41505
ENSMUSG00000109324	0.561716	2.45636e-10	2.54201e-08	Prmt1	5.39792
ENSMUSG00000027318	1.0397	6.65589e-06	8.89226e-05	Adam33	5.38233
ENSMUSG00000021476	0.726544	3.95315e-08	1.69519e-06	Habp4	5.37864
ENSMUSG00000104130	0.716869	3.2338e-08	1.44737e-06	Gm36951	5.36956
ENSMUSG00000040659	0.757479	8.42174e-08	2.99492e-06	Efhd2	5.35886
ENSMUSG00000102927	1.30436	7.81089e-05	0.000578686	Gm37152	5.3574
ENSMUSG00000022463	0.87169	7.61972e-07	1.66976e-05	Srebf2	5.33305
ENSMUSG00000001143	0.729088	5.42084e-08	2.13762e-06	Lman2l	5.2975
ENSMUSG00000033295	0.625411	3.94257e-09	2.52829e-07	Ptprf	5.2561
ENSMUSG00000097566	0.976534	4.19599e-06	6.23628e-05	A930024N18Rik	5.25099
ENSMUSG00000008028	0.996191	5.44603e-06	7.60849e-05	1700008O03Rik	5.24387
ENSMUSG00000018476	0.945119	2.93326e-06	4.75981e-05	Kdm6b	5.22901
ENSMUSG00000104721	0.909092	1.82875e-06	3.30884e-05	Gm42696	5.21623
ENSMUSG00000006362	1.00735	6.84062e-06	9.10038e-05	Cbfa2t3	5.20287
ENSMUSG00000034771	0.809022	3.92927e-07	1.00593e-05	Tle2	5.18234
ENSMUSG00000091825	1.10305	2.10603e-05	0.000215204	Gm5778	5.15846
ENSMUSG00000059975	0.667913	1.93948e-08	9.39483e-07	Zfp74	5.15115
ENSMUSG00000040701	0.807762	4.20266e-07	1.05927e-05	Ap1g2	5.15067
ENSMUSG00000014747	0.900192	1.98613e-06	3.50919e-05	Ankrd53	5.13289
ENSMUSG00000002346	0.682494	3.15761e-08	1.42632e-06	Slc25a42	5.11914
ENSMUSG00000045498	0.917487	2.67637e-06	4.4287e-05	Pcdhb3	5.11265
ENSMUSG00000090778	0.896003	1.98128e-06	3.50919e-05	Gm3235	5.10996
ENSMUSG00000033826	1.08759	2.05097e-05	0.000211131	Dnah8	5.09865
ENSMUSG00000024335	0.517735	1.56142e-10	1.79646e-08	Brd2	5.07716
ENSMUSG00000104642	1.41081	0.000253848	0.00143078	Gm9207	5.07245
ENSMUSG00000108574	0.974245	6.52787e-06	8.77516e-05	Gm44981	5.05168
ENSMUSG00000087445	1.00899	9.98653e-06	0.000122308	Gm14286	5.04556
ENSMUSG00000020400	0.743086	1.64655e-07	5.15277e-06	Tnip1	5.04067
ENSMUSG00000093629	0.856902	1.34268e-06	2.6183e-05	Prox2os	5.03175
ENSMUSG00000029361	0.646129	1.6399e-08	8.0997e-07	Nos1	5.03023
ENSMUSG00000104284	0.780125	3.80611e-07	9.84706e-06	Gm10862	5.00803
ENSMUSG00000056592	0.649875	2.03414e-08	9.77535e-07	Zfp658	4.99859
ENSMUSG00000058922	1.14792	4.4234e-05	0.000375509	Gm10052	4.99833
ENSMUSG00000073412	1.12177	3.50959e-05	0.000316187	Lst1	4.99719
ENSMUSG00000041729	0.873619	1.93532e-06	3.45058e-05	Coro2b	4.9912
ENSMUSG00000022194	0.999055	1.08703e-05	0.000129641	Pabpn1	4.95907
ENSMUSG00000087629	1.07812	2.51841e-05	0.000246165	Gm12246	4.95813
ENSMUSG00000041000	0.819785	9.07414e-07	1.92496e-05	Trim62	4.9533
ENSMUSG00000107300	1.09344	3.20811e-05	0.000296258	Gm43279	4.91364
ENSMUSG00000098760	1.12828	4.52567e-05	0.000382861	Gm2164	4.9016
ENSMUSG00000021743	0.725974	1.78199e-07	5.45445e-06	Fezf2	4.89967
ENSMUSG00000031398	0.560063	1.86364e-09	1.38328e-07	Plxna3	4.88915
ENSMUSG00000036856	0.569998	2.82243e-09	1.93764e-07	Wnt4	4.87313
ENSMUSG00000037469	0.868454	2.46778e-06	4.13956e-05	Acp7	4.87002
ENSMUSG00000108865	0.959925	8.66674e-06	0.000109717	Gm44617	4.85928
ENSMUSG00000045876	0.68958	9.04482e-08	3.15606e-06	Pcdhb8	4.85713
ENSMUSG00000089271	1.10966	4.20857e-05	0.000362713	Gm24552	4.85571
ENSMUSG00000005045	0.76266	4.30943e-07	1.07648e-05	Chd5	4.85477
ENSMUSG00000000184	0.912675	4.94353e-06	7.08378e-05	Ccnd2	4.84262
ENSMUSG00000040543	0.692848	1.03669e-07	3.52545e-06	Pitpnm3	4.83909
ENSMUSG00000035199	0.896224	4.00713e-06	6.00579e-05	Arl6ip5	4.83707
ENSMUSG00000026239	1.09667	3.90152e-05	0.000342043	Pde6d	4.83494
ENSMUSG00000042385	1.23942	0.000126074	0.000835043	Gzmk	4.83297
ENSMUSG00000001313	0.652724	4.02217e-08	1.71393e-06	Rnd2	4.82724
ENSMUSG00000034891	0.816169	1.2345e-06	2.44637e-05	Sncb	4.82234
ENSMUSG00000040490	0.832517	1.61356e-06	2.99712e-05	Lrfn2	4.82212
ENSMUSG00000041986	0.51293	4.182e-10	3.85829e-08	Elmod1	4.81057
ENSMUSG00000089959	1.15853	7.06437e-05	0.000536222	Gm16268	4.80899

## Sheet: vHPC D2 sus-con
Ensembl	logFC	P.Value	adj.P.Val	external gene name	-log10(P)*|logFC|
ENSMUSG00000083773	3.23816	8.77116e-15	5.7185e-11	Gm13394	45.5187
ENSMUSG00000027855	3.0382	1.66053e-15	1.62391e-11	Sycp1	44.9039
ENSMUSG00000092444	2.33377	6.24643e-16	1.22174e-11	Gm18733	35.4835
ENSMUSG00000097554	2.45668	1.76669e-14	8.63867e-11	Gm26825	33.7863
ENSMUSG00000088025	2.70996	1.43266e-12	3.50269e-09	Rprl3	32.0964
ENSMUSG00000084403	2.36364	7.25683e-14	2.83873e-10	Rps15a-ps8	31.0565
ENSMUSG00000079012	2.33512	1.30885e-13	4.26665e-10	Serpina3m	30.0836
ENSMUSG00000093880	2.66051	1.76544e-11	2.87752e-08	Tmem181c-ps	28.6088
ENSMUSG00000072324	2.29489	1.02828e-11	2.01122e-08	Gm8420	25.2159
ENSMUSG00000097891	2.10855	7.30641e-11	7.64872e-08	Gm3650	21.3729
ENSMUSG00000026418	-2.29106	1.66273e-09	1.04908e-06	Tnni1	20.1136
ENSMUSG00000080880	1.8484	2.11916e-11	3.18836e-08	Gm14278	19.7296
ENSMUSG00000087775	1.86131	5.97117e-11	7.29938e-08	Rprl2	19.0299
ENSMUSG00000058174	-2.57434	5.78601e-08	1.8253e-05	Gm5148	18.6321
ENSMUSG00000098912	-1.46284	3.38211e-13	9.4501e-10	1500004A13Rik	18.2428
ENSMUSG00000035459	1.7464	4.77016e-11	6.21997e-08	Stab2	18.0254
ENSMUSG00000093994	-2.45817	9.60806e-08	2.67168e-05	Gm26498	17.2499
ENSMUSG00000096999	1.67867	7.43012e-11	7.64872e-08	Gm26793	17.0032
ENSMUSG00000103706	-3.10414	3.68237e-06	0.000458748	6820402A03Rik	16.8675
ENSMUSG00000024114	1.7546	1.29891e-09	8.76044e-07	Prss41	15.5921
ENSMUSG00000109447	-2.33231	3.14205e-07	6.67992e-05	Gm3198	15.1665
ENSMUSG00000096811	-2.03931	3.74498e-08	1.24149e-05	Gm25088	15.145
ENSMUSG00000041449	1.49501	2.14197e-10	1.82152e-07	Serpina3h	14.4555
ENSMUSG00000040899	1.68883	3.70822e-09	1.90866e-06	Ccr6	14.2382
ENSMUSG00000082978	-2.10067	4.84176e-07	9.56565e-05	Rpsa-ps11	13.2657
ENSMUSG00000107108	1.45711	9.71531e-10	6.78649e-07	Gm9936	13.1323
ENSMUSG00000105558	1.34853	3.43161e-10	2.5815e-07	Gm5855	12.7631
ENSMUSG00000075968	-2.1012	9.13415e-07	0.000153654	Gm25089	12.6899
ENSMUSG00000089775	1.64899	3.082e-08	1.07644e-05	Gm16270	12.3859
ENSMUSG00000018907	1.53913	1.34403e-08	5.36486e-06	Alox12e	12.1154
ENSMUSG00000035349	1.54048	1.69364e-08	6.49527e-06	ENSMUSG00000035349	11.9714
ENSMUSG00000097073	-2.06423	2.00693e-06	0.000288629	9430037G07Rik	11.7609
ENSMUSG00000071178	1.6288	6.83867e-08	2.04653e-05	Serpina1b	11.6704
ENSMUSG00000068299	-1.46327	1.11864e-08	4.55823e-06	Nat8f4	11.6349
ENSMUSG00000049123	1.51202	2.05761e-08	7.59335e-06	Catsperg2	11.6224
ENSMUSG00000095491	-2.00716	2.34699e-06	0.000329983	Gm24088	11.2993
ENSMUSG00000050141	-2.35734	1.71304e-05	0.00148254	Fam205c	11.2356
ENSMUSG00000057262	1.26721	1.40506e-09	9.16053e-07	Gm10020	11.2177
ENSMUSG00000095713	-2.01422	2.83956e-06	0.000388341	Gm26466	11.1723
ENSMUSG00000083623	1.30486	2.86105e-09	1.64345e-06	Gm7224	11.148
ENSMUSG00000085882	-1.49869	3.65747e-08	1.24149e-05	2610507I01Rik	11.1455
ENSMUSG00000092528	-1.87246	1.89453e-06	0.00027589	Nlrp1c-ps	10.7152
ENSMUSG00000081559	-2.03369	5.86917e-06	0.00067926	Gm12411	10.6391
ENSMUSG00000028575	-2.28725	2.87041e-05	0.00223675	Eqtn	10.3888
ENSMUSG00000020912	-1.74832	1.63252e-06	0.000243744	Krt12	10.1178
ENSMUSG00000020295	1.16988	2.48369e-09	1.47207e-06	Hbq1a	10.0667
ENSMUSG00000048758	-1.62816	7.85413e-07	0.0001422	Rpl29	9.93976
ENSMUSG00000078495	-2.11023	2.03392e-05	0.00168565	Zfp984	9.90049
ENSMUSG00000106087	-1.96073	9.97094e-06	0.00100527	Gm43609	9.80611
ENSMUSG00000094508	-1.73523	2.36196e-06	0.000329983	Gm26230	9.76367
ENSMUSG00000104117	-1.81455	4.7534e-06	0.000575121	Gm20743	9.65884
ENSMUSG00000108556	-1.92573	1.2043e-05	0.00116506	Gm17987	9.47317
ENSMUSG00000028573	-1.62848	3.00074e-06	0.000395715	Fggy	8.99375
ENSMUSG00000069917	-2.27684	0.000132424	0.00705743	Hba-a2	8.82966
ENSMUSG00000051663	1.06267	6.01859e-09	2.73762e-06	Pcdhb1	8.73572
ENSMUSG00000078721	-2.33581	0.000192733	0.00926208	Fam205a1	8.67762
ENSMUSG00000059040	0.823898	3.55055e-11	4.96038e-08	Eno1b	8.6095
ENSMUSG00000085235	-1.79542	1.60938e-05	0.00140526	Gm12576	8.60605
ENSMUSG00000099375	1.20149	6.90582e-08	2.04653e-05	Gm28187	8.60358
ENSMUSG00000038274	0.984739	3.87728e-09	1.94451e-06	Fau	8.28311
ENSMUSG00000026697	-1.70586	1.57599e-05	0.00138717	Myoc	8.19232
ENSMUSG00000109714	1.15562	1.12474e-07	2.90005e-05	Gm35021	8.03031
ENSMUSG00000104487	1.15753	1.21047e-07	3.03534e-05	Gm31373	8.00672
ENSMUSG00000020415	-1.44161	3.01455e-06	0.000395715	Pttg1	7.95883
ENSMUSG00000084215	0.925868	4.93752e-09	2.35544e-06	Gm11814	7.69071
ENSMUSG00000059674	0.901991	3.04342e-09	1.65351e-06	Cdh24	7.68193
ENSMUSG00000095009	-1.75943	4.61597e-05	0.00320155	Gm25175	7.62844
ENSMUSG00000097388	-1.25474	8.79911e-07	0.000153654	Gm3200	7.59816
ENSMUSG00000090272	-2.07647	0.000219541	0.0102974	Mndal	7.59672
ENSMUSG00000078942	-1.67215	3.07772e-05	0.0023423	Naip6	7.54434
ENSMUSG00000066258	-2.06446	0.000233833	0.0107613	Trim12a	7.49625
ENSMUSG00000043719	1.02898	6.25049e-08	1.91021e-05	Col6a6	7.41287
ENSMUSG00000078684	-1.40625	5.43853e-06	0.000640796	5830417I10Rik	7.40321
ENSMUSG00000097360	-1.58512	3.07201e-05	0.0023423	9430065F17Rik	7.15298
ENSMUSG00000028681	0.73776	2.3658e-10	1.92803e-07	Ptch2	7.1017
ENSMUSG00000060224	0.84012	3.62685e-09	1.90866e-06	Pyroxd2	7.09101
ENSMUSG00000106539	-0.742205	3.74998e-10	2.71651e-07	Gm43670	6.996
ENSMUSG00000028393	0.635517	9.85097e-12	2.01122e-08	Alad	6.99483
ENSMUSG00000026355	-0.861406	7.86371e-09	3.4956e-06	Mcm6	6.98115
ENSMUSG00000044783	-0.640542	1.53316e-11	2.7261e-08	Hjurp	6.92708
ENSMUSG00000030761	-1.34801	7.64191e-06	0.000818977	Myo7a	6.89749
ENSMUSG00000094581	-1.66559	7.28375e-05	0.00451371	Gm26365	6.89164
ENSMUSG00000020527	0.691755	1.10098e-10	1.0767e-07	Myo19	6.88864
ENSMUSG00000062822	-0.653319	7.38521e-11	7.64872e-08	4833420G17Rik	6.61919
ENSMUSG00000072707	1.04424	5.96424e-07	0.000113257	Olfr31	6.49982
ENSMUSG00000091177	1.01751	5.24345e-07	0.000102557	Gm15494	6.39033
ENSMUSG00000020014	0.641705	1.28389e-10	1.19579e-07	Cfap54	6.34741
ENSMUSG00000033488	-1.09248	1.55225e-06	0.000233542	BC026585	6.34626
ENSMUSG00000097178	-1.27205	1.17979e-05	0.00114804	2310002F09Rik	6.26893
ENSMUSG00000029298	-0.994222	5.69049e-07	0.000109118	Gbp9	6.20877
ENSMUSG00000027420	0.8035	1.939e-08	7.29325e-06	Bfsp1	6.19693
ENSMUSG00000085642	-1.80375	0.000418744	0.0160278	3110053B16Rik	6.09315
ENSMUSG00000098915	0.87529	1.12687e-07	2.90005e-05	Rpl15-ps2	6.08163
ENSMUSG00000095041	0.867803	1.04025e-07	2.82588e-05	AC149090.1	6.05975
ENSMUSG00000063253	-0.77486	1.68595e-08	6.49527e-06	Scoc	6.02311
ENSMUSG00000030532	0.703902	2.94088e-09	1.64345e-06	Hddc3	6.00535
ENSMUSG00000001700	-1.45509	7.91915e-05	0.00479913	Gramd3	5.96779
ENSMUSG00000080712	-1.05817	2.62328e-06	0.000363891	Hist3h2bb-ps	5.90582
ENSMUSG00000024481	1.19679	1.37479e-05	0.00125067	Lvrn	5.8185
ENSMUSG00000097516	0.763192	2.6612e-08	9.46371e-06	4930467D21Rik	5.78112
ENSMUSG00000031552	-1.31519	4.05498e-05	0.00292662	Adam18	5.77632
ENSMUSG00000002324	-1.00585	1.83823e-06	0.000272379	Rec8	5.76913
ENSMUSG00000084890	-2.01963	0.00144688	0.0365156	A830036E02Rik	5.73488
ENSMUSG00000035873	-0.858645	3.03669e-07	6.52688e-05	Pawr	5.59631
ENSMUSG00000073179	-1.57338	0.000329074	0.0135457	Gm10478	5.47964
ENSMUSG00000079014	1.11033	1.171e-05	0.00114518	Serpina3i	5.47551
ENSMUSG00000097635	-1.40168	0.000124816	0.00674385	Gm26826	5.47179
ENSMUSG00000032518	-0.993838	3.3219e-06	0.00042466	Rpsa	5.44485
ENSMUSG00000031173	-1.12947	1.73986e-05	0.00149254	Otc	5.3757
ENSMUSG00000031389	0.611635	1.89191e-09	1.15637e-06	Arhgap4	5.33535
ENSMUSG00000070390	-1.02741	7.6626e-06	0.000818977	Nlrp1b	5.25584
ENSMUSG00000091089	0.868578	9.27e-07	0.000153654	A930018M24Rik	5.24006
ENSMUSG00000044573	-0.882876	1.2239e-06	0.000185568	Acp1	5.21979
ENSMUSG00000060093	0.738536	1.18726e-07	3.01579e-05	Hist1h4a	5.1147
ENSMUSG00000101939	1.63591	0.000808611	0.0252366	Gm28438	5.05866
ENSMUSG00000067235	1.09229	2.44919e-05	0.00197101	H2-Q10	5.03654
ENSMUSG00000051237	1.11349	3.07227e-05	0.0023423	9230109A22Rik	5.02467
ENSMUSG00000109404	1.01556	1.2092e-05	0.00116506	Gm19963	4.99402
ENSMUSG00000044229	-0.619043	8.58371e-09	3.64976e-06	Nxpe4	4.9934
ENSMUSG00000052921	0.513199	2.70367e-10	2.11524e-07	Arhgef15	4.91031
ENSMUSG00000074252	-1.93158	0.00292729	0.0574272	Gm10654	4.89371
ENSMUSG00000066553	0.688667	8.40161e-08	2.41658e-05	Gm6969	4.87276
ENSMUSG00000087335	-1.6999	0.00142949	0.0363478	4930526F13Rik	4.83591
ENSMUSG00000080574	-0.943932	7.64624e-06	0.000818977	Mir466i	4.82967
ENSMUSG00000083595	-0.987359	1.30224e-05	0.00120884	Gm9200	4.82355
ENSMUSG00000078160	-1.28058	0.00017666	0.00876981	Gm16503	4.80582
ENSMUSG00000085666	0.712912	1.9529e-07	4.29177e-05	Gm9855	4.78315
ENSMUSG00000108823	-1.38077	0.000360559	0.0144809	Gm18959	4.75401
ENSMUSG00000038422	0.641715	5.38546e-08	1.72679e-05	Hdhd3	4.66448
ENSMUSG00000105516	-1.5887	0.00120927	0.0328503	Gm36823	4.635
ENSMUSG00000104411	-1.37306	0.000452084	0.0169069	Gm30340	4.59258
ENSMUSG00000015568	0.549784	4.79275e-09	2.34354e-06	Lpl	4.57388
ENSMUSG00000102259	0.767086	1.18577e-06	0.000181191	Gm38230	4.54575
ENSMUSG00000043091	1.00396	3.17545e-05	0.00238776	Tuba1c	4.51602
ENSMUSG00000046056	-1.52749	0.00110792	0.0308778	Sbsn	4.51448
ENSMUSG00000056032	-1.44655	0.000790815	0.0248674	BC018473	4.48708
ENSMUSG00000028392	0.654686	1.45263e-07	3.50766e-05	Bspry	4.47664
ENSMUSG00000037578	-1.33157	0.000457825	0.0170564	Pkd2l1	4.44653
ENSMUSG00000099618	-1.34547	0.000512765	0.018504	Gm28118	4.42671
ENSMUSG00000082286	0.584997	3.739e-08	1.24149e-05	Pisd-ps1	4.34492
ENSMUSG00000066800	-0.730263	1.16693e-06	0.000181143	Rnasel	4.33262
ENSMUSG00000091556	-1.03653	6.72084e-05	0.00426795	Gm14569	4.32498
ENSMUSG00000055177	0.827196	6.468e-06	0.000727055	Cstl1	4.29251
ENSMUSG00000050103	-0.549575	2.36861e-08	8.57918e-06	Agmo	4.19079
ENSMUSG00000010651	0.856331	1.31436e-05	0.00120884	Acaa1b	4.18
ENSMUSG00000043410	-0.615414	1.80609e-07	4.10758e-05	Hfm1	4.1499
ENSMUSG00000040113	-0.977396	5.71851e-05	0.00376594	Mettl11b	4.14681
ENSMUSG00000015656	-0.649462	4.35674e-07	8.78489e-05	Hspa8	4.13112
ENSMUSG00000109812	-0.787463	6.32287e-06	0.000714849	Gm45640	4.09409
ENSMUSG00000044424	-1.26396	0.00066291	0.0220883	Gm9493	4.01755
ENSMUSG00000019232	-1.13787	0.000299701	0.0128092	Etnppl	4.00908
ENSMUSG00000015980	0.490726	8.35483e-09	3.63138e-06	Lrrc27	3.96411
ENSMUSG00000086496	0.494349	9.62963e-09	4.00736e-06	Gm14204	3.96289
ENSMUSG00000046152	-0.619278	4.00335e-07	8.24226e-05	Fut10	3.96188
ENSMUSG00000109305	-1.15729	0.000396234	0.0154689	1810010D01Rik	3.93716
ENSMUSG00000041144	-0.769958	8.13349e-06	0.000859908	Dnah7b	3.91887
ENSMUSG00000097574	-1.25594	0.00079632	0.0249603	C920006O11Rik	3.89205
ENSMUSG00000078249	0.612304	4.50216e-07	8.98548e-05	Hmga1-rs1	3.88603
ENSMUSG00000040629	0.911105	6.02652e-05	0.00394223	Mael	3.8448
ENSMUSG00000057596	-1.73958	0.00617827	0.0897111	Trim30d	3.84297
ENSMUSG00000021969	-0.395232	2.05228e-10	1.82152e-07	Zdhhc20	3.82892
ENSMUSG00000101828	0.840989	2.82326e-05	0.00220881	D130051D11Rik	3.82587
ENSMUSG00000108228	0.519017	4.39141e-08	1.43152e-05	6430584L05Rik	3.81861
ENSMUSG00000028860	0.719696	5.01373e-06	0.000601617	Sytl1	3.81427
ENSMUSG00000074715	-1.08442	0.000308405	0.0129968	Ccl28	3.80728
ENSMUSG00000096349	-1.94859	0.0119956	0.130201	Gm22513	3.74319
ENSMUSG00000110086	0.62308	9.87346e-07	0.000160929	Gm45623	3.74192
ENSMUSG00000021091	0.554447	1.80173e-07	4.10758e-05	Serpina3n	3.73936
ENSMUSG00000096046	-1.26868	0.00113168	0.0313077	Gm24969	3.73788
ENSMUSG00000061815	1.2325	0.000941469	0.0279851	Rufy4	3.72978
ENSMUSG00000008668	-0.561836	2.50413e-07	5.44203e-05	Rps18	3.70887
ENSMUSG00000060036	-0.547827	1.91576e-07	4.25799e-05	Rpl3	3.68011
ENSMUSG00000081434	0.932163	0.000121648	0.00664613	Gm14165	3.64932
ENSMUSG00000109674	-1.00128	0.000235673	0.0108205	Gm45470	3.63233
ENSMUSG00000106408	-0.605065	1.10226e-06	0.000172541	Gm43321	3.6048
ENSMUSG00000030670	-1.03837	0.000355276	0.0143868	Cyp2r1	3.5818
ENSMUSG00000055775	0.711924	9.60408e-06	0.000977819	Myh8	3.57211
ENSMUSG00000042828	0.798855	3.49832e-05	0.00258203	Trim72	3.55981
ENSMUSG00000086361	0.71436	1.23328e-05	0.00117095	Gm6569	3.50675
ENSMUSG00000046101	-1.03864	0.000429357	0.0162961	Mcmdc2	3.4973
ENSMUSG00000017868	-0.930211	0.000190302	0.00919041	Sgk2	3.4609
ENSMUSG00000064330	-1.3525	0.00277854	0.0555404	Pde6h	3.45725
ENSMUSG00000037847	-0.5577	6.53151e-07	0.000120519	Nmrk1	3.44937
ENSMUSG00000078201	0.474568	6.01603e-08	1.86774e-05	Tmem203	3.42671
ENSMUSG00000102219	0.872291	0.000124257	0.00673222	Gm6606	3.40689
ENSMUSG00000110173	-0.754817	3.22619e-05	0.00239928	Gm6929	3.39012
ENSMUSG00000055415	-0.753294	3.36807e-05	0.00249531	Atp10b	3.3692
ENSMUSG00000028009	1.47804	0.00527582	0.0825373	1700061I17Rik	3.36656
ENSMUSG00000051048	0.608949	2.99163e-06	0.000395715	P4ha3	3.36389
ENSMUSG00000047419	-0.55451	1.10269e-06	0.000172541	Cmya5	3.30352
ENSMUSG00000034875	-0.548403	1.05766e-06	0.000168186	Nudt19	3.27706
ENSMUSG00000027966	0.52431	6.05483e-07	0.000113872	Col11a1	3.26011
ENSMUSG00000023236	0.473965	1.36045e-07	3.32612e-05	Scg5	3.25439
ENSMUSG00000036151	0.639631	8.99421e-06	0.000930782	Tm6sf2	3.2276
ENSMUSG00000097180	0.862321	0.00018102	0.00887362	2700038G22Rik	3.22704
ENSMUSG00000037860	-0.663542	1.38217e-05	0.00125157	Aim2	3.22444
ENSMUSG00000051606	-0.639573	9.33717e-06	0.000956156	2010001K21Rik	3.21691
ENSMUSG00000028602	-1.41924	0.00556121	0.0852443	Tnfrsf8	3.20014
ENSMUSG00000039013	0.6984	2.70025e-05	0.00212105	Siglecf	3.19071
ENSMUSG00000051113	0.521302	9.2519e-07	0.000153654	Fam71e1	3.14541
ENSMUSG00000077681	0.597044	5.99304e-06	0.000689516	Gm22496	3.11797
ENSMUSG00000023764	0.446284	1.1247e-07	2.90005e-05	Sfi1	3.10121
ENSMUSG00000030351	0.704888	4.35066e-05	0.00308313	Tspan11	3.07433
ENSMUSG00000033186	-0.499727	7.58927e-07	0.000138728	Mzt1	3.05823
ENSMUSG00000069755	-1.6077	0.0126779	0.134838	Zfp125	3.04973
ENSMUSG00000038141	-0.431987	8.79856e-08	2.49407e-05	Tmem181a	3.04792
ENSMUSG00000087111	0.948256	0.000627184	0.0213341	Gm11399	3.03689
ENSMUSG00000079547	-1.03622	0.00126439	0.0338771	H2-DMb1	3.0031
ENSMUSG00000039234	-0.431055	1.11015e-07	2.90005e-05	Sec24d	2.99783
ENSMUSG00000067274	-0.536345	3.06445e-06	0.000399584	Rplp0	2.95722
ENSMUSG00000056023	-1.0893	0.00194093	0.043979	Gm9989	2.95418
ENSMUSG00000093483	0.574522	7.24036e-06	0.000786745	AA465934	2.95318
ENSMUSG00000060678	-0.741925	0.000108636	0.00615383	Hist1h4c	2.94101
ENSMUSG00000086683	-0.83044	0.000300031	0.0128092	Gm12867	2.9255
ENSMUSG00000015134	-1.12717	0.00260522	0.0534685	Aldh1a3	2.91279
ENSMUSG00000082809	0.568954	8.08996e-06	0.000859908	Gm14150	2.89714
ENSMUSG00000044339	0.515769	2.68246e-06	0.000369481	Alkbh2	2.87359
ENSMUSG00000103183	-0.525558	3.67836e-06	0.000458748	Gm37090	2.85606
ENSMUSG00000043192	0.3469	5.88847e-09	2.73762e-06	Gm1840	2.85499
ENSMUSG00000023484	0.736425	0.000141775	0.00745423	Prph	2.83406
ENSMUSG00000028167	-0.802818	0.000299762	0.0128092	Bdh2	2.82851
ENSMUSG00000060639	0.599785	2.05186e-05	0.00168658	Hist1h4i	2.8117
ENSMUSG00000017734	-0.390063	8.16429e-08	2.38336e-05	Dbndd2	2.7648
ENSMUSG00000105700	-0.452898	8.97576e-07	0.000153654	Gm42772	2.73864
ENSMUSG00000050994	-0.765844	0.000286622	0.0125617	Adgb	2.71315
ENSMUSG00000006649	-0.80403	0.000441861	0.0165562	Nphs1	2.69729
ENSMUSG00000027318	0.615945	4.36708e-05	0.0030836	Adam33	2.6854
ENSMUSG00000046886	-0.996252	0.00205259	0.0455177	Zfp474	2.67762
ENSMUSG00000079491	0.673359	0.000108862	0.00615383	H2-T10	2.6686
ENSMUSG00000104488	-0.549751	1.43734e-05	0.00128958	Gm38062	2.66214
ENSMUSG00000065590	0.636445	7.60581e-05	0.00464959	Mir212	2.62143
ENSMUSG00000085179	0.688262	0.000156039	0.0079364	Gm13645	2.62005
ENSMUSG00000047676	0.533252	1.23952e-05	0.0011712	Rpsa-ps10	2.61653
ENSMUSG00000097431	-0.754344	0.000355227	0.0143868	Gm26782	2.60211
ENSMUSG00000003545	0.587157	4.14369e-05	0.00296874	Fosb	2.57328
ENSMUSG00000041548	-0.543741	1.8652e-05	0.00157928	Hspb8	2.5715
ENSMUSG00000020599	-0.420025	9.10966e-07	0.000153654	Rgs9	2.53716
ENSMUSG00000085803	1.03658	0.0036019	0.0660122	Gm12056	2.53286
ENSMUSG00000045551	0.800186	0.0007017	0.0227983	Fpr1	2.52366
ENSMUSG00000107331	0.369702	1.49623e-07	3.55695e-05	Gm42732	2.52322
ENSMUSG00000029084	-0.522656	1.50284e-05	0.00133004	Cd38	2.52082
ENSMUSG00000071398	-0.787459	0.000632188	0.0213927	2410004P03Rik	2.5192
ENSMUSG00000026980	-0.564795	3.72484e-05	0.0026983	Ly75	2.50142
ENSMUSG00000022177	0.470181	5.39087e-06	0.000639031	Haus4	2.47708
ENSMUSG00000053835	-0.525315	2.05229e-05	0.00168658	H2-T24	2.46255
ENSMUSG00000035775	-1.26692	0.0114553	0.127087	Krt20	2.45908
ENSMUSG00000096255	0.789973	0.000780396	0.024619	Dynlt1b	2.45499
ENSMUSG00000026414	-1.40015	0.0178118	0.162965	Tnnt2	2.44927
ENSMUSG00000069206	-0.493177	1.13261e-05	0.00111883	Zfp874a	2.43921
ENSMUSG00000106073	-0.602177	9.00729e-05	0.00535482	Gm42892	2.43605
ENSMUSG00000072844	-1.29036	0.0129894	0.136981	G530011O06Rik	2.43414
ENSMUSG00000081225	-0.82461	0.00112959	0.0312967	Cyp2j12	2.43019
ENSMUSG00000033177	0.497681	1.39627e-05	0.00125851	Tmprss7	2.41626
ENSMUSG00000073412	0.639795	0.000171718	0.00856796	Lst1	2.40895
ENSMUSG00000100147	-0.436547	3.15821e-06	0.000409082	1700047M11Rik	2.40125
ENSMUSG00000097547	-0.781058	0.000849141	0.0260927	B230110C06Rik	2.39864
ENSMUSG00000039903	-0.607737	0.000116241	0.00642675	Eva1c	2.39123
ENSMUSG00000086652	0.682482	0.000318128	0.0132192	Gm14029	2.38691
ENSMUSG00000087263	-1.28913	0.0140829	0.143537	Gm15726	2.38658
ENSMUSG00000097617	-0.821714	0.00127192	0.0338982	Gm10687	2.37931
ENSMUSG00000027940	-0.351965	1.85741e-07	4.17575e-05	Tpm3	2.36911
ENSMUSG00000035299	-0.633002	0.000181664	0.0088829	Mid1	2.36789
ENSMUSG00000073643	0.389668	8.388e-07	0.000149146	Wdfy1	2.36776
ENSMUSG00000027490	0.58489	9.27835e-05	0.00546269	E2f1	2.35859
ENSMUSG00000028862	-0.744477	0.000693727	0.0226143	Map3k6	2.35166
ENSMUSG00000027375	-0.528422	3.54895e-05	0.00259977	Mal	2.35142
ENSMUSG00000057092	0.558015	6.29313e-05	0.00404892	Fxyd3	2.34429
ENSMUSG00000069306	-1.03816	0.00559346	0.0854063	Hist1h4m	2.33828
ENSMUSG00000103847	0.364149	3.8067e-07	7.92078e-05	Gm20056	2.33764
ENSMUSG00000102647	-0.738356	0.000693392	0.0226143	Gm38024	2.33248
ENSMUSG00000097823	-0.477504	1.30923e-05	0.00120884	Gm16701	2.33165
ENSMUSG00000044957	-0.774568	0.00101824	0.0290099	Pp2d1	2.31762
ENSMUSG00000032363	0.658317	0.000308988	0.0129968	Adamts7	2.31073
ENSMUSG00000106664	0.528952	4.28705e-05	0.00304911	Gm17936	2.31038
ENSMUSG00000083218	0.698372	0.000492652	0.0179813	Gm16425	2.30984
ENSMUSG00000042385	0.653773	0.000295957	0.0127502	Gzmk	2.30702
ENSMUSG00000090370	-0.788641	0.00119245	0.0325288	Gm21989	2.30564
ENSMUSG00000078958	0.603553	0.000151646	0.00787928	Atp6ap1l	2.30507
ENSMUSG00000058126	0.3827	9.49353e-07	0.000156037	Tpm3-rs7	2.30484
ENSMUSG00000087530	0.669794	0.000374225	0.0147342	Gm15533	2.2953
ENSMUSG00000028961	0.36578	5.41943e-07	0.000104949	Pgd	2.292
ENSMUSG00000056592	0.399983	1.90425e-06	0.00027589	Zfp658	2.28801
ENSMUSG00000063696	0.449248	8.43697e-06	0.00088379	Gm8730	2.2794
ENSMUSG00000085269	-0.553244	7.60707e-05	0.00464959	Gm15777	2.27869
ENSMUSG00000075514	0.527664	4.95969e-05	0.00340374	Gm13375	2.27136
ENSMUSG00000073647	0.332116	1.50942e-07	3.55695e-05	Gm10557	2.26543
ENSMUSG00000109284	-0.959946	0.00437358	0.0738711	B230311B06Rik	2.26467
ENSMUSG00000028164	-0.39469	1.89213e-06	0.00027589	Manba	2.25883
ENSMUSG00000026632	-0.450271	9.64871e-06	0.000977819	Tatdn3	2.25835
ENSMUSG00000020287	0.372584	9.04929e-07	0.000153654	Mpg	2.25167
ENSMUSG00000026946	-0.504147	3.60729e-05	0.00262286	Nmi	2.23983
ENSMUSG00000051729	-0.832338	0.00206848	0.0456629	Gm5087	2.23429
ENSMUSG00000103931	-0.639675	0.000334509	0.0137163	Gm36962	2.22325
ENSMUSG00000001249	0.512818	4.80114e-05	0.00330653	Hpn	2.21468
ENSMUSG00000075511	-0.601924	0.000215873	0.0101497	1700001L05Rik	2.20654
ENSMUSG00000015451	0.489427	3.18628e-05	0.00238776	C4a	2.20081
ENSMUSG00000102927	0.830777	0.00244302	0.0512213	Gm37152	2.17005
ENSMUSG00000003273	0.318213	1.64777e-07	3.83675e-05	Car11	2.15847
ENSMUSG00000071076	0.337781	4.20989e-07	8.5772e-05	Jund	2.1536
ENSMUSG00000063171	-0.511007	6.14308e-05	0.00399178	Rps4l	2.15217
ENSMUSG00000034463	-0.332428	3.35893e-07	7.06424e-05	Scara3	2.15207
ENSMUSG00000055917	-0.437673	1.25852e-05	0.00118343	Zfp277	2.14466
ENSMUSG00000056018	-0.756386	0.00147916	0.0369614	Ccdc7b	2.14056
ENSMUSG00000095115	-0.424738	9.26524e-06	0.000953784	Itpripl2	2.13777
ENSMUSG00000016503	-0.448139	1.79202e-05	0.00153057	Gtf3a	2.12716
ENSMUSG00000029994	0.501061	5.69597e-05	0.00376377	Anxa4	2.12672
ENSMUSG00000045106	-0.355212	1.05332e-06	0.000168186	Ccdc73	2.12326
ENSMUSG00000103625	0.535478	0.000108563	0.00615383	Gm37357	2.1228
ENSMUSG00000031489	-0.54132	0.0001215	0.00664613	Adrb3	2.1195
ENSMUSG00000045140	0.458789	2.41951e-05	0.0019555	Pigw	2.1179
ENSMUSG00000020787	0.495749	5.34916e-05	0.00362715	P2rx1	2.1177
ENSMUSG00000030255	-0.467704	3.19885e-05	0.00238802	Sspn	2.10233
ENSMUSG00000040084	-1.25106	0.0209959	0.175886	Bub1b	2.09911
ENSMUSG00000049608	-0.684891	0.000890054	0.0269483	Gpr55	2.08932
ENSMUSG00000035208	0.546261	0.000154897	0.0079364	Slfn8	2.08123
ENSMUSG00000062778	-0.627778	0.000484794	0.0177567	Chia1	2.08074
ENSMUSG00000104592	-0.685974	0.000954634	0.0281898	Gm42721	2.07175
ENSMUSG00000084099	0.621933	0.000471653	0.0174345	Gm12929	2.06878
ENSMUSG00000024987	-0.783879	0.00239313	0.0504932	Cyp26a1	2.05457
ENSMUSG00000044708	0.480724	5.40225e-05	0.00363102	Kcnj10	2.05146
ENSMUSG00000033170	0.59767	0.000370536	0.0147004	Card10	2.05071
ENSMUSG00000092448	-0.489748	6.64992e-05	0.00423667	Gm20387	2.04577
ENSMUSG00000090963	-0.675937	0.000965153	0.0282596	Gm17655	2.03822
ENSMUSG00000001473	-0.443877	2.60492e-05	0.00206274	Tubb6	2.03482
ENSMUSG00000041231	-0.456711	3.57521e-05	0.00260924	Ublcp1	2.03086
ENSMUSG00000041653	-0.3638	2.8591e-06	0.000388341	Pnpla3	2.01683
ENSMUSG00000070426	0.293077	1.32487e-07	3.28014e-05	Rnf121	2.01573
ENSMUSG00000044501	-0.397723	8.76908e-06	0.000912311	Zfp758	2.0113
ENSMUSG00000092571	-0.864859	0.00474245	0.0775205	Gm4134	2.00993
ENSMUSG00000030929	-0.366808	3.79295e-06	0.000466581	Eri2	1.98847
ENSMUSG00000032591	0.566847	0.0003123	0.0130798	Mst1	1.98704
ENSMUSG00000083879	0.437747	2.89058e-05	0.00224353	Gm14038	1.98694
ENSMUSG00000055027	-0.661897	0.00106599	0.0299996	Smyd1	1.96732
ENSMUSG00000028268	-0.597289	0.000514083	0.0185174	Gbp3	1.96446
ENSMUSG00000000365	-0.809058	0.00383473	0.0688676	Rnf17	1.9549
ENSMUSG00000028568	-0.355082	3.18437e-06	0.000409758	Btf3l4	1.95188
ENSMUSG00000056367	0.369654	5.38848e-06	0.000639031	Actr3b	1.94754
ENSMUSG00000094595	-0.611275	0.000657933	0.022011	Fsbp	1.94497
ENSMUSG00000043243	0.421261	2.45885e-05	0.00197101	Fam129c	1.9417
ENSMUSG00000047671	-0.817183	0.00425958	0.0729455	Tctex1d4	1.93724
ENSMUSG00000018927	0.538358	0.000260871	0.0117566	Ccl6	1.92925
ENSMUSG00000026511	-0.408259	1.88242e-05	0.00158199	Srp9	1.92914
ENSMUSG00000018844	0.450254	5.66062e-05	0.00375309	Fndc8	1.91229
ENSMUSG00000045876	0.387509	1.31644e-05	0.00120884	Pcdhb8	1.89128
ENSMUSG00000055078	-0.340723	2.92221e-06	0.000394176	Gabra5	1.88566
ENSMUSG00000075391	0.378143	1.04728e-05	0.0010451	Gm13443	1.88313
ENSMUSG00000015852	-0.621039	0.00093349	0.0279176	Fcrls	1.88168
ENSMUSG00000033082	-0.473256	0.000106458	0.00607061	Clec1a	1.88016
ENSMUSG00000066361	0.553702	0.000408599	0.0157831	Serpina3c	1.87633
ENSMUSG00000085998	0.505795	0.000201741	0.0095773	AW822252	1.86902
ENSMUSG00000042793	0.446091	6.82983e-05	0.00429533	Lgr6	1.85823
ENSMUSG00000082829	0.43531	5.40148e-05	0.00363102	Gm15780	1.85768
ENSMUSG00000008028	0.528795	0.000307031	0.0129702	1700008O03Rik	1.85756
ENSMUSG00000035435	-0.609796	0.000950973	0.0281819	Abca17	1.8427
ENSMUSG00000090486	0.686574	0.002092	0.0460264	BC035947	1.83963
ENSMUSG00000020798	0.56282	0.000565022	0.0199122	Spns3	1.828
ENSMUSG00000092274	-0.726346	0.0032593	0.06172	Neat1	1.80633
ENSMUSG00000006344	-0.488462	0.000203118	0.00961933	Ggt5	1.80353
ENSMUSG00000056144	-0.771755	0.00469157	0.0771113	Trim34a	1.79717
ENSMUSG00000066363	0.853988	0.00788353	0.102933	Serpina3f	1.79618
ENSMUSG00000003038	-0.414118	4.64669e-05	0.00321147	Hmgn2	1.79431
ENSMUSG00000020890	-0.454563	0.000116313	0.00642675	Gucy2e	1.78842
ENSMUSG00000020182	-0.426878	6.75715e-05	0.00427712	Ddc	1.78018
ENSMUSG00000050211	0.470494	0.00016493	0.00829274	Pla2g4e	1.77974
ENSMUSG00000084592	-0.650952	0.00185944	0.0428877	Mir1898	1.7775
ENSMUSG00000034681	-0.29672	1.04401e-06	0.000168186	Rnps1	1.77477
ENSMUSG00000106676	-0.546919	0.000583809	0.0203906	Gm42895	1.76859
ENSMUSG00000063524	-0.323662	3.46494e-06	0.000440069	Eno1	1.7673
ENSMUSG00000097381	-0.652161	0.00196386	0.0441137	A230087F16Rik	1.76533
ENSMUSG00000097585	-0.472809	0.000186264	0.00906253	E230029C05Rik	1.76351
ENSMUSG00000031767	-0.57041	0.000815684	0.025364	Nudt7	1.7617
ENSMUSG00000102788	-0.774387	0.00533416	0.0831984	Gm38255	1.76013
ENSMUSG00000040860	-0.434818	9.24685e-05	0.00546269	Crocc	1.75406
ENSMUSG00000081640	0.6701	0.00253821	0.0524788	Rplp0-ps1	1.73923
ENSMUSG00000024553	0.469196	0.00019719	0.00939273	Galr1	1.73843
ENSMUSG00000094832	-0.46255	0.000174631	0.00869109	Gm21846	1.73821
ENSMUSG00000033377	-0.50227	0.000350977	0.0143016	Palmd	1.7352
ENSMUSG00000028631	0.332181	6.17545e-06	0.000706348	Kcnq4	1.73044
ENSMUSG00000030004	-0.624932	0.0018071	0.0418284	Nat8	1.7142
ENSMUSG00000014747	0.48056	0.000275965	0.0122118	Ankrd53	1.71038
ENSMUSG00000106862	-0.707162	0.00399308	0.0708051	Gm42811	1.69626
ENSMUSG00000000560	0.31132	3.57699e-06	0.00045137	Gabra2	1.6956
ENSMUSG00000096351	0.407708	7.02822e-05	0.00440468	Samd11	1.69327
ENSMUSG00000091230	-0.612462	0.00172092	0.0405438	Gm6970	1.69299
ENSMUSG00000066693	-0.818695	0.0085916	0.108432	Gm7493	1.69136
ENSMUSG00000029816	-0.640873	0.00231082	0.049181	Gpnmb	1.68949
ENSMUSG00000052684	0.351316	1.58157e-05	0.00138717	Jun	1.68664
ENSMUSG00000032584	0.42392	0.000105099	0.006046	Mst1r	1.68653
ENSMUSG00000043873	-0.512203	0.000520407	0.0187107	Chil5	1.6819
ENSMUSG00000091866	0.416866	9.30046e-05	0.00546269	Gm6257	1.68059
ENSMUSG00000096780	0.298485	2.35548e-06	0.000329983	Tmem181b-ps	1.67985
ENSMUSG00000040140	0.40744	7.57291e-05	0.00464959	Tdrd6	1.67895
ENSMUSG00000049571	0.397671	6.00607e-05	0.00394204	Cfap46	1.67873
ENSMUSG00000027472	0.29693	2.35818e-06	0.000329983	Pdrg1	1.67095
ENSMUSG00000063652	-0.50891	0.000521996	0.0187334	Slc22a21	1.67041
ENSMUSG00000061684	-0.818228	0.00909073	0.111407	Rpl21-ps8	1.67033
ENSMUSG00000085282	0.419761	0.000106055	0.00606527	Gm15663	1.66833
ENSMUSG00000052837	0.367824	2.95834e-05	0.00228705	Junb	1.66586
ENSMUSG00000026940	0.68326	0.00365898	0.0666351	Ccdc183	1.66486
ENSMUSG00000046000	0.446653	0.000190776	0.00919061	Naa11	1.66132
ENSMUSG00000006154	-0.613152	0.00203304	0.0453064	Eps8l1	1.65051
ENSMUSG00000102289	-0.628745	0.00237602	0.0502951	Gm31258	1.64992
ENSMUSG00000096948	-0.391049	6.07608e-05	0.0039614	Gm4221	1.64881
ENSMUSG00000025081	-0.818433	0.00970869	0.115436	Tdrd1	1.64737
ENSMUSG00000003477	-1.4301	0.07106	0.320836	Inmt	1.64228
ENSMUSG00000109438	0.34792	1.95065e-05	0.00163046	Gm45073	1.63864
ENSMUSG00000047632	-0.408648	9.81647e-05	0.00568048	Fgfbp3	1.63788
ENSMUSG00000068758	0.459854	0.000274526	0.0122033	Il3ra	1.63773
ENSMUSG00000035964	-0.355758	2.55751e-05	0.00203343	Tmem59l	1.6337
ENSMUSG00000076258	1.23113	0.0475283	0.264092	Gm23935	1.62884
ENSMUSG00000026609	0.685884	0.00426737	0.0729593	Ush2a	1.62544
ENSMUSG00000034842	-0.508451	0.000667423	0.0221632	Art3	1.61464
ENSMUSG00000057751	-0.487176	0.000492765	0.0179813	Megf6	1.61127
ENSMUSG00000032517	-0.455595	0.000294275	0.0127058	Mobp	1.60882
ENSMUSG00000073485	-0.563068	0.00141403	0.036153	H3f3aos	1.60448
ENSMUSG00000022620	0.368918	4.50394e-05	0.00315036	Arsa	1.60347
ENSMUSG00000095597	0.482397	0.000476073	0.0175358	Gm6472	1.60268
ENSMUSG00000048677	-0.451985	0.00028837	0.0125617	Tpcn2	1.60005
ENSMUSG00000054594	-1.08646	0.0345607	0.224427	Oscar	1.58777
ENSMUSG00000110218	0.723099	0.00642131	0.0918087	Gm20219	1.58531
ENSMUSG00000109150	-0.668108	0.00426283	0.0729455	Gm45793	1.58362
ENSMUSG00000020411	-0.460927	0.000367043	0.0146321	Nipal4	1.58342
ENSMUSG00000027489	0.320292	1.1612e-05	0.00114131	Necab3	1.58067
ENSMUSG00000085154	-0.784571	0.00979219	0.116006	C130046K22Rik	1.5763
ENSMUSG00000010476	-0.946242	0.0215907	0.178108	Ebf3	1.57619
ENSMUSG00000002617	-0.330199	1.73437e-05	0.00149254	Zfp40	1.57203
ENSMUSG00000056999	-0.361598	4.50996e-05	0.00315036	Ide	1.57144
ENSMUSG00000040936	-0.324626	1.44641e-05	0.0012918	Ulk4	1.57109
ENSMUSG00000007036	0.309638	8.44976e-06	0.00088379	Abhd16a	1.57084
ENSMUSG00000049928	-0.556786	0.00154803	0.0379754	Glp2r	1.56469
ENSMUSG00000074280	0.508936	0.000849791	0.0260927	Gm6166	1.56278
ENSMUSG00000026553	-0.221908	9.6983e-08	2.67168e-05	Copa	1.55631
ENSMUSG00000043424	0.5139	0.000958444	0.0281898	Eif3j2	1.55117
ENSMUSG00000085720	-0.418124	0.000197373	0.00939273	Gm7854	1.54903
ENSMUSG00000078867	-0.59451	0.00248932	0.0516721	Gm14418	1.54805
ENSMUSG00000002847	-0.611025	0.00294918	0.0577407	Pla1a	1.54608
ENSMUSG00000083708	0.486118	0.000661797	0.0220883	Gm13123	1.5455
ENSMUSG00000019899	-0.326881	1.88458e-05	0.00158199	Lama2	1.54444
ENSMUSG00000086075	-0.36677	6.18755e-05	0.00400736	Gm15728	1.54354
ENSMUSG00000041660	-0.484684	0.000669899	0.0221912	Bbox1	1.53838
ENSMUSG00000000792	-0.574608	0.00210593	0.046177	Slc5a5	1.53797
ENSMUSG00000024319	0.293488	5.7562e-06	0.000674165	Vps52	1.53784
ENSMUSG00000021638	-0.312592	1.2251e-05	0.00117095	Ocln	1.5354
ENSMUSG00000021281	-0.48888	0.00072469	0.0233128	Tnfaip2	1.53501
ENSMUSG00000048489	0.744484	0.00872866	0.109159	8430408G22Rik	1.53293
ENSMUSG00000054072	-0.629899	0.00369847	0.0671042	Iigp1	1.5319
ENSMUSG00000074925	-0.355852	5.02693e-05	0.00342584	Ptar1	1.5297
ENSMUSG00000086697	-0.700005	0.00661156	0.0933686	4933427G23Rik	1.5258
ENSMUSG00000040938	0.34859	4.2189e-05	0.00301158	Slc16a11	1.52501
ENSMUSG00000070003	0.275961	2.99323e-06	0.000395715	Ssbp4	1.52437
ENSMUSG00000091712	-0.466028	0.000554978	0.0196645	Sec14l5	1.51726
ENSMUSG00000046834	0.355898	5.54893e-05	0.00369155	Krt1	1.51463
ENSMUSG00000019808	0.362103	6.80074e-05	0.00429082	Adat2	1.50904
ENSMUSG00000053475	-0.556091	0.00195164	0.0440788	Tnfaip6	1.50679
ENSMUSG00000032769	-0.817645	0.0143669	0.144697	Trpa1	1.50662
ENSMUSG00000091537	-0.426929	0.000300771	0.0128092	Tma7	1.50354
ENSMUSG00000050195	0.517509	0.00126958	0.0338982	Scd4	1.49888
ENSMUSG00000097796	-0.519681	0.00132613	0.0348641	Gm16702	1.49534
ENSMUSG00000108880	-0.35602	6.46317e-05	0.00414469	Gm44560	1.49156
ENSMUSG00000020904	-0.712883	0.0081844	0.105315	Cfap52	1.4878
ENSMUSG00000110331	0.282991	5.80515e-06	0.000675851	Nudc-ps1	1.48179
ENSMUSG00000064246	0.408699	0.000238254	0.0109134	Chil1	1.4807
ENSMUSG00000026224	-0.428236	0.000354504	0.0143868	4933407L21Rik	1.47758
ENSMUSG00000024026	0.320314	2.51082e-05	0.00200445	Glo1	1.47351
ENSMUSG00000035270	0.462127	0.000651198	0.0218845	Impg2	1.47247
ENSMUSG00000021815	0.406379	0.000239341	0.010926	Mss51	1.47149
ENSMUSG00000034413	0.354103	7.22288e-05	0.00449912	Neurl1b	1.46644
ENSMUSG00000026963	0.426522	0.000365504	0.0146194	Tmem210	1.466
ENSMUSG00000045055	-0.84024	0.0181251	0.164315	Rpsa-ps2	1.46346
ENSMUSG00000073448	-0.562779	0.00256287	0.0527671	Gm10509	1.45832
ENSMUSG00000064585	0.384917	0.000163875	0.00826091	Gm25129	1.4571
ENSMUSG00000038252	-0.283101	7.14569e-06	0.000780797	Ncapd2	1.45683
ENSMUSG00000047884	-0.75552	0.0118085	0.129374	Klk9	1.4565
ENSMUSG00000082554	0.469697	0.000810296	0.0252366	Gm15806	1.452
ENSMUSG00000085088	0.674237	0.00703908	0.0969559	4931413K12Rik	1.45128
ENSMUSG00000102059	-0.548311	0.0022847	0.0488911	Gm20257	1.44818
ENSMUSG00000098349	0.587268	0.00342305	0.063885	Gm27711	1.44796
ENSMUSG00000104674	-0.442183	0.000534075	0.0190273	Gm42756	1.447
ENSMUSG00000044056	-0.503172	0.00133764	0.034914	Efcab9	1.44594
ENSMUSG00000027332	-0.236397	7.92461e-07	0.0001422	Ivd	1.44227
ENSMUSG00000086118	-0.427018	0.000425619	0.0161959	Gm14169	1.43947
ENSMUSG00000058183	0.397583	0.000239646	0.010926	Mmel1	1.43942
ENSMUSG00000027967	-0.641613	0.00575885	0.0863858	Neurog2	1.437
ENSMUSG00000015652	-1.54926	0.11843	0.409692	Steap1	1.43545
ENSMUSG00000030237	-0.2772	6.75133e-06	0.00075028	Slco1a4	1.43329
ENSMUSG00000023826	-0.263354	3.77649e-06	0.000466581	Park2	1.42814
ENSMUSG00000106106	1.35205	0.0883391	0.355812	CT010467.1	1.42486
ENSMUSG00000028011	-0.465504	0.000880979	0.0267979	Tdo2	1.42213
ENSMUSG00000102474	0.625082	0.00536823	0.0834636	2610012C04Rik	1.41904
ENSMUSG00000097103	-0.708879	0.00999558	0.117068	Gm2885	1.41789
ENSMUSG00000046058	0.270766	6.24557e-06	0.000710216	Eid2	1.40918
ENSMUSG00000052301	0.343811	8.32735e-05	0.00500681	Doc2a	1.40257
ENSMUSG00000097595	0.564709	0.00338331	0.063264	1500002F19Rik	1.3952
ENSMUSG00000109324	0.270037	6.90857e-06	0.000759127	Prmt1	1.39356
ENSMUSG00000032502	-0.435949	0.000653306	0.0219177	Stac	1.38845
ENSMUSG00000047502	0.356673	0.000128353	0.00689687	Mroh7	1.38803
ENSMUSG00000034810	-0.392004	0.000298222	0.0128092	Scn7a	1.382
ENSMUSG00000037469	0.436514	0.000690689	0.0225906	Acp7	1.3797
ENSMUSG00000021750	-0.347368	0.000109967	0.00619841	Fam107a	1.37514
ENSMUSG00000078129	0.34391	0.000100601	0.00580429	Actl10	1.37475
ENSMUSG00000031842	-0.452162	0.000927374	0.0278198	Pde4c	1.37129
ENSMUSG00000056531	-0.407611	0.000436909	0.0164278	Ccdc18	1.36942
ENSMUSG00000082186	0.439926	0.000780164	0.024619	Gm12403	1.36721
ENSMUSG00000091455	-0.416579	0.000524983	0.0187718	Otogl	1.36632
ENSMUSG00000022432	-0.554828	0.0034611	0.0643107	Smc1b	1.36531
ENSMUSG00000063953	0.389042	0.000318331	0.0132192	Amd2	1.36053
ENSMUSG00000045036	-0.621328	0.00648717	0.0922782	Tmem232	1.35943
ENSMUSG00000100417	0.44818	0.000931641	0.027905	Gm28578	1.35832
ENSMUSG00000055313	0.351851	0.0001387	0.00731224	Pgbd1	1.35741
ENSMUSG00000087334	-0.741966	0.0150115	0.148363	AW495222	1.35303
ENSMUSG00000026828	-0.544262	0.00328837	0.0621423	Galnt5	1.35141
ENSMUSG00000005142	-0.286919	1.96694e-05	0.00163708	Man2b1	1.3503
ENSMUSG00000032066	-0.44807	0.000969286	0.0282959	Bco2	1.35028
ENSMUSG00000043618	0.354062	0.000155004	0.0079364	Eif5al3-ps	1.34885
ENSMUSG00000053398	-0.383009	0.000301254	0.0128092	Phgdh	1.3486
ENSMUSG00000036138	-0.353845	0.000155493	0.0079364	Acaa1a	1.34754
ENSMUSG00000097728	0.416655	0.000594053	0.0204904	Gm26840	1.3442
ENSMUSG00000021070	0.515565	0.00252791	0.0523211	Bdkrb2	1.33905
ENSMUSG00000081816	-0.522723	0.00278284	0.0555404	Gm15528	1.33582
ENSMUSG00000070942	0.593569	0.00585046	0.0870671	Il1rl2	1.32533
ENSMUSG00000003824	-0.41969	0.000697724	0.0227068	Syce2	1.32468
ENSMUSG00000102723	-0.42876	0.000824827	0.025567	Gm37936	1.32214
ENSMUSG00000074743	-0.404329	0.000539857	0.0191983	Thbd	1.32123
ENSMUSG00000021461	-0.303913	4.57631e-05	0.00318534	Fancc	1.31882
ENSMUSG00000102742	-0.420293	0.000729591	0.023432	Pcdhga11	1.31843
ENSMUSG00000040170	0.518093	0.00286851	0.0566138	Fmo2	1.31717
ENSMUSG00000018401	0.216405	8.47592e-07	0.000149352	Mtmr4	1.31397
ENSMUSG00000054944	-0.525478	0.00315979	0.0606194	5330416C01Rik	1.31388
ENSMUSG00000087774	-0.509554	0.00264095	0.0538065	Gm22320	1.31375
ENSMUSG00000102600	-0.460957	0.0014328	0.0363478	Gm37266	1.31088
ENSMUSG00000054920	-0.290743	3.12697e-05	0.0023614	Klhl5	1.30976
ENSMUSG00000096974	0.460718	0.00154708	0.0379754	Gm26881	1.29484
ENSMUSG00000041120	0.294988	4.0993e-05	0.00294773	Nbl1	1.2942
ENSMUSG00000004637	0.242937	4.76352e-06	0.000575121	Wwox	1.29293
ENSMUSG00000105063	0.453576	0.00142166	0.0362131	Gm43488	1.29142
ENSMUSG00000063698	0.271328	1.80219e-05	0.00153256	Sfxn4	1.28723
ENSMUSG00000024212	0.387672	0.000508353	0.0183873	Mllt1	1.27693
ENSMUSG00000022340	0.203807	6.37317e-07	0.000118717	Sybu	1.26271
ENSMUSG00000037600	0.439462	0.00137571	0.035466	Kdf1	1.25751
ENSMUSG00000005148	0.560864	0.00574812	0.0863677	Klf5	1.2566
ENSMUSG00000030867	0.477506	0.00239578	0.0504947	Plk1	1.25133
ENSMUSG00000091697	0.389897	0.000618435	0.0211099	Eif3s6-ps2	1.25106
ENSMUSG00000087053	0.388687	0.000611833	0.0209577	Gm15082	1.24899
ENSMUSG00000051599	0.424159	0.00121142	0.0328628	Pcdhb2	1.23715
ENSMUSG00000107133	0.418084	0.00114738	0.0315654	Gm42787	1.22929
ENSMUSG00000030216	0.390936	0.000740328	0.0236216	Wbp11	1.22385
ENSMUSG00000034673	0.248667	1.23206e-05	0.00117095	Pbx2	1.2208
ENSMUSG00000014852	0.567937	0.00710184	0.0972723	Adamts13	1.22029
ENSMUSG00000018921	0.433356	0.00155149	0.0379796	Pelp1	1.21741
ENSMUSG00000031962	0.601338	0.00980448	0.11603	Cdh15	1.20783
ENSMUSG00000061517	0.507542	0.00436061	0.0737795	Sox21	1.19803
ENSMUSG00000048911	0.338286	0.0002893	0.0125743	Rnf24	1.19707
ENSMUSG00000023827	0.231431	6.83253e-06	0.000755014	Agpat4	1.19544
ENSMUSG00000081517	0.543811	0.00634092	0.0910588	Gm16204	1.19521
ENSMUSG00000033826	0.434404	0.00179588	0.0416674	Dnah8	1.19275
ENSMUSG00000036246	0.350488	0.000409436	0.0157831	Gmip	1.18739
ENSMUSG00000086499	0.461933	0.00274119	0.0551593	Gm16217	1.1835
ENSMUSG00000073753	0.406095	0.00122387	0.0330631	Gm10571	1.18266
ENSMUSG00000096010	0.471139	0.00316439	0.0606194	Hist4h4	1.17771
ENSMUSG00000068744	0.298712	0.000116318	0.00642675	Psrc1	1.17524
ENSMUSG00000024378	0.344307	0.00038743	0.0152163	Stard4	1.17471
ENSMUSG00000066197	0.39824	0.00114745	0.0315654	Gpr139	1.17093
ENSMUSG00000076460	0.326341	0.00026572	0.0119202	Mir744	1.16686
ENSMUSG00000021055	0.582975	0.0100732	0.117415	Esr2	1.1641
ENSMUSG00000073437	0.327972	0.000294072	0.0127058	D330041H03Rik	1.15825
ENSMUSG00000084898	0.481779	0.00395826	0.0705739	Gm12371	1.15747
ENSMUSG00000091705	0.740029	0.0272973	0.200211	H2-Q2	1.15732
ENSMUSG00000024697	0.379099	0.000889864	0.0269483	Gna14	1.15651
ENSMUSG00000000579	0.497313	0.00473433	0.0774885	Dynlt1c	1.15612
ENSMUSG00000008318	0.282392	8.51607e-05	0.00509376	Relt	1.14927
ENSMUSG00000080775	0.313795	0.000226096	0.010504	Gm6368	1.144
ENSMUSG00000045498	0.420218	0.00200022	0.0447112	Pcdhb3	1.13413
ENSMUSG00000098973	1.40278	0.156558	0.4675	Mir6236	1.12969
ENSMUSG00000097280	0.432404	0.00246245	0.0513465	AI849053	1.12798
ENSMUSG00000001313	0.308172	0.000224174	0.0104396	Rnd2	1.12465
ENSMUSG00000036856	0.26223	5.42749e-05	0.00363549	Wnt4	1.11851
ENSMUSG00000072612	0.41472	0.00206387	0.0456326	Gm10382	1.11365
ENSMUSG00000020907	0.474164	0.00453924	0.0754957	Rcvrn	1.11098
ENSMUSG00000025612	0.207262	4.48162e-06	0.000547851	Bach1	1.10855
ENSMUSG00000080811	0.390877	0.00147635	0.0369614	Gm14513	1.1065
ENSMUSG00000081798	0.363837	0.000939362	0.0279851	Gm8152	1.10139
ENSMUSG00000028710	0.237643	2.32192e-05	0.00188442	Atpaf1	1.10128
ENSMUSG00000098201	0.45886	0.00399656	0.0708051	Gm26983	1.10049
ENSMUSG00000049357	0.517965	0.00754268	0.10029	4933408B17Rik	1.09937
ENSMUSG00000045287	0.450261	0.003693	0.0670672	Rtn4rl1	1.09532
ENSMUSG00000028973	0.3109	0.00031313	0.0130866	Abcb8	1.08948
ENSMUSG00000005470	0.490733	0.00604823	0.0884797	Asf1b	1.08863
ENSMUSG00000052135	0.395774	0.00178685	0.0415566	Foxo6	1.08755
ENSMUSG00000096403	0.241268	3.11047e-05	0.00235805	Gm9825	1.08744
ENSMUSG00000085558	0.32875	0.000499599	0.0181917	4930412C18Rik	1.08533
ENSMUSG00000033268	0.513424	0.00786556	0.102836	Duox1	1.08038
ENSMUSG00000042684	0.375249	0.00135961	0.0352686	Npl	1.07568
ENSMUSG00000051149	0.490144	0.0064725	0.0921835	Adnp	1.07289
ENSMUSG00000108635	0.372306	0.00134283	0.0349494	Gm44633	1.06925
ENSMUSG00000037868	0.524772	0.00926085	0.112562	Egr2	1.06705
ENSMUSG00000027359	0.325113	0.00052314	0.0187401	Slc27a2	1.06682
ENSMUSG00000059939	0.218555	1.34222e-05	0.00122675	9430015G10Rik	1.06484
ENSMUSG00000108594	0.390692	0.00195617	0.0441137	Gm44770	1.05823
ENSMUSG00000020131	0.382788	0.00173057	0.040683	Pcsk4	1.05719
ENSMUSG00000033187	0.500603	0.00785953	0.102836	BC016579	1.05357
