# Supplementary material for: Genetic Control of Myelin Plasticity after Chronic Psychosocial Stress
Source: eNeuro. 2018 Jul 11;5(4):ENEURO.0166-18.2018. doi: 10.1523/ENEURO.0166-18.2018 (PMC6071195; doi:10.1523/ENEURO.0166-18.2018)
Supplement: Extended Data Figure 2-4 — Pathway analysis results from GSEA for Figure 2E. Only pFDR < 0.05 are shown in the table. pFDR: a false discovery rate corrected p value; pFWER: familywise-error rate. mPFC: medial prefrontal cortex; vHPC: ventral hippocampus; BNST: bed nucleus of the stria terminalis; B6: C57BL/6NCrl; D2: DBA/2NCrl; Res: resilient; Sus: susceptible; Con: control. Download Figure 2-4, XLSX file. [file sup_enu-eN-NWR-0166-18-s07.xlsx]

## Sheet: mPFC
Figure 2-4. Pathway analysis results from Gene Set Enrichment Analysis (GSEA) for Figure 2E. Only pFDR < 0.05 are shown in the table.
mPFC = medial prefrontal cortex, vHPC = ventral hippocampus, BNST = bed nucleus of the stria terminalis, B6 = C57BL/6NCrl, D2 = DBA/2NCrl, Res = resilient, Sus = susceptible, Con = control, pFDR = a false discovery rate corrected p-value, pFWER = familywise-error rate.
Mouse strain	Contrast	Enrichment direction	Name of the gene set	Gene set size	Enrichment score (ES)	Normalized enrichment score (NES)	Nominal p-value	FDR q-value	FWER p-value	Rank at maximum	Leading Edge analysis statistics
D2	Sus vs Con	Negative	KIM_ALL_DISORDERS_CALB1_CORR_UP	471	-0.580161	-2.79267	<0.001	<0.001	<0.001	4707	tags=56%, list=25%, signal=72%
B6	Sus vs Con	Negative	LEIN_OLIGODENDROCYTE_MARKERS	62	-0.809673	-2.71402	<0.001	<0.001	<0.001	1988	tags=65%, list=10%, signal=72%
B6	Sus vs Res	Negative	LEIN_OLIGODENDROCYTE_MARKERS	62	-0.777804	-2.66229	<0.001	<0.001	<0.001	1773	tags=61%, list=9%, signal=67%
D2	Sus vs Con	Negative	LU_AGING_BRAIN_DN	138	-0.60498	-2.58459	<0.001	<0.001	<0.001	3484	tags=53%, list=18%, signal=64%
D2	Sus vs Con	Negative	MCCLUNG_CREB1_TARGETS_UP	86	-0.647036	-2.52828	<0.001	<0.001	<0.001	3650	tags=57%, list=19%, signal=70%
B6	Sus vs Con	Negative	MILI_PSEUDOPODIA_HAPTOTAXIS_UP	405	-0.574835	-2.44641	<0.001	<0.001	<0.001	3737	tags=42%, list=20%, signal=51%
B6	Sus vs Res	Negative	MILI_PSEUDOPODIA_HAPTOTAXIS_UP	405	-0.55258	-2.39155	<0.001	<0.001	<0.001	3798	tags=42%, list=20%, signal=52%
B6	Sus vs Res	Negative	SOTIRIOU_BREAST_CANCER_GRADE_1_VS_3_UP	110	-0.631211	-2.36751	<0.001	<0.001	<0.001	3820	tags=53%, list=20%, signal=66%
B6	Res vs Con	Negative	BROWNE_INTERFERON_RESPONSIVE_GENES	46	-0.681547	-2.36232	<0.001	<0.001	<0.001	2386	tags=43%, list=13%, signal=50%
B6	Res vs Con	Negative	HECKER_IFNB1_TARGETS	47	-0.690037	-2.33195	<0.001	<0.001	<0.001	2222	tags=43%, list=12%, signal=48%
B6	Sus vs Con	Negative	VERHAAK_GLIOBLASTOMA_NEURAL	105	-0.63486	-2.32147	<0.001	<0.001	<0.001	3864	tags=47%, list=20%, signal=58%
D2	Sus vs Con	Negative	JIANG_AGING_CEREBRAL_CORTEX_DN	46	-0.651857	-2.29133	<0.001	<0.001	<0.001	5240	tags=74%, list=28%, signal=102%
B6	Res vs Con	Negative	GRAESSMANN_RESPONSE_TO_MC_AND_SERUM_DEPRIVATION_UP	144	-0.554181	-2.29112	<0.001	<0.001	<0.001	2856	tags=40%, list=15%, signal=46%
B6	Res vs Con	Negative	LEE_AGING_CEREBELLUM_UP	71	-0.614181	-2.28966	<0.001	<0.001	<0.001	2407	tags=37%, list=13%, signal=42%
B6	Res vs Con	Negative	LIU_VAV3_PROSTATE_CARCINOGENESIS_UP	66	-0.637126	-2.28501	<0.001	<0.001	<0.001	2359	tags=39%, list=12%, signal=45%
B6	Sus vs Res	Negative	ZHOU_CELL_CYCLE_GENES_IN_IR_RESPONSE_6HR	64	-0.663288	-2.27026	<0.001	<0.001	<0.001	3003	tags=48%, list=16%, signal=57%
D2	Sus vs Con	Negative	SHEN_SMARCA2_TARGETS_UP	346	-0.482944	-2.26839	<0.001	<0.001	0.001	3511	tags=37%, list=19%, signal=45%
D2	Sus vs Con	Negative	REACTOME_NEUROTRANSMITTER_RECEPTOR_BINDING_AND_DOWNSTREAM_TRANSMISSION_IN_THE_POSTSYNAPTIC_CELL	114	-0.537289	-2.2382	<0.001	<0.001	0.001	2872	tags=37%, list=15%, signal=43%
B6	Res vs Con	Negative	MOSERLE_IFNA_RESPONSE	18	-0.806242	-2.23494	<0.001	<0.001	0.001	1147	tags=56%, list=6%, signal=59%
D2	Sus vs Con	Negative	LEIN_NEURON_MARKERS	57	-0.60789	-2.22689	<0.001	<0.001	0.002	4299	tags=60%, list=23%, signal=77%
B6	Sus vs Res	Negative	KONG_E2F3_TARGETS	67	-0.642983	-2.22671	<0.001	<0.001	<0.001	3003	tags=49%, list=16%, signal=58%
D2	Sus vs Con	Negative	BIOCARTA_CHREBP2_PATHWAY	36	-0.6643	-2.22492	<0.001	<0.001	0.002	3051	tags=50%, list=16%, signal=59%
B6	Sus vs Con	Negative	MILI_PSEUDOPODIA	31	-0.756389	-2.22398	<0.001	<0.001	<0.001	1475	tags=35%, list=8%, signal=38%
B6	Res vs Con	Negative	KRASNOSELSKAYA_ILF3_TARGETS_UP	25	-0.738677	-2.21785	<0.001	<0.001	0.001	1022	tags=44%, list=5%, signal=46%
D2	Sus vs Con	Negative	MILI_PSEUDOPODIA_HAPTOTAXIS_UP	405	-0.463393	-2.21487	<0.001	<0.001	0.002	4017	tags=40%, list=21%, signal=49%
B6	Res vs Con	Negative	SEITZ_NEOPLASTIC_TRANSFORMATION_BY_8P_DELETION_UP	49	-0.635284	-2.21232	<0.001	<0.001	0.001	2255	tags=33%, list=12%, signal=37%
B6	Sus vs Res	Negative	ROSTY_CERVICAL_CANCER_PROLIFERATION_CLUSTER	109	-0.593519	-2.20861	<0.001	<0.001	<0.001	3736	tags=53%, list=20%, signal=66%
B6	Sus vs Res	Negative	DELPUECH_FOXO3_TARGETS_DN	33	-0.727306	-2.20575	<0.001	<0.001	<0.001	2348	tags=52%, list=12%, signal=59%
B6	Sus vs Con	Negative	REACTOME_3_UTR_MEDIATED_TRANSLATIONAL_REGULATION	83	-0.621319	-2.20046	<0.001	<0.001	<0.001	4955	tags=59%, list=26%, signal=80%
D2	Sus vs Con	Negative	VERHAAK_GLIOBLASTOMA_NEURAL	105	-0.541075	-2.19707	<0.001	<0.001	0.004	4042	tags=51%, list=21%, signal=65%
D2	Sus vs Con	Negative	REACTOME_TRANSMISSION_ACROSS_CHEMICAL_SYNAPSES	160	-0.505983	-2.19189	<0.001	<0.001	0.004	3264	tags=38%, list=17%, signal=45%
B6	Sus vs Res	Negative	ZHANG_TLX_TARGETS_DN	69	-0.634298	-2.19006	<0.001	<0.001	0.001	1943	tags=35%, list=10%, signal=39%
B6	Sus vs Res	Negative	ZHANG_TLX_TARGETS_36HR_DN	147	-0.562687	-2.17838	<0.001	<0.001	0.001	3481	tags=39%, list=18%, signal=48%
B6	Sus vs Res	Negative	LEE_EARLY_T_LYMPHOCYTE_UP	62	-0.641125	-2.17504	<0.001	<0.001	0.001	3326	tags=50%, list=18%, signal=60%
B6	Sus vs Res	Negative	BENPORATH_PROLIFERATION	115	-0.580341	-2.17501	<0.001	<0.001	0.001	3003	tags=37%, list=16%, signal=43%
D2	Sus vs Con	Negative	LEIN_LOCALIZED_TO_PROXIMAL_DENDRITES	29	-0.701928	-2.16529	<0.001	<0.001	0.008	2836	tags=62%, list=15%, signal=73%
B6	Sus vs Con	Negative	MILI_PSEUDOPODIA_CHEMOTAXIS_UP	50	-0.659021	-2.16366	<0.001	<0.001	0.001	1475	tags=30%, list=8%, signal=32%
B6	Sus vs Con	Negative	RHODES_UNDIFFERENTIATED_CANCER	62	-0.641228	-2.15622	<0.001	<0.001	0.002	4202	tags=53%, list=22%, signal=68%
B6	Sus vs Res	Negative	ZHOU_CELL_CYCLE_GENES_IN_IR_RESPONSE_24HR	96	-0.589309	-2.15533	<0.001	<0.001	0.002	3003	tags=45%, list=16%, signal=53%
B6	Res vs Con	Negative	DER_IFN_BETA_RESPONSE_UP	76	-0.574617	-2.15349	<0.001	0.00152335	0.009	2957	tags=39%, list=16%, signal=47%
B6	Res vs Con	Negative	MCDOWELL_ACUTE_LUNG_INJURY_UP	36	-0.661046	-2.15264	<0.001	0.00137101	0.009	3445	tags=53%, list=18%, signal=64%
B6	Res vs Con	Negative	PAPASPYRIDONOS_UNSTABLE_ATEROSCLEROTIC_PLAQUE_UP	38	-0.656578	-2.15203	<0.001	0.00124638	0.009	3842	tags=63%, list=20%, signal=79%
B6	Sus vs Con	Negative	CHESLER_BRAIN_HIGHEST_EXPRESSION	36	-0.7213	-2.14872	<0.001	<0.001	0.002	2872	tags=42%, list=15%, signal=49%
B6	Sus vs Con	Negative	KEGG_RIBOSOME	76	-0.621421	-2.14175	<0.001	<0.001	0.002	4955	tags=57%, list=26%, signal=76%
B6	Res vs Con	Negative	RADAEVA_RESPONSE_TO_IFNA1_UP	39	-0.659697	-2.13856	<0.001	0.00165401	0.013	4244	tags=62%, list=22%, signal=79%
D2	Sus vs Con	Negative	STARK_PREFRONTAL_CORTEX_22Q11_DELETION_DN	402	-0.44696	-2.1382	<0.001	0.00138823	0.017	4102	tags=39%, list=22%, signal=49%
B6	Res vs Con	Negative	REACTOME_INTERFERON_ALPHA_BETA_SIGNALING	34	-0.656306	-2.13708	<0.001	0.00152678	0.013	2386	tags=44%, list=13%, signal=50%
B6	Sus vs Con	Negative	REACTOME_PEPTIDE_CHAIN_ELONGATION	74	-0.623973	-2.12916	<0.001	<0.001	0.002	5264	tags=62%, list=28%, signal=86%
D2	Sus vs Con	Negative	MCCLUNG_DELTA_FOSB_TARGETS_8WK	44	-0.622094	-2.12714	<0.001	0.0018193	0.024	3952	tags=55%, list=21%, signal=69%
B6	Sus vs Con	Negative	REACTOME_S_PHASE	95	-0.589834	-2.12415	<0.001	<0.001	0.003	3820	tags=51%, list=20%, signal=63%
D2	Sus vs Con	Negative	MODY_HIPPOCAMPUS_POSTNATAL	63	-0.579655	-2.12319	<0.001	0.00169802	0.024	4299	tags=56%, list=23%, signal=72%
B6	Sus vs Res	Negative	STARK_PREFRONTAL_CORTEX_22Q11_DELETION_DN	402	-0.492546	-2.12191	<0.001	<0.001	0.004	3809	tags=37%, list=20%, signal=45%
D2	Sus vs Con	Negative	LEE_TARGETS_OF_PTCH1_AND_SUFU_DN	73	-0.554218	-2.11974	<0.001	0.00165782	0.025	4659	tags=52%, list=25%, signal=69%
B6	Sus vs Con	Negative	DELPUECH_FOXO3_TARGETS_DN	33	-0.711465	-2.11887	<0.001	<0.001	0.005	2973	tags=52%, list=16%, signal=61%
D2	Sus vs Con	Negative	REACTOME_LIGAND_GATED_ION_CHANNEL_TRANSPORT	16	-0.788621	-2.11833	<0.001	0.0015603	0.025	2183	tags=56%, list=12%, signal=64%
B6	Sus vs Res	Negative	BOHN_PRIMARY_IMMUNODEFICIENCY_SYNDROM_UP	35	-0.707148	-2.11403	<0.001	<0.001	0.005	1819	tags=46%, list=10%, signal=50%
B6	Sus vs Con	Negative	REACTOME_CYCLIN_E_ASSOCIATED_EVENTS_DURING_G1_S_TRANSITION_	61	-0.625188	-2.11102	<0.001	<0.001	0.006	3304	tags=51%, list=17%, signal=61%
B6	Res vs Con	Negative	WALLACE_PROSTATE_CANCER_RACE_UP	168	-0.504289	-2.10932	<0.001	0.00207152	0.019	3457	tags=38%, list=18%, signal=45%
D2	Sus vs Con	Negative	REACTOME_NEURONAL_SYSTEM	234	-0.467428	-2.10903	<0.001	0.00188233	0.032	2977	tags=34%, list=16%, signal=40%
B6	Sus vs Res	Negative	MALONEY_RESPONSE_TO_17AAG_DN	66	-0.606099	-2.10571	<0.001	<0.001	0.007	4184	tags=53%, list=22%, signal=68%
B6	Sus vs Con	Negative	PAPASPYRIDONOS_UNSTABLE_ATEROSCLEROTIC_PLAQUE_UP	38	-0.686871	-2.10514	<0.001	<0.001	0.007	2800	tags=45%, list=15%, signal=52%
B6	Res vs Con	Negative	AMIT_SERUM_RESPONSE_40_MCF10A	24	-0.721591	-2.10311	<0.001	0.00223697	0.022	2666	tags=58%, list=14%, signal=68%
D2	Sus vs Con	Negative	ULE_SPLICING_VIA_NOVA2	41	-0.626787	-2.10263	<0.001	0.00200654	0.036	3467	tags=49%, list=18%, signal=60%
D2	Sus vs Con	Negative	SCHLOSSER_SERUM_RESPONSE_DN	552	-0.427785	-2.10069	<0.001	0.00195901	0.037	3587	tags=35%, list=19%, signal=42%
D2	Sus vs Con	Negative	REACTOME_GABA_A_RECEPTOR_ACTIVATION	11	-0.846958	-2.09798	<0.001	0.00201955	0.04	2183	tags=73%, list=12%, signal=82%
B6	Res vs Con	Negative	BOWIE_RESPONSE_TO_EXTRACELLULAR_MATRIX	14	-0.827997	-2.09772	<0.001	0.00257034	0.027	657	tags=57%, list=3%, signal=59%
B6	Res vs Con	Negative	MARKEY_RB1_ACUTE_LOF_DN	157	-0.505662	-2.09513	<0.001	0.00259952	0.029	1801	tags=26%, list=10%, signal=29%
B6	Sus vs Con	Negative	ZHENG_GLIOBLASTOMA_PLASTICITY_UP	205	-0.525833	-2.09473	<0.001	<0.001	0.008	3683	tags=34%, list=19%, signal=41%
B6	Sus vs Con	Negative	REACTOME_SCFSKP2_MEDIATED_DEGRADATION_OF_P27_P21	52	-0.64955	-2.09472	<0.001	<0.001	0.008	3304	tags=56%, list=17%, signal=67%
B6	Sus vs Res	Negative	SCHLOSSER_MYC_TARGETS_REPRESSED_BY_SERUM	127	-0.55051	-2.09339	<0.001	<0.001	0.009	3668	tags=45%, list=19%, signal=55%
B6	Sus vs Con	Negative	FLECHNER_BIOPSY_KIDNEY_TRANSPLANT_REJECTED_VS_OK_DN	432	-0.491626	-2.09014	<0.001	<0.001	0.009	3079	tags=33%, list=16%, signal=38%
B6	Sus vs Con	Negative	MALONEY_RESPONSE_TO_17AAG_DN	66	-0.610321	-2.08771	<0.001	<0.001	0.009	3443	tags=44%, list=18%, signal=54%
D2	Sus vs Con	Negative	REACTOME_GABA_RECEPTOR_ACTIVATION	44	-0.605253	-2.08609	<0.001	0.00250369	0.052	2438	tags=34%, list=13%, signal=39%
B6	Res vs Con	Negative	LIANG_SILENCED_BY_METHYLATION_2	26	-0.695785	-2.08458	<0.001	0.00321525	0.038	1505	tags=50%, list=8%, signal=54%
B6	Sus vs Con	Negative	REACTOME_INFLUENZA_VIRAL_RNA_TRANSCRIPTION_AND_REPLICATION	89	-0.582449	-2.08218	<0.001	<0.001	0.01	4955	tags=57%, list=26%, signal=77%
B6	Sus vs Res	Negative	EGUCHI_CELL_CYCLE_RB1_TARGETS	20	-0.765763	-2.08171	<0.001	<0.001	0.016	2692	tags=75%, list=14%, signal=87%
B6	Sus vs Res	Negative	WHITEFORD_PEDIATRIC_CANCER_MARKERS	92	-0.56553	-2.08153	<0.001	<0.001	0.016	2510	tags=36%, list=13%, signal=41%
B6	Sus vs Res	Negative	WONG_EMBRYONIC_STEM_CELL_CORE	287	-0.494552	-2.07934	<0.001	<0.001	0.016	4119	tags=38%, list=22%, signal=48%
B6	Sus vs Res	Negative	ISHIDA_E2F_TARGETS	40	-0.667661	-2.07862	<0.001	<0.001	0.017	2917	tags=55%, list=15%, signal=65%
B6	Sus vs Res	Negative	HOFFMANN_LARGE_TO_SMALL_PRE_BII_LYMPHOCYTE_UP	123	-0.549229	-2.0761	<0.001	<0.001	0.018	3803	tags=50%, list=20%, signal=62%
D2	Sus vs Con	Negative	SAKAI_CHRONIC_HEPATITIS_VS_LIVER_CANCER_UP	66	-0.545597	-2.0761	<0.001	0.00280636	0.06	4000	tags=47%, list=21%, signal=59%
B6	Sus vs Con	Negative	BOHN_PRIMARY_IMMUNODEFICIENCY_SYNDROM_UP	35	-0.705902	-2.0747	<0.001	<0.001	0.014	4146	tags=66%, list=22%, signal=84%
B6	Sus vs Res	Negative	CROONQUIST_NRAS_SIGNALING_DN	61	-0.604471	-2.07259	<0.001	<0.001	0.019	3995	tags=44%, list=21%, signal=56%
D2	Sus vs Con	Negative	MCCLUNG_DELTA_FOSB_TARGETS_2WK	39	-0.613268	-2.0717	<0.001	0.00286414	0.064	3401	tags=46%, list=18%, signal=56%
B6	Sus vs Res	Negative	VERHAAK_GLIOBLASTOMA_NEURAL	105	-0.556728	-2.07166	<0.001	<0.001	0.019	2230	tags=31%, list=12%, signal=35%
B6	Res vs Con	Negative	BOWIE_RESPONSE_TO_TAMOXIFEN	13	-0.814678	-2.0686	<0.001	0.00392679	0.048	323	tags=46%, list=2%, signal=47%
D2	Sus vs Con	Negative	BIOCARTA_NDKDYNAMIN_PATHWAY	17	-0.735346	-2.06604	<0.001	0.00300185	0.069	2951	tags=53%, list=16%, signal=63%
D2	Sus vs Con	Negative	JOHANSSON_BRAIN_CANCER_EARLY_VS_LATE_DN	40	-0.601661	-2.06428	<0.001	0.00296725	0.071	3866	tags=55%, list=20%, signal=69%
B6	Sus vs Con	Negative	XU_HGF_TARGETS_INDUCED_BY_AKT1_48HR_DN	18	-0.788431	-2.06374	<0.001	0.00118265	0.022	3331	tags=67%, list=18%, signal=81%
B6	Sus vs Con	Negative	SCHLOSSER_MYC_TARGETS_REPRESSED_BY_SERUM	127	-0.550002	-2.05718	<0.001	0.00117838	0.023	2151	tags=35%, list=11%, signal=39%
B6	Sus vs Con	Negative	REACTOME_SCF_BETA_TRCP_MEDIATED_DEGRADATION_OF_EMI1	46	-0.641091	-2.05681	<0.001	0.00112714	0.023	3208	tags=52%, list=17%, signal=63%
B6	Sus vs Con	Negative	REACTOME_SYNTHESIS_OF_DNA	80	-0.588478	-2.0555	<0.001	0.00112666	0.024	3820	tags=51%, list=20%, signal=64%
B6	Res vs Con	Negative	TAKEDA_TARGETS_OF_NUP98_HOXA9_FUSION_8D_UP	99	-0.521929	-2.05517	<0.001	0.00531238	0.069	2172	tags=31%, list=11%, signal=35%
B6	Sus vs Res	Negative	RHODES_UNDIFFERENTIATED_CANCER	62	-0.601631	-2.0546	<0.001	<0.001	0.024	3915	tags=48%, list=21%, signal=61%
B6	Sus vs Con	Negative	REACTOME_REGULATION_OF_ORNITHINE_DECARBOXYLASE_ODC	47	-0.64553	-2.05451	<0.001	0.0010816	0.024	3208	tags=53%, list=17%, signal=64%
B6	Sus vs Res	Negative	RODRIGUES_THYROID_CARCINOMA_POORLY_DIFFERENTIATED_UP	487	-0.472749	-2.05352	<0.001	<0.001	0.024	3961	tags=38%, list=21%, signal=47%
D2	Sus vs Con	Negative	KEGG_OXIDATIVE_PHOSPHORYLATION	100	-0.509386	-2.05182	<0.001	0.00344562	0.084	3478	tags=41%, list=18%, signal=50%
B6	Sus vs Con	Negative	STARK_PREFRONTAL_CORTEX_22Q11_DELETION_DN	402	-0.483806	-2.05131	<0.001	0.00104	0.024	3687	tags=37%, list=19%, signal=44%
B6	Sus vs Res	Negative	WINNEPENNINCKX_MELANOMA_METASTASIS_UP	121	-0.544718	-2.05066	<0.001	<0.001	0.027	4161	tags=45%, list=22%, signal=58%
B6	Sus vs Res	Negative	OUELLET_OVARIAN_CANCER_INVASIVE_VS_LMP_UP	100	-0.553922	-2.0497	<0.001	<0.001	0.028	3232	tags=34%, list=17%, signal=41%
D2	Sus vs Con	Negative	DEMAGALHAES_AGING_DN	15	-0.765455	-2.04727	<0.001	0.00358841	0.091	1564	tags=47%, list=8%, signal=51%
B6	Sus vs Con	Negative	REACTOME_CDT1_ASSOCIATION_WITH_THE_CDC6_ORC_ORIGIN_COMPLEX	47	-0.63826	-2.04657	<0.001	0.00112575	0.027	3210	tags=51%, list=17%, signal=61%
B6	Sus vs Res	Negative	REICHERT_MITOSIS_LIN9_TARGETS	23	-0.745368	-2.04491	<0.001	0.00101283	0.032	2646	tags=65%, list=14%, signal=76%
B6	Sus vs Res	Negative	REACTOME_S_PHASE	95	-0.556429	-2.04485	<0.001	0.00100804	0.033	3870	tags=48%, list=20%, signal=61%
B6	Sus vs Con	Negative	REACTOME_ACTIVATION_OF_NF_KAPPAB_IN_B_CELLS	57	-0.615699	-2.04322	<0.001	0.00116649	0.029	2669	tags=44%, list=14%, signal=51%
B6	Sus vs Res	Negative	CHIARETTI_T_ALL_RELAPSE_PROGNOSIS	14	-0.827593	-2.03856	<0.001	0.00109148	0.037	1532	tags=43%, list=8%, signal=47%
D2	Sus vs Con	Negative	KIM_BIPOLAR_DISORDER_OLIGODENDROCYTE_DENSITY_CORR_UP	584	-0.412031	-2.03414	<0.001	0.00437227	0.113	4355	tags=39%, list=23%, signal=48%
B6	Sus vs Con	Negative	REACTOME_G1_S_TRANSITION	95	-0.564082	-2.03178	<0.001	0.0013952	0.036	3634	tags=46%, list=19%, signal=57%
B6	Res vs Con	Negative	KHETCHOUMIAN_TRIM24_TARGETS_UP	42	-0.603734	-2.02855	<0.001	0.0076595	0.103	3128	tags=40%, list=17%, signal=48%
B6	Sus vs Res	Negative	MORI_IMMATURE_B_LYMPHOCYTE_DN	76	-0.574938	-2.02791	<0.001	0.00131277	0.046	3607	tags=55%, list=19%, signal=68%
B6	Sus vs Con	Negative	ZHANG_TLX_TARGETS_36HR_DN	147	-0.531779	-2.02734	<0.001	0.00146138	0.039	3644	tags=37%, list=19%, signal=46%
B6	Sus vs Res	Negative	GRAHAM_CML_DIVIDING_VS_NORMAL_QUIESCENT_UP	137	-0.525734	-2.02616	<0.001	0.00129926	0.047	4024	tags=44%, list=21%, signal=55%
B6	Sus vs Res	Negative	FARMER_BREAST_CANCER_CLUSTER_2	26	-0.704464	-2.02569	<0.001	0.00125989	0.047	2861	tags=65%, list=15%, signal=77%
B6	Sus vs Res	Negative	MOLENAAR_TARGETS_OF_CCND1_AND_CDK4_DN	38	-0.65371	-2.02479	<0.001	0.00124884	0.048	3229	tags=50%, list=17%, signal=60%
D2	Sus vs Con	Negative	BLALOCK_ALZHEIMERS_DISEASE_INCIPIENT_DN	149	-0.473903	-2.02432	<0.001	0.00503962	0.134	3623	tags=38%, list=19%, signal=46%
B6	Res vs Con	Negative	BENNETT_SYSTEMIC_LUPUS_ERYTHEMATOSUS	16	-0.774289	-2.02372	0.0021322	0.00799773	0.11	1725	tags=56%, list=9%, signal=62%
B6	Sus vs Con	Negative	REACTOME_CDK_MEDIATED_PHOSPHORYLATION_AND_REMOVAL_OF_CDC6	45	-0.640312	-2.0221	<0.001	0.00159501	0.044	3210	tags=51%, list=17%, signal=61%
B6	Sus vs Con	Negative	REACTOME_ORC1_REMOVAL_FROM_CHROMATIN	58	-0.60978	-2.02026	<0.001	0.00161503	0.046	3547	tags=53%, list=19%, signal=66%
B6	Res vs Con	Negative	HOEGERKORP_CD44_TARGETS_DIRECT_UP	17	-0.755036	-2.01874	<0.001	0.00830782	0.118	2007	tags=35%, list=11%, signal=39%
B6	Sus vs Con	Negative	LUI_TARGETS_OF_PAX8_PPARG_FUSION	24	-0.727676	-2.016	<0.001	0.00177055	0.051	1834	tags=42%, list=10%, signal=46%
B6	Res vs Con	Negative	SATO_SILENCED_BY_DEACETYLATION_IN_PANCREATIC_CANCER	27	-0.672267	-2.0148	<0.001	0.00834325	0.124	3032	tags=52%, list=16%, signal=62%
B6	Sus vs Res	Negative	BURTON_ADIPOGENESIS_3	89	-0.559449	-2.01337	<0.001	0.00153867	0.06	2870	tags=38%, list=15%, signal=45%
B6	Sus vs Con	Negative	FLECHNER_BIOPSY_KIDNEY_TRANSPLANT_OK_VS_DONOR_UP	445	-0.472167	-2.01253	<0.001	0.00185016	0.055	3531	tags=35%, list=19%, signal=42%
B6	Sus vs Res	Negative	ZHENG_GLIOBLASTOMA_PLASTICITY_UP	205	-0.495666	-2.0114	<0.001	0.00157012	0.062	3030	tags=33%, list=16%, signal=38%
B6	Sus vs Con	Negative	KEGG_PROTEASOME	41	-0.647997	-2.01096	<0.001	0.00186122	0.057	3208	tags=54%, list=17%, signal=64%
B6	Sus vs Con	Negative	REACTOME_P53_DEPENDENT_G1_DNA_DAMAGE_RESPONSE	52	-0.619715	-2.0105	<0.001	0.00180952	0.057	3208	tags=48%, list=17%, signal=58%
B6	Sus vs Con	Negative	REACTOME_VIF_MEDIATED_DEGRADATION_OF_APOBEC3G	45	-0.638641	-2.00887	<0.001	0.00182167	0.058	3208	tags=51%, list=17%, signal=61%
B6	Res vs Con	Negative	KEEN_RESPONSE_TO_ROSIGLITAZONE_DN	88	-0.533107	-2.00737	<0.001	0.00904051	0.139	3914	tags=39%, list=21%, signal=48%
B6	Sus vs Res	Negative	HAMAI_APOPTOSIS_VIA_TRAIL_UP	461	-0.463273	-2.00505	<0.001	0.00167138	0.067	3833	tags=37%, list=20%, signal=45%
B6	Res vs Con	Negative	EINAV_INTERFERON_SIGNATURE_IN_CANCER	18	-0.732999	-2.00409	<0.001	0.00910119	0.146	2172	tags=50%, list=11%, signal=56%
B6	Res vs Con	Negative	WUNDER_INFLAMMATORY_RESPONSE_AND_CHOLESTEROL_UP	35	-0.629112	-2.00408	<0.001	0.00876411	0.146	2330	tags=43%, list=12%, signal=49%
B6	Sus vs Res	Negative	KANG_DOXORUBICIN_RESISTANCE_UP	43	-0.63768	-2.00317	<0.001	0.00169613	0.07	2646	tags=42%, list=14%, signal=49%
D2	Sus vs Con	Negative	HORTON_SREBF_TARGETS	24	-0.671388	-2.00237	<0.001	0.0069198	0.183	3090	tags=54%, list=16%, signal=65%
D2	Sus vs Con	Negative	WANG_RESPONSE_TO_ANDROGEN_UP	23	-0.686181	-2.00234	<0.001	0.00670355	0.183	2204	tags=43%, list=12%, signal=49%
B6	Res vs Con	Negative	XU_AKT1_TARGETS_6HR	19	-0.715304	-2.00174	<0.001	0.0087759	0.151	2293	tags=42%, list=12%, signal=48%
B6	Sus vs Res	Negative	SHEDDEN_LUNG_CANCER_POOR_SURVIVAL_A6	345	-0.469753	-2.00071	<0.001	0.0017659	0.075	3196	tags=35%, list=17%, signal=41%
B6	Sus vs Res	Negative	RHEIN_ALL_GLUCOCORTICOID_THERAPY_DN	314	-0.474495	-1.99847	<0.001	0.00174348	0.076	4167	tags=39%, list=22%, signal=50%
B6	Sus vs Res	Negative	REACTOME_G1_S_TRANSITION	95	-0.543202	-1.99814	<0.001	0.00176629	0.079	3091	tags=40%, list=16%, signal=48%
B6	Res vs Con	Negative	LINDVALL_IMMORTALIZED_BY_TERT_DN	61	-0.551473	-1.99662	0.002079	0.00931106	0.164	2870	tags=39%, list=15%, signal=46%
B6	Res vs Con	Negative	TAKEDA_TARGETS_OF_NUP98_HOXA9_FUSION_3D_UP	104	-0.510062	-1.99593	<0.001	0.00920338	0.168	2222	tags=31%, list=12%, signal=35%
B6	Sus vs Res	Negative	LIN_MELANOMA_COPY_NUMBER_DN	36	-0.655425	-1.99513	<0.001	0.00178733	0.082	2918	tags=44%, list=15%, signal=52%
D2	Sus vs Con	Negative	STARK_HYPPOCAMPUS_22Q11_DELETION_UP	40	-0.586239	-1.99407	<0.001	0.00755223	0.208	4937	tags=63%, list=26%, signal=84%
B6	Sus vs Con	Negative	OUELLET_OVARIAN_CANCER_INVASIVE_VS_LMP_UP	100	-0.549877	-1.99389	<0.001	0.00242285	0.077	3639	tags=41%, list=19%, signal=50%
B6	Sus vs Res	Negative	MORI_LARGE_PRE_BII_LYMPHOCYTE_UP	72	-0.571363	-1.99339	<0.001	0.00180723	0.085	3995	tags=56%, list=21%, signal=70%
B6	Sus vs Con	Negative	LIN_MELANOMA_COPY_NUMBER_DN	36	-0.667722	-1.99317	0.00176678	0.00238888	0.078	2216	tags=39%, list=12%, signal=44%
D2	Sus vs Con	Negative	REACTOME_GLUTAMATE_NEUROTRANSMITTER_RELEASE_CYCLE	14	-0.761425	-1.9927	0.00201613	0.00751626	0.211	2574	tags=71%, list=14%, signal=83%
B6	Sus vs Res	Negative	REACTOME_DNA_REPLICATION	154	-0.508361	-1.99136	<0.001	0.00188737	0.091	3820	tags=41%, list=20%, signal=51%
B6	Sus vs Con	Negative	ZHANG_TLX_TARGETS_DN	69	-0.588847	-1.99112	<0.001	0.00238492	0.079	4242	tags=48%, list=22%, signal=61%
B6	Sus vs Con	Negative	REACTOME_CROSS_PRESENTATION_OF_SOLUBLE_EXOGENOUS_ANTIGENS_ENDOSOMES	44	-0.624675	-1.99101	<0.001	0.00232675	0.079	3208	tags=52%, list=17%, signal=63%
B6	Res vs Con	Negative	FINAK_BREAST_CANCER_SDPP_SIGNATURE	15	-0.771912	-1.98912	<0.001	0.00998312	0.184	1629	tags=47%, list=9%, signal=51%
B6	Sus vs Con	Negative	REACTOME_M_G1_TRANSITION	68	-0.578097	-1.984	<0.001	0.00259155	0.09	3547	tags=46%, list=19%, signal=56%
B6	Sus vs Con	Negative	REACTOME_DESTABILIZATION_OF_MRNA_BY_AUF1_HNRNP_D0	47	-0.631521	-1.98312	<0.001	0.00258402	0.092	3208	tags=49%, list=17%, signal=59%
D2	Sus vs Con	Negative	DEN_INTERACT_WITH_LCA5	19	-0.686551	-1.98126	<0.001	0.00908216	0.255	3382	tags=63%, list=18%, signal=77%
B6	Sus vs Res	Negative	GREENBAUM_E2A_TARGETS_UP	29	-0.682081	-1.98077	<0.001	0.00235412	0.109	3644	tags=59%, list=19%, signal=72%
B6	Sus vs Con	Negative	WONG_MITOCHONDRIA_GENE_MODULE	196	-0.50692	-1.98051	<0.001	0.00262747	0.096	2902	tags=33%, list=15%, signal=38%
B6	Sus vs Res	Negative	CHESLER_BRAIN_HIGHEST_EXPRESSION	36	-0.653725	-1.98015	<0.001	0.00232191	0.11	1406	tags=33%, list=7%, signal=36%
B6	Sus vs Con	Negative	LUI_THYROID_CANCER_CLUSTER_3	20	-0.752805	-1.97972	<0.001	0.00256908	0.096	1658	tags=40%, list=9%, signal=44%
B6	Sus vs Con	Negative	KONG_E2F3_TARGETS	67	-0.58256	-1.97875	<0.001	0.00265997	0.102	3824	tags=54%, list=20%, signal=67%
B6	Sus vs Con	Negative	WHITEFORD_PEDIATRIC_CANCER_MARKERS	92	-0.547889	-1.97873	<0.001	0.00260338	0.102	3408	tags=40%, list=18%, signal=49%
B6	Sus vs Res	Negative	TANG_SENESCENCE_TP53_TARGETS_DN	40	-0.630077	-1.9777	<0.001	0.00242309	0.117	2487	tags=52%, list=13%, signal=60%
B6	Res vs Con	Negative	BROWNE_HCMV_INFECTION_4HR_UP	41	-0.59677	-1.97722	<0.001	0.011662	0.214	3780	tags=41%, list=20%, signal=52%
B6	Sus vs Res	Negative	NIKOLSKY_BREAST_CANCER_6P24_P22_AMPLICON	18	-0.749121	-1.97576	<0.001	0.00253932	0.125	2795	tags=50%, list=15%, signal=59%
B6	Res vs Con	Negative	ROETH_TERT_TARGETS_UP	11	-0.820753	-1.97575	<0.001	0.0116758	0.22	782	tags=55%, list=4%, signal=57%
B6	Sus vs Con	Negative	REACTOME_AUTODEGRADATION_OF_THE_E3_UBIQUITIN_LIGASE_COP1	46	-0.627455	-1.97499	<0.001	0.00278153	0.112	3208	tags=48%, list=17%, signal=57%
B6	Res vs Con	Negative	SMID_BREAST_CANCER_LUMINAL_A_UP	64	-0.553895	-1.97409	<0.001	0.0115562	0.225	4162	tags=52%, list=22%, signal=66%
B6	Res vs Con	Negative	NABA_CORE_MATRISOME	183	-0.461497	-1.97259	<0.001	0.0112691	0.226	2985	tags=36%, list=16%, signal=42%
B6	Sus vs Con	Negative	SANA_RESPONSE_TO_IFNG_DN	73	-0.567917	-1.96994	<0.001	0.00311475	0.125	2562	tags=33%, list=14%, signal=38%
B6	Sus vs Res	Negative	LEE_LIVER_CANCER_SURVIVAL_DN	135	-0.508248	-1.96928	<0.001	0.00261407	0.131	3995	tags=47%, list=21%, signal=60%
D2	Sus vs Con	Negative	KEGG_PARKINSONS_DISEASE	97	-0.486544	-1.96821	<0.001	0.01088	0.302	3828	tags=42%, list=20%, signal=53%
B6	Sus vs Con	Negative	REACTOME_P53_INDEPENDENT_G1_S_DNA_DAMAGE_CHECKPOINT	47	-0.610965	-1.96798	<0.001	0.00311983	0.128	3208	tags=47%, list=17%, signal=56%
B6	Sus vs Con	Negative	HSIAO_HOUSEKEEPING_GENES	339	-0.470744	-1.96587	<0.001	0.00316777	0.13	3773	tags=37%, list=20%, signal=45%
B6	Sus vs Res	Negative	KAMMINGA_EZH2_TARGETS	40	-0.626389	-1.96406	<0.001	0.00281023	0.144	3091	tags=50%, list=16%, signal=60%
D2	Sus vs Con	Negative	OUELLET_OVARIAN_CANCER_INVASIVE_VS_LMP_UP	100	-0.482095	-1.96008	<0.001	0.0120123	0.335	3486	tags=39%, list=18%, signal=48%
B6	Sus vs Res	Negative	LINDGREN_BLADDER_CANCER_CLUSTER_3_UP	247	-0.473732	-1.96008	<0.001	0.0030668	0.16	3935	tags=40%, list=21%, signal=49%
B6	Sus vs Res	Negative	SAKAI_CHRONIC_HEPATITIS_VS_LIVER_CANCER_UP	66	-0.56335	-1.95906	<0.001	0.00302487	0.16	2419	tags=38%, list=13%, signal=43%
B6	Sus vs Res	Negative	GOLDRATH_HOMEOSTATIC_PROLIFERATION	152	-0.497493	-1.9585	<0.001	0.00301766	0.163	4135	tags=38%, list=22%, signal=48%
B6	Res vs Con	Negative	WINTER_HYPOXIA_METAGENE	187	-0.460645	-1.95742	<0.001	0.0142697	0.281	3250	tags=34%, list=17%, signal=41%
B6	Sus vs Con	Negative	BENPORATH_PROLIFERATION	115	-0.530358	-1.95727	<0.001	0.00368854	0.154	3304	tags=37%, list=17%, signal=44%
B6	Sus vs Res	Negative	REACTOME_SYNTHESIS_OF_DNA	80	-0.550214	-1.95584	<0.001	0.0031574	0.174	3820	tags=48%, list=20%, signal=59%
B6	Res vs Con	Negative	CHEN_HOXA5_TARGETS_6HR_UP	8	-0.909849	-1.95574	<0.001	0.0144194	0.287	764	tags=63%, list=4%, signal=65%
B6	Res vs Con	Negative	GRANDVAUX_IFN_RESPONSE_NOT_VIA_IRF3	10	-0.835373	-1.95572	<0.001	0.0140795	0.288	707	tags=60%, list=4%, signal=62%
B6	Res vs Con	Negative	DELYS_THYROID_CANCER_DN	187	-0.457187	-1.9537	<0.001	0.0144565	0.302	2667	tags=29%, list=14%, signal=33%
B6	Res vs Con	Negative	SASAI_RESISTANCE_TO_NEOPLASTIC_TRANSFROMATION	44	-0.581006	-1.95358	<0.001	0.014171	0.304	2604	tags=36%, list=14%, signal=42%
B6	Res vs Con	Negative	SANSOM_WNT_PATHWAY_REQUIRE_MYC	48	-0.568528	-1.95306	<0.001	0.0138624	0.305	3249	tags=44%, list=17%, signal=53%
B6	Sus vs Con	Negative	BHATTACHARYA_EMBRYONIC_STEM_CELL	66	-0.584147	-1.95235	<0.001	0.00408573	0.172	2858	tags=36%, list=15%, signal=43%
B6	Sus vs Res	Negative	LE_EGR2_TARGETS_UP	93	-0.542092	-1.95205	<0.001	0.00335614	0.187	2646	tags=37%, list=14%, signal=42%
B6	Sus vs Con	Negative	RHEIN_ALL_GLUCOCORTICOID_THERAPY_DN	314	-0.472858	-1.95162	<0.001	0.00401007	0.172	4051	tags=38%, list=21%, signal=48%
B6	Sus vs Res	Negative	FLECHNER_BIOPSY_KIDNEY_TRANSPLANT_OK_VS_DONOR_UP	445	-0.450802	-1.95101	<0.001	0.00334364	0.188	3510	tags=33%, list=19%, signal=40%
D2	Sus vs Con	Negative	STONER_ESOPHAGEAL_CARCINOGENESIS_UP	28	-0.626012	-1.95024	<0.001	0.0139217	0.381	3940	tags=54%, list=21%, signal=68%
B6	Sus vs Res	Negative	REACTOME_CYCLIN_E_ASSOCIATED_EVENTS_DURING_G1_S_TRANSITION_	61	-0.563708	-1.94884	<0.001	0.00347126	0.198	2917	tags=43%, list=15%, signal=50%
B6	Res vs Con	Negative	CHIARADONNA_NEOPLASTIC_TRANSFORMATION_KRAS_DN	125	-0.484867	-1.94883	<0.001	0.0148324	0.327	2862	tags=28%, list=15%, signal=33%
B6	Sus vs Res	Negative	NOUZOVA_TRETINOIN_AND_H4_ACETYLATION	97	-0.532832	-1.94873	<0.001	0.00341141	0.198	3467	tags=35%, list=18%, signal=43%
B6	Res vs Con	Negative	ZHANG_ANTIVIRAL_RESPONSE_TO_RIBAVIRIN_UP	20	-0.693071	-1.94821	0.00196464	0.014629	0.33	1233	tags=40%, list=7%, signal=43%
B6	Res vs Con	Negative	NGUYEN_NOTCH1_TARGETS_UP	28	-0.630289	-1.94464	0.0021097	0.0151558	0.344	1971	tags=43%, list=10%, signal=48%
B6	Res vs Con	Negative	MCBRYAN_PUBERTAL_TGFB1_TARGETS_DN	46	-0.564971	-1.94397	<0.001	0.0150555	0.347	1086	tags=28%, list=6%, signal=30%
B6	Sus vs Res	Negative	BIOCARTA_PROTEASOME_PATHWAY	28	-0.663962	-1.94235	<0.001	0.00380286	0.221	2860	tags=50%, list=15%, signal=59%
B6	Sus vs Res	Negative	SHEPARD_BMYB_TARGETS	53	-0.593096	-1.94196	<0.001	0.00376912	0.223	2419	tags=42%, list=13%, signal=47%
B6	Sus vs Res	Negative	ASTON_MAJOR_DEPRESSIVE_DISORDER_DN	138	-0.507425	-1.94023	<0.001	0.00380874	0.227	2730	tags=36%, list=14%, signal=41%
B6	Sus vs Res	Negative	XU_HGF_TARGETS_INDUCED_BY_AKT1_48HR_DN	18	-0.728181	-1.93844	<0.001	0.00386106	0.232	2378	tags=61%, list=13%, signal=70%
B6	Sus vs Res	Negative	ZHANG_TLX_TARGETS_60HR_DN	218	-0.475253	-1.9383	<0.001	0.00382789	0.232	4263	tags=39%, list=23%, signal=49%
B6	Sus vs Res	Negative	FEVR_CTNNB1_TARGETS_DN	420	-0.45091	-1.93744	<0.001	0.00386477	0.238	3805	tags=35%, list=20%, signal=43%
B6	Sus vs Con	Negative	WONG_EMBRYONIC_STEM_CELL_CORE	287	-0.468346	-1.9351	<0.001	0.00517706	0.218	3644	tags=34%, list=19%, signal=41%
B6	Sus vs Con	Negative	REACTOME_ACTIVATION_OF_THE_MRNA_UPON_BINDING_OF_THE_CAP_BINDING_COMPLEX_AND_EIFS_AND_SUBSEQUENT_BINDING_TO_43S	41	-0.617359	-1.93487	<0.001	0.00508461	0.218	4418	tags=51%, list=23%, signal=67%
B6	Res vs Con	Negative	DER_IFN_ALPHA_RESPONSE_UP	53	-0.545329	-1.93482	<0.001	0.0169321	0.391	4410	tags=47%, list=23%, signal=61%
B6	Sus vs Con	Negative	REACTOME_TRANSLATION	119	-0.523476	-1.93399	<0.001	0.00505451	0.22	4955	tags=50%, list=26%, signal=68%
D2	Sus vs Con	Negative	SIG_REGULATION_OF_THE_ACTIN_CYTOSKELETON_BY_RHO_GTPASES	29	-0.617743	-1.93255	0.00209205	0.0175435	0.462	3391	tags=59%, list=18%, signal=71%
B6	Sus vs Con	Negative	HAMAI_APOPTOSIS_VIA_TRAIL_UP	461	-0.453201	-1.93038	<0.001	0.005374	0.237	3274	tags=29%, list=17%, signal=35%
B6	Sus vs Res	Negative	YU_MYC_TARGETS_UP	35	-0.632831	-1.93034	<0.001	0.00437595	0.265	2879	tags=49%, list=15%, signal=57%
B6	Sus vs Res	Negative	REACTOME_SCF_BETA_TRCP_MEDIATED_DEGRADATION_OF_EMI1	46	-0.591203	-1.9296	<0.001	0.00434926	0.267	2913	tags=48%, list=15%, signal=56%
B6	Sus vs Con	Negative	REACTOME_ASSEMBLY_OF_THE_PRE_REPLICATIVE_COMPLEX	56	-0.596541	-1.92878	<0.001	0.00541572	0.241	3547	tags=50%, list=19%, signal=61%
B6	Sus vs Con	Negative	ASTON_MAJOR_DEPRESSIVE_DISORDER_DN	138	-0.515297	-1.92836	<0.001	0.00540087	0.244	3561	tags=44%, list=19%, signal=54%
D2	Sus vs Con	Negative	REACTOME_MHC_CLASS_II_ANTIGEN_PRESENTATION	73	-0.508454	-1.92774	<0.001	0.018164	0.479	3512	tags=41%, list=19%, signal=50%
B6	Sus vs Res	Negative	LI_WILMS_TUMOR_ANAPLASTIC_UP	17	-0.758603	-1.92749	0.00183824	0.00441634	0.276	3003	tags=71%, list=16%, signal=84%
B6	Sus vs Res	Negative	WANG_RESPONSE_TO_FORSKOLIN_UP	19	-0.733289	-1.92706	<0.001	0.00439066	0.278	1641	tags=37%, list=9%, signal=40%
B6	Sus vs Con	Negative	CHNG_MULTIPLE_MYELOMA_HYPERPLOID_UP	46	-0.609267	-1.92691	<0.001	0.00542342	0.25	4955	tags=57%, list=26%, signal=76%
B6	Sus vs Con	Negative	SCHLOSSER_SERUM_RESPONSE_DN	552	-0.44326	-1.92365	<0.001	0.00562547	0.261	3744	tags=34%, list=20%, signal=42%
B6	Sus vs Con	Negative	OHGUCHI_LIVER_HNF4A_TARGETS_UP	33	-0.650644	-1.92309	0.00180832	0.00558987	0.263	2691	tags=42%, list=14%, signal=49%
B6	Res vs Con	Negative	CASTELLANO_NRAS_TARGETS_UP	55	-0.545687	-1.92055	<0.001	0.0213475	0.472	2941	tags=40%, list=16%, signal=47%
B6	Sus vs Res	Negative	CROONQUIST_IL6_DEPRIVATION_DN	85	-0.532044	-1.92029	<0.001	0.00490198	0.309	2870	tags=35%, list=15%, signal=41%
B6	Sus vs Con	Negative	PLASARI_TGFB1_SIGNALING_VIA_NFIC_1HR_UP	20	-0.726956	-1.91998	<0.001	0.00569497	0.271	3991	tags=75%, list=21%, signal=95%
B6	Sus vs Res	Negative	SHEN_SMARCA2_TARGETS_UP	346	-0.447847	-1.91892	<0.001	0.00496983	0.318	3285	tags=34%, list=17%, signal=41%
B6	Sus vs Con	Negative	DAZARD_RESPONSE_TO_UV_SCC_UP	92	-0.533737	-1.91777	<0.001	0.00586621	0.28	4092	tags=46%, list=22%, signal=58%
B6	Sus vs Con	Negative	VECCHI_GASTRIC_CANCER_EARLY_DN	220	-0.483074	-1.91773	<0.001	0.00577733	0.28	2478	tags=28%, list=13%, signal=32%
B6	Sus vs Res	Negative	REACTOME_3_UTR_MEDIATED_TRANSLATIONAL_REGULATION	83	-0.531015	-1.91436	<0.001	0.00532298	0.341	5424	tags=51%, list=29%, signal=71%
B6	Sus vs Res	Negative	REACTOME_MITOTIC_M_M_G1_PHASES	135	-0.502486	-1.91367	<0.001	0.00530987	0.345	3820	tags=39%, list=20%, signal=49%
B6	Sus vs Con	Negative	ZHANG_BREAST_CANCER_PROGENITORS_UP	337	-0.458819	-1.91279	<0.001	0.00632589	0.307	3962	tags=37%, list=21%, signal=46%
D2	Sus vs Con	Negative	REACTOME_DARPP_32_EVENTS	21	-0.652064	-1.91235	0.0060241	0.022006	0.558	3165	tags=57%, list=17%, signal=69%
D2	Sus vs Con	Negative	CHESLER_BRAIN_HIGHEST_EXPRESSION	36	-0.58301	-1.91234	<0.001	0.0214821	0.558	3587	tags=56%, list=19%, signal=68%
B6	Sus vs Con	Negative	REACTOME_MITOTIC_G1_G1_S_PHASES	115	-0.519222	-1.9115	<0.001	0.00644558	0.319	3820	tags=43%, list=20%, signal=54%
D2	Sus vs Con	Negative	FLECHNER_BIOPSY_KIDNEY_TRANSPLANT_OK_VS_DONOR_UP	445	-0.397836	-1.91103	<0.001	0.0213507	0.568	3670	tags=35%, list=19%, signal=42%
B6	Res vs Con	Negative	JISON_SICKLE_CELL_DISEASE_UP	146	-0.459366	-1.91048	<0.001	0.0239664	0.511	1204	tags=21%, list=6%, signal=22%
B6	Res vs Con	Negative	GROSS_HYPOXIA_VIA_ELK3_DN	121	-0.467632	-1.91017	<0.001	0.0236309	0.514	1154	tags=18%, list=6%, signal=19%
B6	Sus vs Res	Negative	REACTOME_SCFSKP2_MEDIATED_DEGRADATION_OF_P27_P21	52	-0.583887	-1.91016	<0.001	0.00546617	0.354	2917	tags=46%, list=15%, signal=54%
B6	Res vs Con	Negative	PID_FRA_PATHWAY	25	-0.632085	-1.90884	0.00224215	0.0236127	0.52	2026	tags=36%, list=11%, signal=40%
D2	Sus vs Con	Negative	WANG_RESPONSE_TO_FORSKOLIN_UP	19	-0.68568	-1.90796	<0.001	0.0219284	0.588	2204	tags=42%, list=12%, signal=48%
D2	Sus vs Con	Negative	YOSHIMURA_MAPK8_TARGETS_DN	300	-0.412233	-1.90777	<0.001	0.0214639	0.588	3621	tags=36%, list=19%, signal=44%
B6	Res vs Con	Negative	VIETOR_IFRD1_TARGETS	13	-0.760266	-1.90676	<0.001	0.0237751	0.533	1334	tags=46%, list=7%, signal=50%
B6	Res vs Con	Negative	ZHANG_INTERFERON_RESPONSE	13	-0.762084	-1.90644	<0.001	0.0234051	0.534	2846	tags=62%, list=15%, signal=72%
B6	Sus vs Con	Negative	EGUCHI_CELL_CYCLE_RB1_TARGETS	20	-0.718403	-1.90587	<0.001	0.00719569	0.348	5150	tags=90%, list=27%, signal=123%
D2	Sus vs Con	Negative	REACTOME_RESPIRATORY_ELECTRON_TRANSPORT_ATP_SYNTHESIS_BY_CHEMIOSMOTIC_COUPLING_AND_HEAT_PRODUCTION_BY_UNCOUPLING_PROTEINS_	74	-0.51004	-1.90555	<0.001	0.0216152	0.595	3828	tags=42%, list=20%, signal=52%
B6	Sus vs Con	Negative	CASORELLI_ACUTE_PROMYELOCYTIC_LEUKEMIA_DN	532	-0.440687	-1.90365	<0.001	0.00734915	0.357	3802	tags=36%, list=20%, signal=43%
B6	Sus vs Con	Negative	BILANGES_SERUM_AND_RAPAMYCIN_SENSITIVE_GENES	54	-0.58099	-1.90182	<0.001	0.00754567	0.374	4275	tags=52%, list=23%, signal=67%
B6	Sus vs Con	Negative	CUI_TCF21_TARGETS_DN	27	-0.679602	-1.90155	<0.001	0.00745642	0.375	1699	tags=37%, list=9%, signal=41%
B6	Res vs Con	Negative	STEGER_ADIPOGENESIS_DN	22	-0.661158	-1.9014	<0.001	0.0244844	0.56	3394	tags=55%, list=18%, signal=66%
B6	Sus vs Res	Negative	WILCOX_RESPONSE_TO_PROGESTERONE_UP	112	-0.508219	-1.90011	<0.001	0.00653889	0.42	4162	tags=45%, list=22%, signal=57%
B6	Sus vs Res	Negative	LE_EGR2_TARGETS_DN	93	-0.529379	-1.89962	<0.001	0.00647524	0.422	1523	tags=23%, list=8%, signal=24%
B6	Sus vs Con	Negative	KEGG_PARKINSONS_DISEASE	97	-0.524406	-1.89959	<0.001	0.00764599	0.385	3948	tags=48%, list=21%, signal=61%
D2	Sus vs Con	Negative	PID_ERBB1_INTERNALIZATION_PATHWAY	40	-0.563066	-1.89813	<0.001	0.0234459	0.645	3810	tags=45%, list=20%, signal=56%
B6	Sus vs Res	Negative	FLECHNER_BIOPSY_KIDNEY_TRANSPLANT_REJECTED_VS_OK_DN	432	-0.437983	-1.89803	<0.001	0.00656336	0.431	3571	tags=32%, list=19%, signal=38%
B6	Res vs Con	Negative	REACTOME_INTERFERON_SIGNALING	113	-0.481015	-1.89799	<0.001	0.0252365	0.582	2992	tags=30%, list=16%, signal=36%
B6	Sus vs Con	Negative	CHENG_RESPONSE_TO_NICKEL_ACETATE	39	-0.620149	-1.89735	0.00182149	0.00784577	0.397	3348	tags=44%, list=18%, signal=53%
D2	Sus vs Con	Negative	MOOTHA_GLYCOLYSIS	20	-0.652234	-1.89657	<0.001	0.0236404	0.652	4102	tags=40%, list=22%, signal=51%
D2	Sus vs Con	Negative	BIOCARTA_CDC42RAC_PATHWAY	16	-0.683733	-1.89606	0.00211864	0.0232435	0.653	3033	tags=63%, list=16%, signal=74%
B6	Sus vs Res	Negative	REACTOME_M_G1_TRANSITION	68	-0.541907	-1.89442	<0.001	0.0068344	0.448	3091	tags=38%, list=16%, signal=46%
B6	Res vs Con	Negative	MIKKELSEN_NPC_LCP_WITH_H3K4ME3	43	-0.564392	-1.89436	<0.001	0.0260986	0.599	4063	tags=56%, list=21%, signal=71%
B6	Res vs Con	Negative	JECHLINGER_EPITHELIAL_TO_MESENCHYMAL_TRANSITION_DN	56	-0.53402	-1.89418	<0.001	0.0256602	0.599	1086	tags=23%, list=6%, signal=25%
B6	Sus vs Res	Negative	FINETTI_BREAST_CANCER_KINOME_RED	13	-0.779659	-1.89357	<0.001	0.00682567	0.45	1563	tags=54%, list=8%, signal=59%
D2	Sus vs Con	Negative	JIANG_AGING_HYPOTHALAMUS_DN	39	-0.574843	-1.89314	<0.001	0.0238547	0.67	3512	tags=51%, list=19%, signal=63%
B6	Sus vs Res	Negative	TARTE_PLASMA_CELL_VS_PLASMABLAST_DN	257	-0.462165	-1.8931	<0.001	0.00681731	0.454	3915	tags=38%, list=21%, signal=47%
D2	Sus vs Con	Negative	GABRIELY_MIR21_TARGETS	242	-0.417688	-1.89309	<0.001	0.0233869	0.67	3546	tags=36%, list=19%, signal=44%
B6	Res vs Con	Negative	WANG_MLL_TARGETS	192	-0.443313	-1.89309	<0.001	0.0257917	0.609	3394	tags=34%, list=18%, signal=41%
B6	Sus vs Res	Negative	IWANAGA_E2F1_TARGETS_INDUCED_BY_SERUM	24	-0.675435	-1.89223	<0.001	0.00682095	0.459	3915	tags=54%, list=21%, signal=68%
B6	Res vs Con	Negative	HAN_JNK_SINGALING_UP	23	-0.650557	-1.89153	<0.001	0.0258464	0.618	1758	tags=39%, list=9%, signal=43%
B6	Sus vs Con	Negative	APRELIKOVA_BRCA1_TARGETS	43	-0.602865	-1.89078	<0.001	0.00847372	0.429	3348	tags=40%, list=18%, signal=48%
B6	Sus vs Res	Negative	REACTOME_KINESINS	20	-0.695302	-1.88907	0.0017762	0.00714072	0.476	2785	tags=55%, list=15%, signal=64%
D2	Sus vs Con	Negative	REACTOME_TCA_CYCLE_AND_RESPIRATORY_ELECTRON_TRANSPORT	109	-0.465204	-1.88817	<0.001	0.0246042	0.688	3478	tags=38%, list=18%, signal=46%
B6	Sus vs Con	Negative	REACTOME_METABOLISM_OF_MRNA	188	-0.479143	-1.88809	<0.001	0.0086281	0.44	4798	tags=46%, list=25%, signal=61%
B6	Sus vs Res	Negative	REACTOME_REGULATION_OF_ORNITHINE_DECARBOXYLASE_ODC	47	-0.583508	-1.88754	<0.001	0.00723741	0.483	3820	tags=51%, list=20%, signal=64%
B6	Sus vs Res	Negative	HORIUCHI_WTAP_TARGETS_DN	243	-0.457939	-1.88609	<0.001	0.00723539	0.487	3153	tags=33%, list=17%, signal=39%
B6	Sus vs Res	Negative	ZHANG_BREAST_CANCER_PROGENITORS_UP	337	-0.444463	-1.88603	<0.001	0.00715997	0.487	2955	tags=29%, list=16%, signal=34%
B6	Res vs Con	Negative	ICHIBA_GRAFT_VERSUS_HOST_DISEASE_D7_UP	76	-0.507207	-1.88524	<0.001	0.0280612	0.656	2359	tags=28%, list=12%, signal=31%
B6	Res vs Con	Negative	NIELSEN_GIST_VS_SYNOVIAL_SARCOMA_UP	16	-0.709255	-1.88504	0.00378072	0.027643	0.656	1600	tags=56%, list=8%, signal=61%
B6	Res vs Con	Negative	DER_IFN_GAMMA_RESPONSE_UP	54	-0.539664	-1.88499	<0.001	0.0272149	0.656	4018	tags=44%, list=21%, signal=56%
B6	Res vs Con	Negative	GERHOLD_ADIPOGENESIS_UP	46	-0.554383	-1.88472	<0.001	0.0269968	0.657	4070	tags=52%, list=21%, signal=66%
B6	Res vs Con	Negative	IGLESIAS_E2F_TARGETS_UP	137	-0.461533	-1.88472	<0.001	0.0265683	0.657	3606	tags=39%, list=19%, signal=48%
B6	Res vs Con	Negative	YAMASHITA_METHYLATED_IN_PROSTATE_CANCER	27	-0.61906	-1.88466	0.00196078	0.0261531	0.657	3189	tags=44%, list=17%, signal=53%
B6	Sus vs Con	Negative	REACTOME_NONSENSE_MEDIATED_DECAY_ENHANCED_BY_THE_EXON_JUNCTION_COMPLEX	94	-0.522687	-1.88329	<0.001	0.00931734	0.474	4955	tags=53%, list=26%, signal=72%
B6	Sus vs Res	Negative	SARRIO_EPITHELIAL_MESENCHYMAL_TRANSITION_UP	137	-0.490309	-1.88324	<0.001	0.0073778	0.499	3805	tags=36%, list=20%, signal=45%
D2	Sus vs Con	Negative	KEGG_VIBRIO_CHOLERAE_INFECTION	44	-0.555544	-1.88215	<0.001	0.0262955	0.714	2580	tags=36%, list=14%, signal=42%
B6	Sus vs Con	Negative	ROME_INSULIN_TARGETS_IN_MUSCLE_UP	344	-0.448897	-1.88194	<0.001	0.00948497	0.482	3543	tags=31%, list=19%, signal=38%
B6	Res vs Con	Negative	NABA_MATRISOME	534	-0.399052	-1.88185	<0.001	0.0267034	0.672	3619	tags=34%, list=19%, signal=41%
D2	Sus vs Con	Negative	REACTOME_ACTIVATION_OF_NMDA_RECEPTOR_UPON_GLUTAMATE_BINDING_AND_POSTSYNAPTIC_EVENTS	35	-0.583269	-1.88159	0.00210084	0.0260434	0.718	2562	tags=40%, list=14%, signal=46%
B6	Sus vs Con	Negative	REACTOME_CYTOSOLIC_TRNA_AMINOACYLATION	19	-0.722124	-1.88092	<0.001	0.00955018	0.488	1606	tags=58%, list=8%, signal=63%
B6	Sus vs Con	Negative	REACTOME_FORMATION_OF_THE_TERNARY_COMPLEX_AND_SUBSEQUENTLY_THE_43S_COMPLEX	34	-0.630212	-1.88049	<0.001	0.00950118	0.49	4418	tags=53%, list=23%, signal=69%
B6	Sus vs Con	Negative	ZHOU_CELL_CYCLE_GENES_IN_IR_RESPONSE_6HR	64	-0.560655	-1.87994	<0.001	0.00954977	0.497	3978	tags=50%, list=21%, signal=63%
D2	Sus vs Con	Negative	DAZARD_RESPONSE_TO_UV_SCC_UP	92	-0.468771	-1.87889	<0.001	0.0266473	0.731	3238	tags=38%, list=17%, signal=46%
B6	Sus vs Con	Negative	REACTOME_ANTIGEN_PROCESSING_CROSS_PRESENTATION	65	-0.558176	-1.87835	<0.001	0.00976135	0.508	3350	tags=45%, list=18%, signal=54%
B6	Sus vs Res	Negative	GAVIN_FOXP3_TARGETS_CLUSTER_P6	64	-0.547586	-1.87799	<0.001	0.00787739	0.525	1795	tags=36%, list=9%, signal=40%
B6	Res vs Con	Negative	GESERICK_TERT_TARGETS_DN	19	-0.681244	-1.87739	0.00209205	0.0281798	0.688	2938	tags=47%, list=16%, signal=56%
B6	Sus vs Res	Negative	KEGG_RIBOSOME	76	-0.534546	-1.87624	<0.001	0.00802978	0.534	4735	tags=46%, list=25%, signal=61%
B6	Sus vs Res	Negative	RODRIGUES_THYROID_CARCINOMA_ANAPLASTIC_UP	522	-0.42777	-1.87522	<0.001	0.0081493	0.541	3644	tags=33%, list=19%, signal=40%
D2	Sus vs Con	Negative	IKEDA_MIR30_TARGETS_UP	102	-0.459923	-1.87516	<0.001	0.0273058	0.746	3326	tags=34%, list=18%, signal=41%
B6	Sus vs Con	Negative	SAKAI_TUMOR_INFILTRATING_MONOCYTES_DN	73	-0.54209	-1.87325	<0.001	0.0104542	0.529	2829	tags=30%, list=15%, signal=35%
B6	Sus vs Con	Negative	SCIBETTA_KDM5B_TARGETS_DN	61	-0.562459	-1.87273	<0.001	0.01037	0.53	4091	tags=49%, list=22%, signal=63%
D2	Sus vs Con	Negative	KEGG_OOCYTE_MEIOSIS	91	-0.476575	-1.87247	<0.001	0.0277351	0.756	2943	tags=34%, list=16%, signal=40%
B6	Sus vs Res	Negative	CHEN_ETV5_TARGETS_TESTIS	16	-0.745144	-1.87202	0.0019305	0.00840449	0.559	2692	tags=50%, list=14%, signal=58%
B6	Res vs Con	Negative	NAKAYAMA_SOFT_TISSUE_TUMORS_PCA2_DN	55	-0.535464	-1.87182	<0.001	0.0299326	0.711	4162	tags=45%, list=22%, signal=58%
B6	Res vs Con	Negative	PLASARI_TGFB1_TARGETS_1HR_UP	27	-0.62338	-1.87172	<0.001	0.0295148	0.712	3079	tags=48%, list=16%, signal=57%
D2	Sus vs Con	Negative	SCHLOSSER_MYC_TARGETS_REPRESSED_BY_SERUM	127	-0.446637	-1.87135	<0.001	0.0276212	0.761	4753	tags=43%, list=25%, signal=56%
B6	Res vs Con	Negative	KEGG_STARCH_AND_SUCROSE_METABOLISM	23	-0.631454	-1.87113	<0.001	0.0292849	0.714	3555	tags=48%, list=19%, signal=59%
B6	Sus vs Con	Negative	IWANAGA_E2F1_TARGETS_INDUCED_BY_SERUM	24	-0.681609	-1.87105	<0.001	0.010552	0.541	3871	tags=54%, list=20%, signal=68%
B6	Res vs Con	Negative	REACTOME_MUSCLE_CONTRACTION	39	-0.572631	-1.871	<0.001	0.0289323	0.715	4690	tags=51%, list=25%, signal=68%
B6	Res vs Con	Negative	RASHI_RESPONSE_TO_IONIZING_RADIATION_1	37	-0.564327	-1.87059	0.00202429	0.0286319	0.716	1221	tags=27%, list=6%, signal=29%
B6	Sus vs Res	Negative	YAO_TEMPORAL_RESPONSE_TO_PROGESTERONE_CLUSTER_10	54	-0.556484	-1.87036	<0.001	0.00854648	0.567	1347	tags=26%, list=7%, signal=28%
B6	Sus vs Res	Negative	GARY_CD5_TARGETS_DN	340	-0.438177	-1.8701	<0.001	0.00848148	0.568	4064	tags=36%, list=21%, signal=45%
D2	Sus vs Con	Negative	MOOTHA_GLUCONEOGENESIS	29	-0.57901	-1.86985	0.00198413	0.027869	0.768	5634	tags=55%, list=30%, signal=78%
B6	Res vs Con	Negative	KEGG_ECM_RECEPTOR_INTERACTION	69	-0.509575	-1.86934	<0.001	0.0287593	0.721	3887	tags=45%, list=21%, signal=56%
B6	Sus vs Con	Negative	REACTOME_DNA_REPLICATION	154	-0.488041	-1.86895	<0.001	0.0108347	0.556	3820	tags=40%, list=20%, signal=50%
B6	Sus vs Con	Negative	REACTOME_REGULATION_OF_MITOTIC_CELL_CYCLE	70	-0.558553	-1.86884	<0.001	0.0107102	0.556	3208	tags=41%, list=17%, signal=50%
B6	Sus vs Res	Negative	SU_TESTIS	49	-0.584687	-1.86867	<0.001	0.00850447	0.574	1825	tags=33%, list=10%, signal=36%
B6	Sus vs Res	Negative	WELCSH_BRCA1_TARGETS_UP	165	-0.476586	-1.86833	<0.001	0.00844171	0.575	3642	tags=39%, list=19%, signal=48%
D2	Sus vs Con	Negative	DACOSTA_UV_RESPONSE_VIA_ERCC3_COMMON_DN	397	-0.392001	-1.86576	<0.001	0.0290784	0.792	2591	tags=25%, list=14%, signal=29%
B6	Res vs Con	Negative	DAUER_STAT3_TARGETS_DN	37	-0.582501	-1.86518	<0.001	0.0302332	0.741	2222	tags=32%, list=12%, signal=37%
B6	Sus vs Res	Negative	BOYAULT_LIVER_CANCER_SUBCLASS_G3_UP	147	-0.479336	-1.86396	<0.001	0.00904654	0.602	3882	tags=37%, list=20%, signal=47%
B6	Sus vs Con	Negative	WEINMANN_ADAPTATION_TO_HYPOXIA_DN	29	-0.660127	-1.86335	<0.001	0.0117623	0.595	3182	tags=41%, list=17%, signal=50%
B6	Sus vs Res	Negative	CHANG_CYCLING_GENES	104	-0.504626	-1.86312	<0.001	0.00908161	0.606	2378	tags=30%, list=13%, signal=34%
D2	Sus vs Con	Negative	IKEDA_MIR133_TARGETS_UP	44	-0.540368	-1.8628	<0.001	0.0299137	0.805	2623	tags=39%, list=14%, signal=45%
B6	Sus vs Con	Negative	GOLDRATH_HOMEOSTATIC_PROLIFERATION	152	-0.483164	-1.86252	<0.001	0.0117699	0.6	3393	tags=34%, list=18%, signal=41%
B6	Sus vs Res	Negative	CASORELLI_ACUTE_PROMYELOCYTIC_LEUKEMIA_DN	532	-0.424156	-1.86145	<0.001	0.00916156	0.616	3911	tags=33%, list=21%, signal=41%
B6	Sus vs Con	Negative	REACTOME_TRNA_AMINOACYLATION	32	-0.626162	-1.86135	<0.001	0.0118391	0.604	2416	tags=47%, list=13%, signal=54%
B6	Res vs Con	Negative	PID_INTEGRIN1_PATHWAY	58	-0.519924	-1.85917	<0.001	0.0323703	0.775	2720	tags=40%, list=14%, signal=46%
B6	Sus vs Res	Negative	SCIBETTA_KDM5B_TARGETS_DN	61	-0.549688	-1.85893	<0.001	0.00942329	0.633	2961	tags=41%, list=16%, signal=48%
B6	Res vs Con	Negative	CHIBA_RESPONSE_TO_TSA_UP	42	-0.568754	-1.85881	<0.001	0.0320592	0.778	3887	tags=50%, list=21%, signal=63%
B6	Sus vs Con	Negative	REACTOME_PREFOLDIN_MEDIATED_TRANSFER_OF_SUBSTRATE_TO_CCT_TRIC	17	-0.721892	-1.85808	<0.001	0.0122268	0.619	3565	tags=47%, list=19%, signal=58%
B6	Sus vs Con	Negative	REACTOME_ER_PHAGOSOME_PATHWAY	54	-0.567332	-1.85598	<0.001	0.0126181	0.627	3350	tags=46%, list=18%, signal=56%
B6	Sus vs Con	Negative	RODRIGUES_THYROID_CARCINOMA_POORLY_DIFFERENTIATED_UP	487	-0.433899	-1.85471	<0.001	0.0126868	0.637	3991	tags=36%, list=21%, signal=45%
B6	Sus vs Res	Negative	MISSIAGLIA_REGULATED_BY_METHYLATION_DN	99	-0.510252	-1.85469	<0.001	0.009877	0.65	3995	tags=44%, list=21%, signal=56%
D2	Sus vs Con	Negative	REACTOME_MEMBRANE_TRAFFICKING	101	-0.459486	-1.85449	<0.001	0.0331287	0.837	3388	tags=34%, list=18%, signal=41%
B6	Sus vs Con	Negative	BHATI_G2M_ARREST_BY_2METHOXYESTRADIOL_DN	84	-0.526329	-1.8544	<0.001	0.0125998	0.637	4217	tags=45%, list=22%, signal=58%
B6	Sus vs Res	Negative	REACTOME_MITOTIC_G1_G1_S_PHASES	115	-0.49439	-1.85315	<0.001	0.010046	0.664	2917	tags=35%, list=15%, signal=41%
B6	Res vs Con	Negative	UROSEVIC_RESPONSE_TO_IMIQUIMOD	9	-0.805616	-1.85242	0.00199203	0.0347708	0.807	1182	tags=56%, list=6%, signal=59%
B6	Res vs Con	Negative	UZONYI_RESPONSE_TO_LEUKOTRIENE_AND_THROMBIN	30	-0.594691	-1.85102	0.00211864	0.0349288	0.814	2298	tags=33%, list=12%, signal=38%
D2	Sus vs Con	Negative	REACTOME_POST_NMDA_RECEPTOR_ACTIVATION_EVENTS	31	-0.579084	-1.8509	<0.001	0.0343766	0.849	2562	tags=39%, list=14%, signal=45%
B6	Sus vs Con	Negative	VANTVEER_BREAST_CANCER_METASTASIS_DN	84	-0.529072	-1.85079	<0.001	0.013152	0.658	3824	tags=43%, list=20%, signal=53%
B6	Sus vs Res	Negative	PUJANA_CHEK2_PCC_NETWORK	600	-0.418867	-1.85064	<0.001	0.010369	0.682	4249	tags=37%, list=22%, signal=46%
B6	Res vs Con	Negative	BIOCARTA_PGC1A_PATHWAY	20	-0.66134	-1.84985	0.0040404	0.0349693	0.818	3906	tags=45%, list=21%, signal=57%
B6	Sus vs Res	Negative	SUZUKI_RESPONSE_TO_TSA	12	-0.770163	-1.84944	<0.001	0.0104763	0.687	580	tags=42%, list=3%, signal=43%
B6	Sus vs Con	Negative	LEE_AGING_NEOCORTEX_UP	79	-0.524475	-1.84898	<0.001	0.013341	0.666	4385	tags=46%, list=23%, signal=59%
B6	Res vs Con	Negative	LI_WILMS_TUMOR_VS_FETAL_KIDNEY_2_DN	42	-0.562638	-1.84897	<0.001	0.0350278	0.823	2769	tags=43%, list=15%, signal=50%
B6	Sus vs Res	Negative	ODONNELL_TFRC_TARGETS_DN	92	-0.517406	-1.8488	<0.001	0.0104855	0.687	2850	tags=35%, list=15%, signal=41%
B6	Sus vs Con	Negative	FAELT_B_CLL_WITH_VH3_21_DN	41	-0.593832	-1.84862	<0.001	0.013238	0.667	3686	tags=46%, list=19%, signal=57%
B6	Sus vs Res	Negative	REACTOME_REGULATION_OF_MITOTIC_CELL_CYCLE	70	-0.541836	-1.84861	<0.001	0.0104446	0.689	2913	tags=40%, list=15%, signal=47%
D2	Sus vs Con	Negative	SEIDEN_ONCOGENESIS_BY_MET	61	-0.502434	-1.84694	<0.001	0.0359527	0.859	1663	tags=34%, list=9%, signal=38%
B6	Sus vs Con	Negative	YAO_TEMPORAL_RESPONSE_TO_PROGESTERONE_CLUSTER_13	141	-0.485053	-1.84692	<0.001	0.0134468	0.678	3637	tags=38%, list=19%, signal=46%
B6	Sus vs Con	Negative	WELCSH_BRCA1_TARGETS_UP	165	-0.479834	-1.84662	<0.001	0.013345	0.679	3076	tags=33%, list=16%, signal=39%
B6	Res vs Con	Negative	YAO_HOXA10_TARGETS_VIA_PROGESTERONE_UP	56	-0.517062	-1.84646	<0.001	0.0358961	0.828	3548	tags=41%, list=19%, signal=50%
B6	Res vs Con	Negative	FLECHNER_BIOPSY_KIDNEY_TRANSPLANT_REJECTED_VS_OK_UP	56	-0.523505	-1.84621	0.00209205	0.0356207	0.829	2812	tags=30%, list=15%, signal=36%
B6	Sus vs Con	Negative	WANG_TUMOR_INVASIVENESS_UP	319	-0.447483	-1.84609	<0.001	0.013301	0.679	3839	tags=39%, list=20%, signal=48%
B6	Res vs Con	Negative	YAO_TEMPORAL_RESPONSE_TO_PROGESTERONE_CLUSTER_16	61	-0.513803	-1.84574	<0.001	0.0354802	0.831	4031	tags=43%, list=21%, signal=54%
D2	Sus vs Con	Negative	JOHNSTONE_PARVB_TARGETS_2_DN	259	-0.407594	-1.84491	<0.001	0.0365851	0.868	3491	tags=33%, list=18%, signal=40%
B6	Sus vs Con	Negative	SHEPARD_BMYB_TARGETS	53	-0.573191	-1.84447	<0.001	0.0135679	0.693	2334	tags=32%, list=12%, signal=36%
B6	Sus vs Res	Negative	REACTOME_TRANSLATION	119	-0.491126	-1.84446	<0.001	0.0110146	0.714	5475	tags=47%, list=29%, signal=66%
B6	Sus vs Con	Negative	KEGG_AMINOACYL_TRNA_BIOSYNTHESIS	32	-0.635536	-1.84435	0.00184162	0.0135006	0.697	2416	tags=47%, list=13%, signal=54%
B6	Sus vs Con	Negative	REACTOME_SIGNALING_BY_WNT	59	-0.556099	-1.84379	<0.001	0.0135	0.7	3388	tags=44%, list=18%, signal=53%
B6	Sus vs Res	Negative	GRAHAM_NORMAL_QUIESCENT_VS_NORMAL_DIVIDING_DN	69	-0.527343	-1.84364	<0.001	0.0110696	0.721	4298	tags=48%, list=23%, signal=62%
B6	Sus vs Res	Negative	ZHAN_MULTIPLE_MYELOMA_PR_UP	30	-0.622774	-1.84347	<0.001	0.0109985	0.722	2870	tags=50%, list=15%, signal=59%
D2	Sus vs Con	Negative	VANTVEER_BREAST_CANCER_METASTASIS_DN	84	-0.475925	-1.8428	<0.001	0.0373424	0.873	2556	tags=33%, list=13%, signal=38%
B6	Sus vs Con	Negative	GRAHAM_CML_DIVIDING_VS_NORMAL_QUIESCENT_UP	137	-0.486213	-1.84262	<0.001	0.0136073	0.704	3644	tags=38%, list=19%, signal=47%
B6	Sus vs Con	Negative	REACTOME_APC_C_CDH1_MEDIATED_DEGRADATION_OF_CDC20_AND_OTHER_APC_C_CDH1_TARGETED_PROTEINS_IN_LATE_MITOSIS_EARLY_G1	59	-0.545525	-1.84189	<0.001	0.0136692	0.709	3208	tags=41%, list=17%, signal=49%
D2	Sus vs Con	Negative	REACTOME_INSULIN_RECEPTOR_RECYCLING	17	-0.670629	-1.84149	<0.001	0.0373063	0.876	2428	tags=47%, list=13%, signal=54%
D2	Sus vs Con	Negative	BIOCARTA_NOS1_PATHWAY	18	-0.654228	-1.84148	0.00208768	0.0367735	0.876	3051	tags=56%, list=16%, signal=66%
B6	Res vs Con	Negative	FARMER_BREAST_CANCER_CLUSTER_1	22	-0.627559	-1.84127	<0.001	0.0374608	0.842	2172	tags=41%, list=11%, signal=46%
B6	Res vs Con	Negative	GAUSSMANN_MLL_AF4_FUSION_TARGETS_B_UP	18	-0.665537	-1.84113	0.00416667	0.0371051	0.842	916	tags=39%, list=5%, signal=41%
B6	Sus vs Con	Negative	BURTON_ADIPOGENESIS_11	43	-0.596447	-1.8397	<0.001	0.0140164	0.719	3061	tags=40%, list=16%, signal=47%
B6	Res vs Con	Negative	DEMAGALHAES_AGING_UP	39	-0.557336	-1.83913	<0.001	0.0376306	0.846	3295	tags=46%, list=17%, signal=56%
B6	Sus vs Res	Negative	SCHLOSSER_SERUM_RESPONSE_DN	552	-0.417097	-1.8388	<0.001	0.011713	0.743	3538	tags=31%, list=19%, signal=37%
B6	Sus vs Con	Negative	REACTOME_TCA_CYCLE_AND_RESPIRATORY_ELECTRON_TRANSPORT	109	-0.500415	-1.83871	<0.001	0.0140848	0.725	3162	tags=43%, list=17%, signal=51%
B6	Sus vs Con	Negative	REACTOME_APC_C_CDC20_MEDIATED_DEGRADATION_OF_MITOTIC_PROTEINS	60	-0.546088	-1.83865	0.00182482	0.0139544	0.725	3208	tags=40%, list=17%, signal=48%
B6	Res vs Con	Negative	BROWNE_HCMV_INFECTION_2HR_UP	28	-0.606372	-1.83762	<0.001	0.0380391	0.852	2359	tags=43%, list=12%, signal=49%
B6	Sus vs Res	Negative	SANA_RESPONSE_TO_IFNG_DN	73	-0.520467	-1.8376	<0.001	0.0118492	0.753	4009	tags=44%, list=21%, signal=55%
B6	Sus vs Res	Negative	JOHNSTONE_PARVB_TARGETS_3_DN	675	-0.410749	-1.83735	<0.001	0.0117569	0.754	3655	tags=32%, list=19%, signal=38%
B6	Res vs Con	Negative	HERNANDEZ_ABERRANT_MITOSIS_BY_DOCETACEL_4NM_UP	16	-0.693443	-1.83733	<0.001	0.037811	0.854	2284	tags=44%, list=12%, signal=50%
B6	Sus vs Con	Negative	GRADE_COLON_AND_RECTAL_CANCER_UP	216	-0.462928	-1.83657	<0.001	0.0141869	0.733	2873	tags=28%, list=15%, signal=33%
B6	Sus vs Con	Negative	JIANG_HYPOXIA_VIA_VHL	29	-0.637084	-1.8365	0.00578035	0.0140679	0.734	4950	tags=55%, list=26%, signal=75%
B6	Sus vs Con	Negative	MARTORIATI_MDM4_TARGETS_NEUROEPITHELIUM_DN	124	-0.498033	-1.83611	<0.001	0.0139617	0.734	4754	tags=42%, list=25%, signal=56%
B6	Sus vs Con	Negative	SAKAI_CHRONIC_HEPATITIS_VS_LIVER_CANCER_UP	66	-0.537497	-1.8358	<0.001	0.0138976	0.736	2363	tags=32%, list=12%, signal=36%
B6	Sus vs Con	Negative	KEGG_SPLICEOSOME	88	-0.517977	-1.83498	<0.001	0.0138938	0.739	3470	tags=36%, list=18%, signal=44%
B6	Sus vs Res	Negative	REACTOME_PEPTIDE_CHAIN_ELONGATION	74	-0.527409	-1.83492	<0.001	0.0121806	0.773	5424	tags=50%, list=29%, signal=70%
B6	Sus vs Con	Negative	TAKAO_RESPONSE_TO_UVB_RADIATION_UP	71	-0.533185	-1.8347	<0.001	0.0138109	0.74	3686	tags=41%, list=19%, signal=51%
B6	Sus vs Con	Negative	REACTOME_MITOTIC_M_M_G1_PHASES	135	-0.490576	-1.83376	<0.001	0.0139152	0.745	3660	tags=39%, list=19%, signal=47%
B6	Res vs Con	Negative	WIERENGA_STAT5A_TARGETS_GROUP1	84	-0.480252	-1.83363	<0.001	0.0393952	0.868	2949	tags=35%, list=16%, signal=41%
B6	Res vs Con	Negative	DAVICIONI_PAX_FOXO1_SIGNATURE_IN_ARMS_UP	45	-0.542596	-1.83324	<0.001	0.0391567	0.869	3455	tags=36%, list=18%, signal=43%
D2	Sus vs Con	Negative	BIOCARTA_MPR_PATHWAY	31	-0.566951	-1.83298	0.00442478	0.0401472	0.901	3051	tags=52%, list=16%, signal=61%
B6	Res vs Con	Negative	APPEL_IMATINIB_RESPONSE	21	-0.660215	-1.83228	0.00416667	0.0391922	0.873	1443	tags=38%, list=8%, signal=41%
B6	Sus vs Con	Negative	LEE_AGING_CEREBELLUM_UP	71	-0.529946	-1.83223	<0.001	0.0140657	0.748	4385	tags=42%, list=23%, signal=55%
B6	Sus vs Con	Negative	JIANG_AGING_HYPOTHALAMUS_UP	42	-0.587681	-1.83195	<0.001	0.0140034	0.751	2630	tags=38%, list=14%, signal=44%
B6	Sus vs Con	Negative	SESTO_RESPONSE_TO_UV_C1	59	-0.553001	-1.83172	0.0017452	0.013961	0.752	4194	tags=47%, list=22%, signal=61%
B6	Sus vs Con	Negative	REACTOME_RESPIRATORY_ELECTRON_TRANSPORT	59	-0.558158	-1.83135	<0.001	0.0139565	0.756	3852	tags=49%, list=20%, signal=62%
B6	Sus vs Res	Negative	REACTOME_ORC1_REMOVAL_FROM_CHROMATIN	58	-0.542222	-1.83129	<0.001	0.0127394	0.79	2913	tags=41%, list=15%, signal=49%
D2	Sus vs Con	Negative	FLECHNER_BIOPSY_KIDNEY_TRANSPLANT_REJECTED_VS_OK_DN	432	-0.382898	-1.83117	<0.001	0.0405708	0.911	3670	tags=32%, list=19%, signal=39%
D2	Sus vs Con	Negative	SASSON_RESPONSE_TO_GONADOTROPHINS_UP	70	-0.481877	-1.83068	<0.001	0.0401919	0.911	4046	tags=46%, list=21%, signal=58%
B6	Sus vs Con	Negative	KAUFFMANN_MELANOMA_RELAPSE_UP	55	-0.555676	-1.83002	<0.001	0.0141295	0.761	3820	tags=45%, list=20%, signal=57%
D2	Sus vs Con	Negative	BIOCARTA_AGPCR_PATHWAY	10	-0.764709	-1.82936	0.00406504	0.0403678	0.915	3051	tags=70%, list=16%, signal=83%
B6	Res vs Con	Negative	ZHAN_MULTIPLE_MYELOMA_DN	32	-0.583593	-1.82936	0.00407332	0.0404759	0.883	3156	tags=31%, list=17%, signal=37%
B6	Sus vs Con	Negative	REACTOME_AUTODEGRADATION_OF_CDH1_BY_CDH1_APC_C	55	-0.558486	-1.82911	<0.001	0.0142356	0.77	3208	tags=42%, list=17%, signal=50%
D2	Sus vs Con	Negative	REACTOME_INTERACTION_BETWEEN_L1_AND_ANKYRINS	19	-0.633679	-1.82897	0.00616016	0.0400324	0.916	2988	tags=58%, list=16%, signal=69%
B6	Sus vs Con	Negative	MOOTHA_HUMAN_MITODB_6_2002	374	-0.435439	-1.8286	<0.001	0.014238	0.774	2902	tags=29%, list=15%, signal=34%
B6	Sus vs Con	Negative	LE_EGR2_TARGETS_DN	93	-0.520328	-1.82823	<0.001	0.0141958	0.776	1390	tags=22%, list=7%, signal=23%
B6	Sus vs Res	Negative	CHNG_MULTIPLE_MYELOMA_HYPERPLOID_UP	46	-0.569071	-1.82741	<0.001	0.0133924	0.81	5337	tags=52%, list=28%, signal=72%
B6	Res vs Con	Negative	REACTOME_A_TETRASACCHARIDE_LINKER_SEQUENCE_IS_REQUIRED_FOR_GAG_SYNTHESIS	19	-0.647452	-1.82707	0.00434783	0.0414714	0.894	602	tags=32%, list=3%, signal=33%
D2	Sus vs Con	Negative	REACTOME_TRANSFERRIN_ENDOCYTOSIS_AND_RECYCLING	20	-0.646483	-1.82657	<0.001	0.0405779	0.922	2428	tags=45%, list=13%, signal=52%
B6	Sus vs Con	Negative	LEIN_ASTROCYTE_MARKERS	37	-0.605919	-1.82595	<0.001	0.01467	0.793	3847	tags=49%, list=20%, signal=61%
B6	Res vs Con	Negative	PID_GMCSF_PATHWAY	32	-0.566197	-1.8249	0.00209644	0.0422642	0.9	1637	tags=28%, list=9%, signal=31%
B6	Sus vs Res	Negative	CHIANG_LIVER_CANCER_SUBCLASS_UNANNOTATED_DN	163	-0.470468	-1.82449	<0.001	0.0138844	0.822	4716	tags=46%, list=25%, signal=61%
B6	Sus vs Res	Negative	LEE_LIVER_CANCER_DENA_DN	38	-0.575086	-1.822	<0.001	0.0142433	0.828	3706	tags=37%, list=20%, signal=46%
B6	Sus vs Con	Negative	LU_AGING_BRAIN_UP	223	-0.453203	-1.82194	<0.001	0.0155044	0.81	4316	tags=37%, list=23%, signal=48%
B6	Sus vs Con	Negative	HOFFMANN_LARGE_TO_SMALL_PRE_BII_LYMPHOCYTE_UP	123	-0.490701	-1.82115	<0.001	0.0155498	0.811	3820	tags=44%, list=20%, signal=55%
B6	Res vs Con	Negative	BILANGES_SERUM_RESPONSE_TRANSLATION	23	-0.625893	-1.82111	<0.001	0.0439947	0.91	4013	tags=48%, list=21%, signal=61%
B6	Sus vs Con	Negative	JIANG_AGING_HYPOTHALAMUS_DN	39	-0.605758	-1.82072	<0.001	0.0155421	0.811	2730	tags=41%, list=14%, signal=48%
B6	Res vs Con	Negative	URS_ADIPOCYTE_DIFFERENTIATION_DN	24	-0.609017	-1.82027	0.00416667	0.0440902	0.911	4374	tags=58%, list=23%, signal=76%
B6	Sus vs Con	Negative	REACTOME_REGULATION_OF_MRNA_STABILITY_BY_PROTEINS_THAT_BIND_AU_RICH_ELEMENTS	74	-0.520525	-1.81911	<0.001	0.0158325	0.818	2669	tags=35%, list=14%, signal=41%
B6	Sus vs Con	Negative	REACTOME_FORMATION_OF_INCISION_COMPLEX_IN_GG_NER	20	-0.699466	-1.8188	0.00198807	0.0157535	0.818	1836	tags=35%, list=10%, signal=39%
B6	Sus vs Con	Negative	YAO_TEMPORAL_RESPONSE_TO_PROGESTERONE_CLUSTER_10	54	-0.550231	-1.8187	<0.001	0.015658	0.818	4349	tags=48%, list=23%, signal=62%
B6	Sus vs Con	Negative	LEE_EARLY_T_LYMPHOCYTE_UP	62	-0.546203	-1.81797	<0.001	0.0157008	0.819	4091	tags=48%, list=22%, signal=62%
D2	Sus vs Con	Negative	KEGG_CITRATE_CYCLE_TCA_CYCLE	29	-0.579949	-1.81793	<0.001	0.044612	0.942	4479	tags=59%, list=24%, signal=77%
B6	Sus vs Con	Negative	OKAMOTO_LIVER_CANCER_MULTICENTRIC_OCCURRENCE_UP	20	-0.687912	-1.81774	<0.001	0.015693	0.822	1658	tags=35%, list=9%, signal=38%
B6	Res vs Con	Negative	HESS_TARGETS_OF_HOXA9_AND_MEIS1_DN	52	-0.528348	-1.8176	<0.001	0.0450234	0.914	2938	tags=37%, list=16%, signal=43%
D2	Sus vs Con	Negative	REACTOME_ION_CHANNEL_TRANSPORT	43	-0.528085	-1.81736	0.00210084	0.0443868	0.942	2605	tags=42%, list=14%, signal=48%
B6	Sus vs Con	Negative	THUM_SYSTOLIC_HEART_FAILURE_UP	323	-0.438642	-1.81712	<0.001	0.0157095	0.826	3703	tags=35%, list=20%, signal=43%
B6	Sus vs Res	Negative	GRADE_COLON_AND_RECTAL_CANCER_UP	216	-0.448525	-1.81447	<0.001	0.0158908	0.855	4039	tags=37%, list=21%, signal=46%
B6	Sus vs Res	Negative	VANTVEER_BREAST_CANCER_METASTASIS_DN	84	-0.5095	-1.81424	<0.001	0.0158148	0.856	4161	tags=48%, list=22%, signal=61%
B6	Sus vs Con	Negative	REACTOME_SRP_DEPENDENT_COTRANSLATIONAL_PROTEIN_TARGETING_TO_MEMBRANE	95	-0.51017	-1.81397	<0.001	0.0163202	0.835	5264	tags=55%, list=28%, signal=75%
D2	Sus vs Con	Negative	BIOCARTA_SALMONELLA_PATHWAY	13	-0.696897	-1.81389	<0.001	0.0456736	0.949	3033	tags=69%, list=16%, signal=82%
B6	Sus vs Res	Negative	REACTOME_CYTOSOLIC_TRNA_AMINOACYLATION	19	-0.686294	-1.81373	<0.001	0.0157703	0.857	2601	tags=58%, list=14%, signal=67%
D2	Sus vs Con	Negative	KEGG_EPITHELIAL_CELL_SIGNALING_IN_HELICOBACTER_PYLORI_INFECTION	55	-0.50724	-1.81367	<0.001	0.0452092	0.949	3380	tags=40%, list=18%, signal=49%
B6	Res vs Con	Negative	DACOSTA_UV_RESPONSE_VIA_ERCC3_UP	250	-0.411984	-1.81331	<0.001	0.0471965	0.931	4031	tags=31%, list=21%, signal=39%
D2	Sus vs Con	Negative	PID_PI3K_PLC_TRK_PATHWAY	30	-0.571803	-1.81313	0.00201613	0.0449841	0.949	3810	tags=50%, list=20%, signal=62%
B6	Sus vs Con	Negative	GARY_CD5_TARGETS_DN	340	-0.432111	-1.81313	<0.001	0.0164487	0.839	4418	tags=39%, list=23%, signal=49%
B6	Sus vs Con	Negative	TARTE_PLASMA_CELL_VS_PLASMABLAST_DN	257	-0.450486	-1.81199	<0.001	0.0165092	0.843	3611	tags=36%, list=19%, signal=44%
B6	Res vs Con	Negative	TESAR_ALK_TARGETS_EPISC_4D_UP	6	-0.896729	-1.81145	<0.001	0.0477805	0.935	1300	tags=83%, list=7%, signal=89%
D2	Sus vs Con	Negative	KIM_ALL_DISORDERS_OLIGODENDROCYTE_NUMBER_CORR_UP	653	-0.36332	-1.81124	<0.001	0.045333	0.951	4438	tags=36%, list=23%, signal=46%
B6	Sus vs Con	Negative	REACTOME_RESPIRATORY_ELECTRON_TRANSPORT_ATP_SYNTHESIS_BY_CHEMIOSMOTIC_COUPLING_AND_HEAT_PRODUCTION_BY_UNCOUPLING_PROTEINS_	74	-0.537044	-1.81093	<0.001	0.0166749	0.849	3852	tags=49%, list=20%, signal=61%
D2	Sus vs Con	Negative	REACTOME_RESPIRATORY_ELECTRON_TRANSPORT	59	-0.497722	-1.80985	0.00215054	0.0456865	0.953	3828	tags=39%, list=20%, signal=49%
B6	Res vs Con	Negative	PID_INTEGRIN3_PATHWAY	35	-0.559097	-1.8094	0.00401606	0.0482627	0.942	2887	tags=43%, list=15%, signal=50%
B6	Sus vs Con	Negative	SHEN_SMARCA2_TARGETS_UP	346	-0.430682	-1.80923	<0.001	0.0169442	0.852	3216	tags=31%, list=17%, signal=36%
B6	Sus vs Res	Negative	REACTOME_VIF_MEDIATED_DEGRADATION_OF_APOBEC3G	45	-0.566155	-1.80863	0.00172712	0.0168037	0.879	2913	tags=44%, list=15%, signal=52%
B6	Res vs Con	Negative	ABBUD_LIF_SIGNALING_2_UP	11	-0.748585	-1.80849	0.00610998	0.0483402	0.945	2377	tags=45%, list=13%, signal=52%
B6	Sus vs Res	Negative	KEGG_PROTEASOME	41	-0.568899	-1.80758	<0.001	0.0168481	0.883	2913	tags=44%, list=15%, signal=52%
B6	Sus vs Con	Negative	KEGG_OXIDATIVE_PHOSPHORYLATION	100	-0.494086	-1.80755	<0.001	0.0171847	0.859	3852	tags=45%, list=20%, signal=56%
B6	Sus vs Res	Negative	REACTOME_DESTABILIZATION_OF_MRNA_BY_AUF1_HNRNP_D0	47	-0.564786	-1.80581	<0.001	0.0171055	0.89	2913	tags=43%, list=15%, signal=50%
D2	Sus vs Con	Negative	REACTOME_TRANSPORT_TO_THE_GOLGI_AND_SUBSEQUENT_MODIFICATION	32	-0.558829	-1.8057	0.0021978	0.0474763	0.961	3283	tags=41%, list=17%, signal=49%
B6	Sus vs Res	Negative	MARSON_BOUND_BY_E2F4_UNSTIMULATED	504	-0.410456	-1.80495	<0.001	0.0172635	0.893	4263	tags=34%, list=23%, signal=42%
B6	Sus vs Con	Negative	LI_WILMS_TUMOR_ANAPLASTIC_UP	17	-0.722414	-1.80473	0.0018797	0.0178067	0.869	2439	tags=59%, list=13%, signal=67%
B6	Sus vs Res	Negative	REACTOME_APOPTOTIC_EXECUTION_PHASE	47	-0.563845	-1.80333	<0.001	0.0176076	0.898	3777	tags=43%, list=20%, signal=53%
B6	Sus vs Con	Negative	REACTOME_METABOLISM_OF_AMINO_ACIDS_AND_DERIVATIVES	138	-0.475306	-1.80276	<0.001	0.0181269	0.873	2669	tags=30%, list=14%, signal=34%
B6	Sus vs Res	Negative	REACTOME_CDT1_ASSOCIATION_WITH_THE_CDC6_ORC_ORIGIN_COMPLEX	47	-0.552888	-1.80258	<0.001	0.0176651	0.898	3820	tags=47%, list=20%, signal=58%
B6	Sus vs Con	Negative	WUNDER_INFLAMMATORY_RESPONSE_AND_CHOLESTEROL_UP	35	-0.603998	-1.80223	<0.001	0.0181254	0.874	4247	tags=49%, list=22%, signal=62%
B6	Sus vs Con	Negative	SONG_TARGETS_OF_IE86_CMV_PROTEIN	54	-0.553893	-1.80148	<0.001	0.0182179	0.876	4967	tags=54%, list=26%, signal=73%
B6	Sus vs Con	Negative	REACTOME_DOWNSTREAM_SIGNALING_EVENTS_OF_B_CELL_RECEPTOR_BCR	80	-0.512612	-1.79986	0.0017301	0.0185593	0.881	3416	tags=40%, list=18%, signal=49%
B6	Sus vs Con	Negative	SA_REG_CASCADE_OF_CYCLIN_EXPR	11	-0.785241	-1.79933	<0.001	0.0185707	0.882	2420	tags=55%, list=13%, signal=62%
B6	Sus vs Res	Negative	MCBRYAN_PUBERTAL_BREAST_3_4WK_DN	25	-0.641321	-1.79887	0.00182482	0.018569	0.91	2708	tags=36%, list=14%, signal=42%
B6	Sus vs Res	Negative	REACTOME_SRP_DEPENDENT_COTRANSLATIONAL_PROTEIN_TARGETING_TO_MEMBRANE	95	-0.497434	-1.79871	<0.001	0.0184419	0.911	4740	tags=44%, list=25%, signal=59%
B6	Sus vs Con	Negative	SOTIRIOU_BREAST_CANCER_GRADE_1_VS_3_UP	110	-0.487841	-1.79818	<0.001	0.0187198	0.888	4175	tags=46%, list=22%, signal=59%
B6	Sus vs Res	Negative	REACTOME_APOPTOSIS_INDUCED_DNA_FRAGMENTATION	14	-0.734818	-1.79431	<0.001	0.0196054	0.921	3543	tags=50%, list=19%, signal=61%
B6	Sus vs Res	Negative	REACTOME_AUTODEGRADATION_OF_CDH1_BY_CDH1_APC_C	55	-0.535141	-1.79294	<0.001	0.0197855	0.923	3820	tags=45%, list=20%, signal=57%
B6	Sus vs Res	Negative	CASORELLI_APL_SECONDARY_VS_DE_NOVO_DN	8	-0.848215	-1.79163	0.00190476	0.0199477	0.925	2274	tags=63%, list=12%, signal=71%
B6	Sus vs Con	Negative	PUJANA_CHEK2_PCC_NETWORK	600	-0.413657	-1.79116	<0.001	0.0206601	0.916	3864	tags=34%, list=20%, signal=41%
B6	Sus vs Res	Negative	REACTOME_CDK_MEDIATED_PHOSPHORYLATION_AND_REMOVAL_OF_CDC6	45	-0.556655	-1.79095	<0.001	0.0199985	0.927	3820	tags=49%, list=20%, signal=61%
B6	Sus vs Con	Negative	REACTOME_GLOBAL_GENOMIC_NER_GG_NER	32	-0.605966	-1.79025	0.00361011	0.020837	0.919	2033	tags=31%, list=11%, signal=35%
B6	Sus vs Con	Negative	HUPER_BREAST_BASAL_VS_LUMINAL_UP	25	-0.645695	-1.79015	0.00184502	0.0207347	0.919	2786	tags=36%, list=15%, signal=42%
B6	Sus vs Con	Negative	IGLESIAS_E2F_TARGETS_UP	137	-0.475888	-1.78991	<0.001	0.0206341	0.919	3408	tags=32%, list=18%, signal=39%
B6	Sus vs Con	Negative	ZHOU_CELL_CYCLE_GENES_IN_IR_RESPONSE_24HR	96	-0.499475	-1.78902	<0.001	0.0208257	0.923	2724	tags=34%, list=14%, signal=40%
B6	Sus vs Res	Negative	SONG_TARGETS_OF_IE86_CMV_PROTEIN	54	-0.537009	-1.78861	<0.001	0.0205853	0.935	3803	tags=43%, list=20%, signal=53%
B6	Sus vs Res	Negative	KOBAYASHI_EGFR_SIGNALING_24HR_DN	194	-0.447108	-1.78832	<0.001	0.0204957	0.936	3805	tags=36%, list=20%, signal=44%
B6	Sus vs Con	Negative	KEGG_CITRATE_CYCLE_TCA_CYCLE	29	-0.619753	-1.78786	<0.001	0.020999	0.926	2884	tags=48%, list=15%, signal=57%
B6	Sus vs Res	Negative	REACTOME_APC_C_CDC20_MEDIATED_DEGRADATION_OF_MITOTIC_PROTEINS	60	-0.519611	-1.78695	0.00175439	0.0206751	0.939	3820	tags=43%, list=20%, signal=54%
B6	Sus vs Res	Negative	REACTOME_AMINO_ACID_SYNTHESIS_AND_INTERCONVERSION_TRANSAMINATION	14	-0.73144	-1.78482	0.00373832	0.0211721	0.946	2161	tags=50%, list=11%, signal=56%
B6	Sus vs Res	Negative	WONG_MITOCHONDRIA_GENE_MODULE	196	-0.449366	-1.78447	<0.001	0.02106	0.946	5004	tags=42%, list=26%, signal=56%
B6	Sus vs Res	Negative	CHAUHAN_RESPONSE_TO_METHOXYESTRADIOL_UP	39	-0.581461	-1.78424	<0.001	0.0209432	0.946	3761	tags=44%, list=20%, signal=54%
B6	Sus vs Res	Negative	KINSEY_TARGETS_OF_EWSR1_FLII_FUSION_UP	933	-0.390632	-1.78381	<0.001	0.0209054	0.947	3805	tags=31%, list=20%, signal=37%
B6	Sus vs Con	Negative	SPIELMAN_LYMPHOBLAST_EUROPEAN_VS_ASIAN_DN	502	-0.415067	-1.7835	<0.001	0.0222547	0.941	3129	tags=28%, list=17%, signal=33%
B6	Sus vs Con	Negative	GUTIERREZ_MULTIPLE_MYELOMA_UP	28	-0.624208	-1.78282	0.00367647	0.0223143	0.941	3870	tags=50%, list=20%, signal=63%
B6	Sus vs Con	Negative	ZHANG_TLX_TARGETS_60HR_DN	218	-0.445141	-1.78225	<0.001	0.0223663	0.942	3824	tags=37%, list=20%, signal=46%
B6	Sus vs Res	Negative	APRELIKOVA_BRCA1_TARGETS	43	-0.559077	-1.78204	<0.001	0.0212362	0.949	3070	tags=37%, list=16%, signal=44%
B6	Sus vs Con	Negative	MOOTHA_VOXPHOS	76	-0.520254	-1.78195	0.00169492	0.0223592	0.945	3852	tags=46%, list=20%, signal=58%
B6	Sus vs Res	Negative	REACTOME_P53_INDEPENDENT_G1_S_DNA_DAMAGE_CHECKPOINT	47	-0.54472	-1.78046	0.00178571	0.0215568	0.953	2913	tags=40%, list=15%, signal=48%
B6	Sus vs Res	Negative	KAUFFMANN_MELANOMA_RELAPSE_UP	55	-0.532308	-1.78039	<0.001	0.0214208	0.953	4161	tags=42%, list=22%, signal=53%
B6	Sus vs Res	Negative	TAKAO_RESPONSE_TO_UVB_RADIATION_UP	71	-0.508116	-1.78022	<0.001	0.0213114	0.953	5161	tags=45%, list=27%, signal=62%
B6	Sus vs Res	Negative	MARKEY_RB1_ACUTE_LOF_UP	190	-0.442472	-1.77762	<0.001	0.0219685	0.956	3513	tags=33%, list=19%, signal=40%
B6	Sus vs Res	Negative	REACTOME_CELL_CYCLE_MITOTIC	254	-0.428873	-1.77755	<0.001	0.0218323	0.956	4272	tags=39%, list=23%, signal=50%
B6	Sus vs Res	Negative	HAHTOLA_MYCOSIS_FUNGOIDES_SKIN_DN	23	-0.641864	-1.7772	0.00353982	0.0217976	0.958	921	tags=26%, list=5%, signal=27%
B6	Sus vs Res	Negative	REACTOME_ASSEMBLY_OF_THE_PRE_REPLICATIVE_COMPLEX	56	-0.540627	-1.77664	<0.001	0.0217938	0.962	2913	tags=39%, list=15%, signal=46%
B6	Sus vs Res	Negative	ROYLANCE_BREAST_CANCER_16Q_COPY_NUMBER_DN	16	-0.69426	-1.77642	<0.001	0.0217105	0.962	1823	tags=38%, list=10%, signal=41%
B6	Sus vs Con	Negative	TANG_SENESCENCE_TP53_TARGETS_DN	40	-0.574188	-1.77505	0.0018018	0.0245733	0.962	2724	tags=43%, list=14%, signal=50%
B6	Sus vs Con	Negative	APPEL_IMATINIB_RESPONSE	21	-0.674331	-1.77497	0.00375235	0.0244676	0.962	4056	tags=76%, list=21%, signal=97%
B6	Sus vs Res	Negative	CHIANG_LIVER_CANCER_SUBCLASS_PROLIFERATION_UP	124	-0.467378	-1.77332	<0.001	0.0224821	0.971	2917	tags=36%, list=15%, signal=43%
B6	Sus vs Res	Negative	BERENJENO_TRANSFORMED_BY_RHOA_UP	428	-0.409707	-1.77158	<0.001	0.0228402	0.972	3107	tags=29%, list=16%, signal=34%
B6	Sus vs Con	Negative	FEVR_CTNNB1_TARGETS_DN	420	-0.420441	-1.77156	<0.001	0.0253669	0.965	2725	tags=27%, list=14%, signal=30%
B6	Sus vs Con	Negative	ISHIDA_E2F_TARGETS	40	-0.579227	-1.77126	0.00191939	0.025286	0.965	3644	tags=52%, list=19%, signal=65%
B6	Sus vs Con	Negative	LEE_LIVER_CANCER_DENA_DN	38	-0.567363	-1.76986	0.00179533	0.0255538	0.967	4096	tags=45%, list=22%, signal=57%
B6	Sus vs Res	Negative	HOEBEKE_LYMPHOID_STEM_CELL_DN	70	-0.513993	-1.7684	<0.001	0.0237476	0.973	3120	tags=29%, list=16%, signal=34%
B6	Sus vs Con	Negative	SESTO_RESPONSE_TO_UV_C0	91	-0.501962	-1.76812	<0.001	0.0259911	0.97	3220	tags=36%, list=17%, signal=43%
B6	Sus vs Con	Negative	LEE_LIVER_CANCER_SURVIVAL_DN	135	-0.465083	-1.76765	<0.001	0.0259969	0.971	3978	tags=43%, list=21%, signal=54%
B6	Sus vs Res	Negative	BOSCO_EPITHELIAL_DIFFERENTIATION_MODULE	21	-0.651965	-1.76749	0.00181488	0.0238554	0.973	2444	tags=43%, list=13%, signal=49%
B6	Sus vs Res	Negative	SAKAI_TUMOR_INFILTRATING_MONOCYTES_DN	73	-0.503333	-1.76694	<0.001	0.0238673	0.974	3598	tags=36%, list=19%, signal=44%
B6	Sus vs Con	Negative	JOHANSSON_BRAIN_CANCER_EARLY_VS_LATE_DN	40	-0.563604	-1.76574	0.0018797	0.0265028	0.972	1736	tags=25%, list=9%, signal=27%
B6	Sus vs Res	Negative	REACTOME_APOPTOSIS	130	-0.467169	-1.7636	<0.001	0.024862	0.978	3845	tags=38%, list=20%, signal=47%
B6	Sus vs Con	Negative	REACTOME_INFLUENZA_LIFE_CYCLE	121	-0.471688	-1.76038	<0.001	0.0283593	0.98	4955	tags=50%, list=26%, signal=67%
B6	Sus vs Res	Negative	GOBERT_CORE_OLIGODENDROCYTE_DIFFERENTIATION	37	-0.573589	-1.75999	<0.001	0.0260465	0.979	1856	tags=30%, list=10%, signal=33%
B6	Sus vs Con	Negative	REACTOME_METABOLISM_OF_RNA	227	-0.438573	-1.75899	<0.001	0.0288838	0.985	4099	tags=37%, list=22%, signal=47%
B6	Sus vs Res	Negative	GEORGES_CELL_CYCLE_MIR192_TARGETS	56	-0.536799	-1.75857	<0.001	0.0263378	0.981	2850	tags=32%, list=15%, signal=38%
B6	Sus vs Res	Negative	WANG_RESPONSE_TO_ANDROGEN_UP	23	-0.645559	-1.75823	0.0018315	0.0262699	0.981	1641	tags=26%, list=9%, signal=29%
B6	Sus vs Con	Negative	REACTOME_REGULATION_OF_APOPTOSIS	54	-0.536847	-1.75632	0.00186567	0.0296909	0.987	3208	tags=44%, list=17%, signal=53%
B6	Sus vs Con	Negative	LEE_LIVER_CANCER_E2F1_DN	34	-0.584724	-1.75618	<0.001	0.0295544	0.987	2491	tags=29%, list=13%, signal=34%
B6	Sus vs Con	Negative	MAINA_VHL_TARGETS_DN	15	-0.713607	-1.75614	0.00188679	0.0294061	0.987	4053	tags=67%, list=21%, signal=85%
B6	Sus vs Res	Negative	REACTOME_ACTIVATION_OF_NF_KAPPAB_IN_B_CELLS	57	-0.518508	-1.75508	0.0017762	0.0271836	0.986	2913	tags=40%, list=15%, signal=48%
B6	Sus vs Con	Negative	CAFFAREL_RESPONSE_TO_THC_24HR_5_DN	44	-0.561437	-1.75436	<0.001	0.0300572	0.989	2255	tags=36%, list=12%, signal=41%
B6	Sus vs Con	Negative	BOSCO_EPITHELIAL_DIFFERENTIATION_MODULE	21	-0.657111	-1.75238	0.0018622	0.0306357	0.989	3219	tags=38%, list=17%, signal=46%
B6	Sus vs Con	Negative	CHIANG_LIVER_CANCER_SUBCLASS_UNANNOTATED_DN	163	-0.458284	-1.74828	<0.001	0.0321518	0.989	3659	tags=33%, list=19%, signal=40%
B6	Sus vs Con	Negative	SUZUKI_RESPONSE_TO_TSA	12	-0.740606	-1.74783	0.00188324	0.0321275	0.989	1734	tags=50%, list=9%, signal=55%
B6	Sus vs Res	Negative	KEGG_PARKINSONS_DISEASE	97	-0.473778	-1.74739	<0.001	0.0298689	0.99	2101	tags=24%, list=11%, signal=27%
B6	Sus vs Con	Negative	BOYAULT_LIVER_CANCER_SUBCLASS_G3_UP	147	-0.457399	-1.74719	<0.001	0.0322264	0.99	3532	tags=30%, list=19%, signal=37%
B6	Sus vs Con	Negative	BANDRES_RESPONSE_TO_CARMUSTIN_MGMT_48HR_UP	12	-0.753676	-1.74678	0.00179533	0.0322666	0.99	2012	tags=42%, list=11%, signal=47%
B6	Sus vs Res	Negative	NAKAYAMA_SOFT_TISSUE_TUMORS_PCA2_UP	64	-0.507432	-1.7465	<0.001	0.0300164	0.99	2487	tags=33%, list=13%, signal=38%
B6	Sus vs Res	Negative	KEGG_AMINOACYL_TRNA_BIOSYNTHESIS	32	-0.592067	-1.74614	0.0018018	0.0300052	0.992	2990	tags=47%, list=16%, signal=56%
B6	Sus vs Res	Negative	REACTOME_APC_C_CDH1_MEDIATED_DEGRADATION_OF_CDC20_AND_OTHER_APC_C_CDH1_TARGETED_PROTEINS_IN_LATE_MITOSIS_EARLY_G1	59	-0.507173	-1.74484	0.00173611	0.0303273	0.993	3820	tags=44%, list=20%, signal=55%
B6	Sus vs Res	Negative	REACTOME_INFLUENZA_VIRAL_RNA_TRANSCRIPTION_AND_REPLICATION	89	-0.4799	-1.74441	<0.001	0.0302757	0.993	5424	tags=49%, list=29%, signal=69%
B6	Sus vs Res	Negative	MORI_PRE_BI_LYMPHOCYTE_UP	60	-0.515113	-1.744	<0.001	0.0302301	0.993	1819	tags=35%, list=10%, signal=39%
B6	Sus vs Con	Negative	WANG_RESPONSE_TO_GSK3_INHIBITOR_SB216763_DN	271	-0.427635	-1.7431	<0.001	0.0338234	0.99	3821	tags=34%, list=20%, signal=41%
B6	Sus vs Con	Negative	HASLINGER_B_CLL_WITH_MUTATED_VH_GENES	15	-0.700693	-1.74304	0.00581395	0.0336704	0.99	804	tags=27%, list=4%, signal=28%
B6	Sus vs Res	Negative	CHENG_RESPONSE_TO_NICKEL_ACETATE	39	-0.559124	-1.74042	0.00177936	0.0313842	0.995	2864	tags=46%, list=15%, signal=54%
B6	Sus vs Con	Negative	MCBRYAN_PUBERTAL_BREAST_6_7WK_DN	52	-0.541051	-1.74002	0.00168919	0.0347725	0.991	1832	tags=27%, list=10%, signal=30%
B6	Sus vs Con	Negative	LIANG_SILENCED_BY_METHYLATION_DN	9	-0.799734	-1.73969	<0.001	0.0347104	0.991	3589	tags=67%, list=19%, signal=82%
B6	Sus vs Res	Negative	REACTOME_ER_PHAGOSOME_PATHWAY	54	-0.522843	-1.73952	<0.001	0.0315716	0.996	3820	tags=44%, list=20%, signal=56%
B6	Sus vs Con	Negative	WILCOX_RESPONSE_TO_PROGESTERONE_UP	112	-0.473263	-1.7388	<0.001	0.0348791	0.991	3991	tags=41%, list=21%, signal=52%
B6	Sus vs Con	Negative	STEARMAN_TUMOR_FIELD_EFFECT_UP	24	-0.632562	-1.73856	0.00194175	0.0347792	0.992	1956	tags=33%, list=10%, signal=37%
B6	Sus vs Con	Negative	PUIFFE_INVASION_INHIBITED_BY_ASCITES_DN	111	-0.473433	-1.73831	<0.001	0.0347053	0.992	3200	tags=32%, list=17%, signal=38%
B6	Sus vs Res	Negative	PID_ATR_PATHWAY	36	-0.559908	-1.73789	0.00185185	0.0321117	0.997	3803	tags=47%, list=20%, signal=59%
B6	Sus vs Con	Negative	LE_EGR2_TARGETS_UP	93	-0.492156	-1.73776	<0.001	0.0347674	0.992	3644	tags=42%, list=19%, signal=52%
B6	Sus vs Con	Negative	ZHENG_FOXP3_TARGETS_IN_T_LYMPHOCYTE_UP	9	-0.819182	-1.73747	0.00380952	0.0347304	0.992	2013	tags=44%, list=11%, signal=50%
B6	Sus vs Res	Negative	SPIELMAN_LYMPHOBLAST_EUROPEAN_VS_ASIAN_DN	502	-0.397461	-1.7367	<0.001	0.0324097	0.997	3769	tags=33%, list=20%, signal=40%
B6	Sus vs Res	Negative	FUJII_YBX1_TARGETS_DN	173	-0.436431	-1.73557	<0.001	0.0326615	0.997	3833	tags=34%, list=20%, signal=42%
B6	Sus vs Con	Negative	RICKMAN_HEAD_AND_NECK_CANCER_D	10	-0.779605	-1.73487	0.00359712	0.0356819	0.994	1529	tags=40%, list=8%, signal=43%
B6	Sus vs Res	Negative	REACTOME_CELL_CYCLE	304	-0.412616	-1.73448	<0.001	0.032947	0.997	3999	tags=35%, list=21%, signal=44%
B6	Sus vs Con	Negative	REACTOME_CELL_CYCLE_CHECKPOINTS	97	-0.482378	-1.73388	<0.001	0.035943	0.994	3547	tags=37%, list=19%, signal=45%
B6	Sus vs Con	Negative	KEGG_TERPENOID_BACKBONE_BIOSYNTHESIS	15	-0.71277	-1.73303	0.00588235	0.0361588	0.994	1462	tags=27%, list=8%, signal=29%
B6	Sus vs Res	Negative	DUTERTRE_ESTRADIOL_RESPONSE_24HR_UP	256	-0.422226	-1.73257	<0.001	0.0336279	0.998	3805	tags=33%, list=20%, signal=41%
B6	Sus vs Res	Negative	KEGG_OXIDATIVE_PHOSPHORYLATION	100	-0.462982	-1.73214	<0.001	0.0336016	0.998	4892	tags=41%, list=26%, signal=55%
B6	Sus vs Con	Negative	MORI_IMMATURE_B_LYMPHOCYTE_DN	76	-0.50083	-1.7321	<0.001	0.0363962	0.994	4080	tags=54%, list=22%, signal=68%
B6	Sus vs Con	Negative	DAIRKEE_CANCER_PRONE_RESPONSE_BPA_E2	95	-0.483694	-1.7316	<0.001	0.0365007	0.994	4754	tags=44%, list=25%, signal=59%
B6	Sus vs Res	Negative	STONER_ESOPHAGEAL_CARCINOGENESIS_UP	28	-0.593261	-1.73149	0.00185185	0.0337066	0.999	3072	tags=46%, list=16%, signal=55%
B6	Sus vs Con	Negative	CHIANG_LIVER_CANCER_SUBCLASS_INTERFERON_UP	13	-0.718755	-1.73142	0.00378072	0.0363559	0.994	2491	tags=38%, list=13%, signal=44%
B6	Sus vs Con	Negative	BURTON_ADIPOGENESIS_3	89	-0.490271	-1.73136	<0.001	0.0361714	0.994	3644	tags=40%, list=19%, signal=50%
B6	Sus vs Res	Negative	CUI_GLUCOSE_DEPRIVATION	50	-0.523481	-1.73008	0.00180505	0.0340355	0.999	3843	tags=38%, list=20%, signal=48%
B6	Sus vs Res	Negative	KIM_ALL_DISORDERS_CALB1_CORR_UP	471	-0.400134	-1.72962	<0.001	0.0340534	0.999	3168	tags=30%, list=17%, signal=36%
B6	Sus vs Con	Negative	REACTOME_APOPTOSIS	130	-0.465661	-1.72936	<0.001	0.036976	0.996	3920	tags=38%, list=21%, signal=47%
B6	Sus vs Con	Negative	BORLAK_LIVER_CANCER_EGF_UP	47	-0.545832	-1.72843	0.0017452	0.0372201	0.997	4052	tags=36%, list=21%, signal=46%
B6	Sus vs Res	Negative	LIANG_SILENCED_BY_METHYLATION_DN	9	-0.784595	-1.72752	<0.001	0.0348569	0.999	3303	tags=78%, list=17%, signal=94%
B6	Sus vs Con	Negative	KIM_BIPOLAR_DISORDER_OLIGODENDROCYTE_DENSITY_CORR_UP	584	-0.396494	-1.72719	<0.001	0.0375197	0.997	3930	tags=34%, list=21%, signal=42%
B6	Sus vs Con	Negative	BOYLAN_MULTIPLE_MYELOMA_PCA3_UP	60	-0.518735	-1.72707	<0.001	0.0373617	0.997	1815	tags=28%, list=10%, signal=31%
B6	Sus vs Con	Negative	MATTIOLI_MGUS_VS_PCL	76	-0.496112	-1.72621	<0.001	0.0375323	0.997	3547	tags=36%, list=19%, signal=44%
B6	Sus vs Res	Negative	REACTOME_P53_DEPENDENT_G1_DNA_DAMAGE_RESPONSE	52	-0.522114	-1.72541	0.00168919	0.0355359	0.999	3951	tags=48%, list=21%, signal=61%
B6	Sus vs Con	Negative	SHIPP_DLBCL_VS_FOLLICULAR_LYMPHOMA_UP	45	-0.554022	-1.72483	0.00535714	0.0379787	0.998	3408	tags=33%, list=18%, signal=41%
B6	Sus vs Con	Negative	MOOTHA_MITOCHONDRIA	385	-0.406026	-1.72405	<0.001	0.0382568	0.998	2884	tags=27%, list=15%, signal=31%
B6	Sus vs Con	Negative	KANG_DOXORUBICIN_RESISTANCE_UP	43	-0.557549	-1.72308	0.00348432	0.0386458	0.998	5150	tags=53%, list=27%, signal=73%
B6	Sus vs Con	Negative	CAFFAREL_RESPONSE_TO_THC_DN	25	-0.611464	-1.72229	0.00575816	0.0388609	0.998	2214	tags=40%, list=12%, signal=45%
B6	Sus vs Res	Negative	REACTOME_AUTODEGRADATION_OF_THE_E3_UBIQUITIN_LIGASE_COP1	46	-0.536076	-1.72211	0.00352734	0.0367162	0.999	3951	tags=50%, list=21%, signal=63%
B6	Sus vs Con	Negative	REACTOME_APOPTOTIC_EXECUTION_PHASE	47	-0.54758	-1.7221	0.00176991	0.0387905	0.998	3920	tags=45%, list=21%, signal=56%
B6	Sus vs Res	Negative	PLASARI_TGFB1_SIGNALING_VIA_NFIC_10HR_UP	40	-0.555406	-1.72164	<0.001	0.0367488	0.999	1939	tags=35%, list=10%, signal=39%
B6	Sus vs Res	Negative	PUJANA_BREAST_CANCER_WITH_BRCA1_MUTATED_UP	47	-0.527404	-1.72158	0.00175131	0.036566	0.999	3003	tags=36%, list=16%, signal=43%
B6	Sus vs Res	Negative	CAIRO_HEPATOBLASTOMA_CLASSES_UP	487	-0.393736	-1.72098	<0.001	0.0366782	0.999	4161	tags=34%, list=22%, signal=43%
B6	Sus vs Con	Negative	BILANGES_RAPAMYCIN_SENSITIVE_VIA_TSC1_AND_TSC2	63	-0.510003	-1.72065	0.0037594	0.0392708	0.998	2297	tags=30%, list=12%, signal=34%
B6	Sus vs Con	Negative	VANTVEER_BREAST_CANCER_ESR1_DN	167	-0.443663	-1.72023	<0.001	0.039254	0.998	2725	tags=27%, list=14%, signal=31%
B6	Sus vs Con	Negative	ONGUSAHA_BRCA1_TARGETS_DN	11	-0.754637	-1.72019	0.0077821	0.0390834	0.998	628	tags=36%, list=3%, signal=38%
B6	Sus vs Res	Negative	WEST_ADRENOCORTICAL_TUMOR_MARKERS_UP	18	-0.649153	-1.7201	0.00183824	0.0368188	0.999	1795	tags=44%, list=9%, signal=49%
B6	Sus vs Con	Negative	KEGG_PEROXISOME	67	-0.504234	-1.71806	<0.001	0.0399642	0.999	4105	tags=42%, list=22%, signal=53%
B6	Sus vs Con	Negative	CUI_GLUCOSE_DEPRIVATION	50	-0.529156	-1.71801	0.00187617	0.0397974	0.999	4803	tags=50%, list=25%, signal=67%
B6	Sus vs Con	Negative	TOOKER_GEMCITABINE_RESISTANCE_DN	107	-0.4616	-1.718	<0.001	0.0396106	0.999	3095	tags=34%, list=16%, signal=40%
B6	Sus vs Res	Negative	SESTO_RESPONSE_TO_UV_C1	59	-0.508804	-1.71717	0.0016835	0.0378543	0.999	4199	tags=42%, list=22%, signal=54%
B6	Sus vs Con	Negative	BERENJENO_TRANSFORMED_BY_RHOA_UP	428	-0.404219	-1.71641	<0.001	0.0401864	0.999	3720	tags=32%, list=20%, signal=39%
B6	Sus vs Res	Negative	FU_INTERACT_WITH_ALKBH8	11	-0.742131	-1.71628	0.00742115	0.0380848	0.999	4770	tags=82%, list=25%, signal=109%
B6	Sus vs Res	Negative	YANG_BREAST_CANCER_ESR1_LASER_DN	46	-0.536098	-1.71526	<0.001	0.0384092	0.999	2658	tags=39%, list=14%, signal=45%
B6	Sus vs Res	Negative	KEGG_DNA_REPLICATION	33	-0.566819	-1.71485	0.00175131	0.0383637	0.999	4763	tags=52%, list=25%, signal=69%
B6	Sus vs Res	Negative	FAELT_B_CLL_WITH_VH3_21_DN	41	-0.537123	-1.71153	0.00181488	0.0397003	0.999	1259	tags=29%, list=7%, signal=31%
B6	Sus vs Res	Negative	FARMER_BREAST_CANCER_APOCRINE_VS_BASAL	240	-0.417656	-1.71146	<0.001	0.0395141	0.999	2688	tags=28%, list=14%, signal=32%
B6	Sus vs Res	Negative	BHATTACHARYA_EMBRYONIC_STEM_CELL	66	-0.503348	-1.71092	0.0035524	0.0395818	0.999	3682	tags=41%, list=19%, signal=51%
B6	Sus vs Con	Negative	VANTVEER_BREAST_CANCER_POOR_PROGNOSIS	35	-0.581823	-1.70942	0.00544465	0.0439702	0.999	3824	tags=43%, list=20%, signal=54%
B6	Sus vs Con	Negative	RODRIGUES_THYROID_CARCINOMA_ANAPLASTIC_UP	522	-0.398423	-1.7092	<0.001	0.0438461	0.999	3172	tags=27%, list=17%, signal=32%
B6	Sus vs Res	Negative	REACTOME_MHC_CLASS_II_ANTIGEN_PRESENTATION	73	-0.487367	-1.70901	<0.001	0.0403254	0.999	2785	tags=32%, list=15%, signal=37%
B6	Sus vs Res	Negative	REACTOME_CELL_CYCLE_CHECKPOINTS	97	-0.46632	-1.70876	<0.001	0.0402001	0.999	4161	tags=41%, list=22%, signal=53%
B6	Sus vs Res	Negative	WU_APOPTOSIS_BY_CDKN1A_VIA_TP53	39	-0.547893	-1.70863	<0.001	0.0400388	0.999	2692	tags=41%, list=14%, signal=48%
B6	Sus vs Con	Negative	ROSTY_CERVICAL_CANCER_PROLIFERATION_CLUSTER	109	-0.465466	-1.7067	0.00166945	0.0448228	0.999	4314	tags=46%, list=23%, signal=59%
B6	Sus vs Res	Negative	REACTOME_DEPOSITION_OF_NEW_CENPA_CONTAINING_NUCLEOSOMES_AT_THE_CENTROMERE	28	-0.58393	-1.70656	0.00337838	0.040854	0.999	3642	tags=46%, list=19%, signal=57%
B6	Sus vs Con	Negative	GREENBAUM_E2A_TARGETS_UP	29	-0.59759	-1.70621	0.00181818	0.0448918	0.999	4263	tags=62%, list=23%, signal=80%
B6	Sus vs Res	Negative	ENK_UV_RESPONSE_KERATINOCYTE_DN	406	-0.395223	-1.70617	<0.001	0.0408208	0.999	3249	tags=27%, list=17%, signal=32%
B6	Sus vs Res	Negative	LINDGREN_BLADDER_CANCER_CLUSTER_2A_DN	105	-0.458652	-1.70551	<0.001	0.0408931	0.999	2408	tags=27%, list=13%, signal=30%
B6	Sus vs Res	Negative	WU_ALZHEIMER_DISEASE_UP	8	-0.793024	-1.70549	0.00561798	0.0406903	0.999	568	tags=25%, list=3%, signal=26%
B6	Sus vs Con	Negative	BANDRES_RESPONSE_TO_CARMUSTIN_WITHOUT_MGMT_24HR_UP	9	-0.785133	-1.70528	0.00956023	0.045196	0.999	1451	tags=44%, list=8%, signal=48%
B6	Sus vs Con	Negative	SHEDDEN_LUNG_CANCER_POOR_SURVIVAL_A6	345	-0.407678	-1.7045	<0.001	0.0454155	0.999	3104	tags=29%, list=16%, signal=34%
B6	Sus vs Con	Negative	HESS_TARGETS_OF_HOXA9_AND_MEIS1_DN	52	-0.533455	-1.7044	0.00176056	0.0452459	0.999	2623	tags=31%, list=14%, signal=36%
B6	Sus vs Res	Negative	PUJANA_XPRSS_INT_NETWORK	140	-0.446744	-1.70413	<0.001	0.0412091	0.999	4035	tags=38%, list=21%, signal=48%
B6	Sus vs Con	Negative	MOOTHA_PGC	355	-0.409558	-1.70405	<0.001	0.0451868	0.999	2884	tags=24%, list=15%, signal=28%
B6	Sus vs Res	Negative	JIANG_AGING_CEREBRAL_CORTEX_DN	46	-0.523932	-1.70391	0.00175131	0.0411248	0.999	3121	tags=39%, list=16%, signal=47%
B6	Sus vs Con	Negative	ZHANG_RESPONSE_TO_CANTHARIDIN_DN	59	-0.508716	-1.70351	0.00362319	0.0452987	0.999	3731	tags=37%, list=20%, signal=46%
B6	Sus vs Con	Negative	BIOCARTA_PROTEASOME_PATHWAY	28	-0.589248	-1.70248	0.0018315	0.0455595	0.999	3802	tags=54%, list=20%, signal=67%
B6	Sus vs Res	Negative	DAZARD_RESPONSE_TO_UV_SCC_UP	92	-0.465971	-1.70217	<0.001	0.0417848	0.999	4403	tags=46%, list=23%, signal=59%
B6	Sus vs Con	Negative	KAN_RESPONSE_TO_ARSENIC_TRIOXIDE	94	-0.474446	-1.7015	<0.001	0.0458534	0.999	3653	tags=38%, list=19%, signal=47%
B6	Sus vs Res	Negative	WANG_RESPONSE_TO_GSK3_INHIBITOR_SB216763_DN	271	-0.40997	-1.70042	<0.001	0.0424698	0.999	3911	tags=34%, list=21%, signal=43%
B6	Sus vs Con	Negative	KEGG_RIBOFLAVIN_METABOLISM	11	-0.741919	-1.70026	0.0131579	0.0463074	0.999	1891	tags=45%, list=10%, signal=50%
B6	Sus vs Con	Negative	NOUZOVA_TRETINOIN_AND_H4_ACETYLATION	97	-0.473844	-1.69915	<0.001	0.0466523	0.999	3603	tags=35%, list=19%, signal=43%
B6	Sus vs Res	Negative	LI_WILMS_TUMOR_VS_FETAL_KIDNEY_1_DN	141	-0.440817	-1.69861	0.00162075	0.0431428	1	3720	tags=39%, list=20%, signal=48%
B6	Sus vs Con	Negative	HOWLIN_CITED1_TARGETS_1_UP	21	-0.626525	-1.69787	0.00553506	0.0471089	0.999	1269	tags=29%, list=7%, signal=31%
B6	Sus vs Con	Negative	JIANG_AGING_CEREBRAL_CORTEX_DN	46	-0.53199	-1.69782	0.00180832	0.0469277	0.999	3410	tags=37%, list=18%, signal=45%
B6	Sus vs Res	Negative	MOOTHA_HUMAN_MITODB_6_2002	374	-0.396455	-1.69735	<0.001	0.0435481	1	5318	tags=43%, list=28%, signal=58%
B6	Sus vs Res	Negative	LY_AGING_OLD_DN	47	-0.527617	-1.69692	0.00172712	0.0435733	1	2860	tags=38%, list=15%, signal=45%
B6	Sus vs Con	Negative	SEIDEN_ONCOGENESIS_BY_MET	61	-0.508826	-1.69677	0.0018315	0.0474188	0.999	3129	tags=34%, list=17%, signal=41%
B6	Sus vs Res	Negative	REACTOME_NONSENSE_MEDIATED_DECAY_ENHANCED_BY_THE_EXON_JUNCTION_COMPLEX	94	-0.461776	-1.69657	<0.001	0.0435062	1	4735	tags=43%, list=25%, signal=56%
B6	Sus vs Con	Negative	MORI_LARGE_PRE_BII_LYMPHOCYTE_UP	72	-0.496808	-1.69537	0.00187266	0.0479904	0.999	4080	tags=51%, list=22%, signal=65%
B6	Sus vs Con	Negative	KIM_ALL_DISORDERS_DURATION_CORR_DN	128	-0.450941	-1.69368	<0.001	0.0486905	0.999	2899	tags=31%, list=15%, signal=37%
B6	Sus vs Res	Negative	CAFFAREL_RESPONSE_TO_THC_24HR_5_DN	44	-0.533496	-1.69144	0.00169205	0.0460052	1	3064	tags=34%, list=16%, signal=41%
B6	Sus vs Res	Negative	SEIDEN_ONCOGENESIS_BY_MET	61	-0.494928	-1.68987	0.00348432	0.0467007	1	3189	tags=38%, list=17%, signal=45%
B6	Sus vs Res	Negative	TIEN_INTESTINE_PROBIOTICS_6HR_UP	46	-0.524384	-1.68925	0.00500835	0.0468889	1	4624	tags=54%, list=24%, signal=72%
B6	Sus vs Res	Negative	PID_PLK1_PATHWAY	33	-0.555622	-1.68886	0.00735294	0.0469055	1	3897	tags=55%, list=21%, signal=69%
B6	Sus vs Res	Negative	DING_LUNG_CANCER_EXPRESSION_BY_COPY_NUMBER	88	-0.469877	-1.68482	<0.001	0.0489637	1	3675	tags=39%, list=19%, signal=48%
B6	Sus vs Res	Negative	KIM_ALL_DISORDERS_DURATION_CORR_DN	128	-0.44117	-1.6848	<0.001	0.0487527	1	1927	tags=21%, list=10%, signal=23%
B6	Sus vs Res	Positive	REACTOME_CIRCADIAN_REPRESSION_OF_EXPRESSION_BY_REV_ERBA	18	0.658737	1.79954	0.0087146	0.0455367	0.963	3210	tags=56%, list=17%, signal=67%
B6	Sus vs Res	Positive	PID_REG_GR_PATHWAY	57	0.514961	1.80062	<0.001	0.045341	0.959	3902	tags=49%, list=21%, signal=62%
B6	Sus vs Res	Positive	BIOCARTA_MAPK_PATHWAY	85	0.478805	1.80185	<0.001	0.0452852	0.957	4080	tags=39%, list=22%, signal=49%
B6	Sus vs Res	Positive	REACTOME_RORA_ACTIVATES_CIRCADIAN_EXPRESSION	20	0.647495	1.80199	0.00662252	0.0458202	0.957	3210	tags=50%, list=17%, signal=60%
B6	Sus vs Res	Positive	BIOCARTA_BARR_MAPK_PATHWAY	11	0.755159	1.80368	0.00454545	0.0454779	0.954	3590	tags=64%, list=19%, signal=78%
B6	Sus vs Res	Positive	BIOCARTA_GLEEVEC_PATHWAY	23	0.626607	1.80464	0.00471698	0.0455464	0.952	2813	tags=48%, list=15%, signal=56%
B6	Sus vs Res	Positive	BIOCARTA_CDMAC_PATHWAY	13	0.731106	1.80599	0.00209644	0.0453962	0.951	3080	tags=69%, list=16%, signal=83%
B6	Sus vs Res	Positive	SIG_IL4RECEPTOR_IN_B_LYPHOCYTES	26	0.621491	1.80693	0.0043956	0.0454997	0.947	2853	tags=38%, list=15%, signal=45%
B6	Sus vs Res	Positive	LI_WILMS_TUMOR_VS_FETAL_KIDNEY_2_DN	42	0.549576	1.80819	<0.001	0.0454561	0.947	2298	tags=36%, list=12%, signal=41%
B6	Sus vs Res	Positive	BIOCARTA_BCR_PATHWAY	30	0.589351	1.81152	<0.001	0.0441304	0.941	2603	tags=43%, list=14%, signal=50%
B6	Sus vs Res	Positive	RIZ_ERYTHROID_DIFFERENTIATION_APOBEC2	20	0.660937	1.81264	<0.001	0.0441845	0.937	1622	tags=40%, list=9%, signal=44%
B6	Sus vs Res	Positive	KEGG_GNRH_SIGNALING_PATHWAY	77	0.487634	1.81598	<0.001	0.0427959	0.931	2752	tags=32%, list=15%, signal=38%
B6	Sus vs Res	Positive	PID_FGF_PATHWAY	45	0.547417	1.81651	<0.001	0.0431951	0.931	3128	tags=42%, list=17%, signal=50%
B6	Sus vs Res	Positive	BILANGES_SERUM_SENSITIVE_GENES	60	0.522844	1.81948	<0.001	0.0420712	0.921	3676	tags=40%, list=19%, signal=49%
B6	Sus vs Res	Positive	KASLER_HDAC7_TARGETS_1_UP	150	0.445377	1.82165	<0.001	0.0413702	0.912	4043	tags=35%, list=21%, signal=45%
B6	Sus vs Res	Positive	KEGG_TASTE_TRANSDUCTION	18	0.659305	1.82505	0.0041841	0.04008	0.903	3701	tags=72%, list=20%, signal=90%
B6	Sus vs Res	Positive	REACTOME_SIGNAL_ATTENUATION	12	0.755193	1.82597	<0.001	0.0401556	0.9	2603	tags=58%, list=14%, signal=68%
B6	Sus vs Res	Positive	BIOCARTA_PYK2_PATHWAY	26	0.607	1.82775	0.00217391	0.0397234	0.895	2603	tags=50%, list=14%, signal=58%
B6	Sus vs Res	Positive	PID_FCER1_PATHWAY	51	0.537945	1.83489	<0.001	0.0363833	0.874	2603	tags=39%, list=14%, signal=45%
B6	Sus vs Res	Positive	KEGG_BLADDER_CANCER	35	0.581528	1.8391	<0.001	0.0349886	0.863	2826	tags=37%, list=15%, signal=44%
B6	Sus vs Res	Positive	BIOCARTA_PITX2_PATHWAY	13	0.726817	1.84047	<0.001	0.0347991	0.854	4505	tags=77%, list=24%, signal=101%
B6	Sus vs Res	Positive	KEGG_MELANOMA	61	0.520139	1.84279	<0.001	0.03421	0.846	3128	tags=34%, list=17%, signal=41%
B6	Sus vs Res	Positive	REACTOME_SIGNALLING_TO_RAS	23	0.64975	1.84317	<0.001	0.0346474	0.845	2603	tags=43%, list=14%, signal=50%
B6	Sus vs Res	Positive	BREUHAHN_GROWTH_FACTOR_SIGNALING_IN_LIVER_CANCER	23	0.633693	1.84565	0.00234192	0.0341742	0.836	1787	tags=26%, list=9%, signal=29%
B6	Sus vs Res	Positive	REACTOME_GAB1_SIGNALOSOME	28	0.605022	1.84657	0.0043956	0.0345232	0.833	2298	tags=32%, list=12%, signal=37%
B6	Sus vs Res	Positive	BIOCARTA_IL6_PATHWAY	20	0.672579	1.84883	0.0046729	0.0341549	0.823	2603	tags=55%, list=14%, signal=64%
B6	Sus vs Res	Positive	KEGG_FC_EPSILON_RI_SIGNALING_PATHWAY	56	0.534586	1.85024	<0.001	0.034191	0.818	2737	tags=32%, list=14%, signal=37%
B6	Sus vs Res	Positive	SARTIPY_BLUNTED_BY_INSULIN_RESISTANCE_UP	16	0.684955	1.85047	0.00669643	0.0346924	0.817	1637	tags=44%, list=9%, signal=48%
B6	Sus vs Res	Positive	REACTOME_VOLTAGE_GATED_POTASSIUM_CHANNELS	38	0.561944	1.85427	0.0023753	0.0336108	0.802	3223	tags=39%, list=17%, signal=47%
B6	Sus vs Res	Positive	PID_BCR_5PATHWAY	57	0.524867	1.85542	<0.001	0.0338177	0.794	3080	tags=37%, list=16%, signal=44%
B6	Sus vs Res	Positive	KEGG_VEGF_SIGNALING_PATHWAY	58	0.526431	1.85653	0.00238663	0.0339196	0.785	2737	tags=31%, list=14%, signal=36%
B6	Sus vs Res	Positive	TSUDA_ALVEOLAR_SOFT_PART_SARCOMA	10	0.804058	1.85716	<0.001	0.0343616	0.783	2603	tags=70%, list=14%, signal=81%
B6	Sus vs Con	Positive	MCCLUNG_COCAIN_REWARD_4WK	52	0.552472	1.8598	<0.001	0.0381592	0.69	2633	tags=31%, list=14%, signal=36%
B6	Sus vs Res	Positive	NAGASHIMA_EGF_SIGNALING_UP	46	0.551809	1.86808	<0.001	0.0296782	0.718	4199	tags=54%, list=22%, signal=70%
B6	Sus vs Con	Positive	VERRECCHIA_RESPONSE_TO_TGFB1_C4	10	0.799541	1.86863	<0.001	0.0350977	0.633	607	tags=30%, list=3%, signal=31%
B6	Sus vs Res	Positive	KEGG_INSULIN_SIGNALING_PATHWAY	110	0.479132	1.8701	<0.001	0.0291951	0.707	2641	tags=29%, list=14%, signal=34%
B6	Sus vs Con	Positive	BIOCARTA_ERK5_PATHWAY	16	0.733126	1.87234	<0.001	0.0346249	0.615	904	tags=25%, list=5%, signal=26%
B6	Sus vs Res	Positive	DUAN_PRDM5_TARGETS	58	0.535871	1.87545	<0.001	0.0279164	0.675	4025	tags=40%, list=21%, signal=50%
B6	Sus vs Res	Positive	REACTOME_FRS2_MEDIATED_CASCADE	25	0.641072	1.87618	<0.001	0.0280024	0.667	3128	tags=48%, list=17%, signal=57%
B6	Sus vs Con	Positive	PID_IFNG_PATHWAY	34	0.609647	1.88078	<0.001	0.032069	0.564	904	tags=26%, list=5%, signal=28%
B6	Sus vs Con	Positive	SA_B_CELL_RECEPTOR_COMPLEXES	24	0.672587	1.88266	<0.001	0.0326259	0.554	904	tags=29%, list=5%, signal=31%
B6	Sus vs Res	Positive	REACTOME_DOPAMINE_NEUROTRANSMITTER_RELEASE_CYCLE	11	0.783037	1.88338	0.00219298	0.0257002	0.626	683	tags=36%, list=4%, signal=38%
B6	Sus vs Res	Positive	REACTOME_BMAL1_CLOCK_NPAS2_ACTIVATES_CIRCADIAN_EXPRESSION	26	0.630761	1.88656	0.00471698	0.0252676	0.608	2145	tags=42%, list=11%, signal=48%
B6	Sus vs Res	Positive	FONTAINE_FOLLICULAR_THYROID_ADENOMA_UP	47	0.560183	1.88763	0.00232019	0.0255181	0.602	2519	tags=38%, list=13%, signal=44%
B6	Sus vs Res	Positive	BIOCARTA_EPO_PATHWAY	17	0.696306	1.88871	0.00220751	0.0255508	0.592	2603	tags=53%, list=14%, signal=61%
B6	Sus vs Res	Positive	REACTOME_SIGNALING_BY_ERBB4	70	0.510903	1.8914	<0.001	0.0254107	0.578	2617	tags=31%, list=14%, signal=36%
B6	Sus vs Res	Positive	BIOCARTA_IL2RB_PATHWAY	32	0.598703	1.89359	0.00223214	0.0255046	0.568	2603	tags=38%, list=14%, signal=43%
B6	Sus vs Res	Positive	KEGG_NOTCH_SIGNALING_PATHWAY	41	0.583834	1.89571	<0.001	0.0256648	0.558	3302	tags=41%, list=17%, signal=50%
B6	Sus vs Con	Positive	BIOCARTA_PITX2_PATHWAY	13	0.766481	1.89601	<0.001	0.0274606	0.468	552	tags=38%, list=3%, signal=40%
B6	Sus vs Con	Positive	BIOCARTA_CARM_ER_PATHWAY	31	0.636482	1.89762	0.00210526	0.0280621	0.456	1905	tags=39%, list=10%, signal=43%
B6	Sus vs Res	Positive	BIOCARTA_TPO_PATHWAY	21	0.681914	1.89856	<0.001	0.0251623	0.542	2813	tags=57%, list=15%, signal=67%
B6	Sus vs Res	Positive	BIOCARTA_EGF_PATHWAY	29	0.620597	1.90272	<0.001	0.0242333	0.522	2813	tags=48%, list=15%, signal=57%
B6	Sus vs Res	Positive	PID_SHP2_PATHWAY	45	0.574572	1.90597	<0.001	0.0236966	0.501	2921	tags=40%, list=15%, signal=47%
B6	Sus vs Con	Positive	BIOCARTA_IGF1R_PATHWAY	22	0.689122	1.90614	<0.001	0.0258904	0.416	904	tags=32%, list=5%, signal=33%
B6	Sus vs Con	Positive	BIOCARTA_GH_PATHWAY	23	0.694769	1.90672	<0.001	0.027112	0.413	1980	tags=39%, list=10%, signal=44%
B6	Sus vs Con	Positive	REACTOME_FRS2_MEDIATED_CASCADE	25	0.666502	1.90707	<0.001	0.0286459	0.411	1501	tags=36%, list=8%, signal=39%
B6	Sus vs Res	Positive	BIOCARTA_IL2_PATHWAY	17	0.71821	1.90802	<0.001	0.0235762	0.487	2603	tags=59%, list=14%, signal=68%
B6	Sus vs Res	Positive	BEGUM_TARGETS_OF_PAX3_FOXO1_FUSION_DN	36	0.609349	1.91714	<0.001	0.0209669	0.433	4062	tags=53%, list=21%, signal=67%
B6	Sus vs Res	Positive	DEBIASI_APOPTOSIS_BY_REOVIRUS_INFECTION_DN	240	0.442482	1.91733	<0.001	0.0215309	0.431	3001	tags=31%, list=16%, signal=36%
B6	Sus vs Res	Positive	REACTOME_ELEVATION_OF_CYTOSOLIC_CA2_LEVELS	6	0.955163	1.92567	<0.001	0.0197423	0.396	808	tags=50%, list=4%, signal=52%
B6	Sus vs Res	Positive	KEGG_ACUTE_MYELOID_LEUKEMIA	54	0.545922	1.92829	<0.001	0.0192624	0.377	3080	tags=37%, list=16%, signal=44%
B6	Sus vs Con	Positive	REACTOME_IL_2_SIGNALING	30	0.637637	1.93163	0.00208768	0.0206151	0.305	1178	tags=27%, list=6%, signal=28%
B6	Sus vs Res	Positive	BIOCARTA_IL3_PATHWAY	13	0.772257	1.93382	<0.001	0.0179318	0.35	2603	tags=62%, list=14%, signal=71%
B6	Sus vs Con	Positive	SIG_IL4RECEPTOR_IN_B_LYPHOCYTES	26	0.682584	1.93405	0.00212766	0.0208705	0.293	978	tags=31%, list=5%, signal=32%
B6	Sus vs Res	Positive	REACTOME_NCAM_SIGNALING_FOR_NEURITE_OUT_GROWTH	56	0.560804	1.93613	<0.001	0.0178268	0.341	3534	tags=39%, list=19%, signal=48%
B6	Sus vs Res	Positive	VERRECCHIA_RESPONSE_TO_TGFB1_C3	15	0.741845	1.93637	<0.001	0.0184241	0.339	2115	tags=53%, list=11%, signal=60%
B6	Sus vs Res	Positive	KEGG_DORSO_VENTRAL_AXIS_FORMATION	20	0.702255	1.93678	<0.001	0.019115	0.339	3641	tags=55%, list=19%, signal=68%
B6	Sus vs Con	Positive	REACTOME_RORA_ACTIVATES_CIRCADIAN_EXPRESSION	20	0.713623	1.9375	0.00431965	0.0212945	0.279	2598	tags=45%, list=14%, signal=52%
B6	Sus vs Con	Positive	REACTOME_IL_3_5_AND_GM_CSF_SIGNALING	33	0.643833	1.93894	<0.001	0.0225702	0.274	1178	tags=21%, list=6%, signal=23%
B6	Sus vs Res	Positive	SHIN_B_CELL_LYMPHOMA_CLUSTER_7	25	0.670244	1.94147	<0.001	0.0190023	0.328	2117	tags=40%, list=11%, signal=45%
B6	Sus vs Res	Positive	URS_ADIPOCYTE_DIFFERENTIATION_DN	24	0.669162	1.94317	<0.001	0.0194763	0.324	4800	tags=75%, list=25%, signal=100%
D2	Sus vs Con	Positive	ABE_VEGFA_TARGETS	12	0.771991	1.95502	<0.001	0.037385	0.326	3376	tags=58%, list=18%, signal=71%
B6	Sus vs Res	Positive	PID_IL2_1PATHWAY	45	0.587553	1.95504	<0.001	0.0169399	0.275	2813	tags=40%, list=15%, signal=47%
B6	Sus vs Res	Positive	NIELSEN_GIST_VS_SYNOVIAL_SARCOMA_UP	16	0.754751	1.95529	<0.001	0.0176353	0.274	3694	tags=81%, list=19%, signal=101%
B6	Sus vs Res	Positive	REACTOME_SHC1_EVENTS_IN_ERBB4_SIGNALING	18	0.722635	1.95747	<0.001	0.0176534	0.261	2603	tags=44%, list=14%, signal=51%
B6	Sus vs Res	Positive	STARK_PREFRONTAL_CORTEX_22Q11_DELETION_UP	161	0.471664	1.95908	<0.001	0.0180408	0.254	3044	tags=32%, list=16%, signal=38%
B6	Sus vs Con	Positive	REACTOME_REGULATION_OF_SIGNALING_BY_CBL	18	0.739086	1.9591	<0.001	0.0164123	0.191	525	tags=22%, list=3%, signal=23%
B6	Sus vs Res	Positive	REACTOME_SHC_MEDIATED_SIGNALLING	14	0.781676	1.96001	<0.001	0.0187238	0.251	2603	tags=57%, list=14%, signal=66%
D2	Sus vs Con	Positive	SA_MMP_CYTOKINE_CONNECTION	8	0.896636	1.96436	<0.001	0.0342464	0.279	1107	tags=50%, list=6%, signal=53%
B6	Sus vs Res	Positive	BIOCARTA_GH_PATHWAY	23	0.700762	1.96782	<0.001	0.0169828	0.22	2603	tags=52%, list=14%, signal=60%
B6	Sus vs Res	Positive	REACTOME_SIGNALING_BY_SCF_KIT	61	0.561103	1.9694	<0.001	0.0174688	0.215	2813	tags=36%, list=15%, signal=42%
B6	Sus vs Res	Positive	PID_KIT_PATHWAY	46	0.586501	1.97022	<0.001	0.018397	0.215	3008	tags=48%, list=16%, signal=57%
D2	Sus vs Con	Positive	REACTOME_TELOMERE_MAINTENANCE	42	0.585461	1.9718	0.00196078	0.0340033	0.252	1760	tags=31%, list=9%, signal=34%
D2	Sus vs Con	Positive	NIKOLSKY_BREAST_CANCER_7P22_AMPLICON	22	0.691397	1.97346	<0.001	0.0373831	0.243	1622	tags=41%, list=9%, signal=45%
B6	Sus vs Con	Positive	REACTOME_SHC_RELATED_EVENTS	15	0.773761	1.97498	<0.001	0.0142148	0.154	904	tags=40%, list=5%, signal=42%
B6	Sus vs Res	Positive	PID_IFNG_PATHWAY	34	0.622352	1.97922	<0.001	0.017141	0.188	2813	tags=44%, list=15%, signal=52%
B6	Sus vs Con	Positive	GINESTIER_BREAST_CANCER_ZNF217_AMPLIFIED_DN	233	0.473492	1.98104	<0.001	0.0142868	0.139	4428	tags=46%, list=23%, signal=59%
B6	Sus vs Res	Positive	BIOCARTA_HER2_PATHWAY	21	0.695029	1.98178	<0.001	0.0180177	0.184	2954	tags=57%, list=16%, signal=68%
B6	Sus vs Con	Positive	BIOCARTA_HER2_PATHWAY	21	0.714213	1.98405	<0.001	0.0155452	0.137	904	tags=38%, list=5%, signal=40%
D2	Sus vs Con	Positive	REACTOME_RNA_POL_I_TRANSCRIPTION	39	0.591107	1.98426	<0.001	0.0388693	0.221	5266	tags=59%, list=28%, signal=82%
B6	Sus vs Res	Positive	BIOCARTA_ALK_PATHWAY	30	0.656619	1.9901	<0.001	0.0168364	0.159	2176	tags=33%, list=11%, signal=38%
B6	Sus vs Res	Positive	BIOCARTA_INTEGRIN_PATHWAY	38	0.61419	1.99235	<0.001	0.0181625	0.158	2603	tags=39%, list=14%, signal=46%
B6	Sus vs Res	Positive	REACTOME_SHC1_EVENTS_IN_EGFR_SIGNALING	14	0.807496	1.99378	<0.001	0.0194034	0.154	2603	tags=64%, list=14%, signal=74%
B6	Sus vs Res	Positive	BIOCARTA_SPRY_PATHWAY	18	0.730967	2.00286	<0.001	0.0183485	0.132	2603	tags=50%, list=14%, signal=58%
B6	Sus vs Con	Positive	REACTOME_CIRCADIAN_REPRESSION_OF_EXPRESSION_BY_REV_ERBA	18	0.75249	2.0035	<0.001	0.0130427	0.101	2598	tags=50%, list=14%, signal=58%
D2	Sus vs Con	Positive	REACTOME_INTERFERON_ALPHA_BETA_SIGNALING	34	0.613444	2.01503	<0.001	0.0286529	0.14	3217	tags=41%, list=17%, signal=50%
B6	Sus vs Con	Positive	REACTOME_SOS_MEDIATED_SIGNALLING	13	0.807492	2.01591	<0.001	0.0124957	0.082	904	tags=46%, list=5%, signal=48%
D2	Sus vs Con	Positive	WANG_BARRETTS_ESOPHAGUS_AND_ESOPHAGUS_CANCER_DN	23	0.674626	2.02405	<0.001	0.0292062	0.115	3473	tags=48%, list=18%, signal=58%
B6	Sus vs Res	Positive	GINESTIER_BREAST_CANCER_ZNF217_AMPLIFIED_DN	233	0.469437	2.02677	<0.001	0.0145945	0.096	4198	tags=41%, list=22%, signal=52%
B6	Sus vs Con	Positive	REACTOME_BMAL1_CLOCK_NPAS2_ACTIVATES_CIRCADIAN_EXPRESSION	26	0.698374	2.032	<0.001	0.0112478	0.063	3104	tags=54%, list=16%, signal=64%
B6	Sus vs Res	Positive	BIOCARTA_CARM_ER_PATHWAY	31	0.670655	2.04453	<0.001	0.0120565	0.07	1629	tags=42%, list=9%, signal=46%
B6	Sus vs Res	Positive	REACTOME_SHC_RELATED_EVENTS	15	0.78923	2.04696	<0.001	0.0136822	0.068	2603	tags=60%, list=14%, signal=70%
B6	Sus vs Con	Positive	REACTOME_SIGNAL_ATTENUATION	12	0.865434	2.0479	<0.001	0.00875991	0.04	904	tags=50%, list=5%, signal=52%
B6	Sus vs Res	Positive	REACTOME_SOS_MEDIATED_SIGNALLING	13	0.80645	2.0597	<0.001	0.011554	0.049	2603	tags=62%, list=14%, signal=71%
B6	Sus vs Res	Positive	REACTOME_GRB2_EVENTS_IN_ERBB2_SIGNALING	20	0.733052	2.05996	<0.001	0.0144425	0.049	2603	tags=45%, list=14%, signal=52%
B6	Res vs Con	Positive	REACTOME_KINESINS	20	0.74399	2.06632	<0.001	0.0245088	0.047	1063	tags=25%, list=6%, signal=26%
D2	Sus vs Con	Positive	UROSEVIC_RESPONSE_TO_IMIQUIMOD	9	0.889008	2.06993	<0.001	0.017429	0.053	1576	tags=67%, list=8%, signal=73%
B6	Sus vs Con	Positive	BIOCARTA_IL2RB_PATHWAY	32	0.669466	2.06999	<0.001	0.00712479	0.025	1178	tags=28%, list=6%, signal=30%
D2	Sus vs Con	Positive	RADAEVA_RESPONSE_TO_IFNA1_UP	39	0.631255	2.08674	<0.001	0.0194479	0.041	1576	tags=31%, list=8%, signal=33%
B6	Sus vs Res	Positive	KEGG_TYPE_II_DIABETES_MELLITUS	35	0.647635	2.09635	<0.001	0.00771575	0.02	1327	tags=29%, list=7%, signal=31%
B6	Sus vs Res	Positive	REACTOME_IL_2_SIGNALING	30	0.679884	2.09945	<0.001	0.0109954	0.019	2603	tags=37%, list=14%, signal=42%
B6	Sus vs Con	Positive	KEGG_TYPE_II_DIABETES_MELLITUS	35	0.667267	2.10426	<0.001	0.00387545	0.009	1647	tags=31%, list=9%, signal=34%
B6	Sus vs Res	Positive	SA_B_CELL_RECEPTOR_COMPLEXES	24	0.739733	2.13797	<0.001	0.00934959	0.008	2892	tags=54%, list=15%, signal=64%
D2	Sus vs Con	Positive	HECKER_IFNB1_TARGETS	47	0.628314	2.16448	<0.001	0.00477455	0.005	2820	tags=38%, list=15%, signal=45%
B6	Sus vs Con	Positive	BIOCARTA_SPRY_PATHWAY	18	0.838632	2.24506	<0.001	<0.001	<0.001	1002	tags=39%, list=5%, signal=41%

## Sheet: vHPC
Figure 2-4. Pathway analysis results from Gene Set Enrichment Analysis (GSEA). Only FDR q-values < 0.05 are shown in the table. FDR q-value: a false discovery rate corrected p-value; FWER: familywise-error rate.
mPFC = medial prefrontal cortex, vHPC = ventral hippocampus, BNST = bed nucleus of the stria terminalis, B6 = C57BL/6NCrl, D2 = DBA/2NCrl, Res = resilient, Sus = susceptible, Con = control, FDR Q-value = a false discovery rate corrected p-value, FWER = familywise-error rate.
Mouse strain	Contrast	Enrichment direction	Name of the gene set	Gene set size	Enrichment score (ES)	Normalized enrichment score (NES)	Nominal p-value	FDR q-value	FWER p-value	Rank at maximum	Leading Edge analysis statistics
B6	Sus vs Res	Negative	KEGG_RIBOSOME	78	-0.663619	-2.66081	<0.001	<0.001	<0.001	3340	tags=54%, list=17%, signal=65%
B6	Sus vs Res	Negative	REACTOME_PEPTIDE_CHAIN_ELONGATION	76	-0.669494	-2.60958	<0.001	<0.001	<0.001	3340	tags=54%, list=17%, signal=65%
B6	Sus vs Res	Negative	REACTOME_INFLUENZA_VIRAL_RNA_TRANSCRIPTION_AND_REPLICATION	91	-0.641332	-2.56257	<0.001	<0.001	<0.001	3340	tags=49%, list=17%, signal=59%
B6	Sus vs Res	Negative	LEIN_CHOROID_PLEXUS_MARKERS	86	-0.645402	-2.55485	<0.001	<0.001	<0.001	5787	tags=73%, list=30%, signal=104%
B6	Sus vs Res	Negative	CHNG_MULTIPLE_MYELOMA_HYPERPLOID_UP	47	-0.708064	-2.52639	<0.001	<0.001	<0.001	3340	tags=57%, list=17%, signal=69%
B6	Sus vs Res	Negative	REACTOME_SRP_DEPENDENT_COTRANSLATIONAL_PROTEIN_TARGETING_TO_MEMBRANE	97	-0.606593	-2.5007	<0.001	<0.001	<0.001	4796	tags=63%, list=25%, signal=83%
B6	Sus vs Res	Negative	REACTOME_3_UTR_MEDIATED_TRANSLATIONAL_REGULATION	85	-0.631842	-2.49377	<0.001	<0.001	<0.001	3340	tags=52%, list=17%, signal=62%
B6	Sus vs Res	Negative	WONG_MITOCHONDRIA_GENE_MODULE	197	-0.553357	-2.48682	<0.001	<0.001	<0.001	4669	tags=59%, list=24%, signal=77%
B6	Sus vs Res	Negative	YAO_TEMPORAL_RESPONSE_TO_PROGESTERONE_CLUSTER_13	141	-0.573062	-2.4799	<0.001	<0.001	<0.001	3940	tags=55%, list=20%, signal=69%
B6	Sus vs Con	Negative	LEIN_CHOROID_PLEXUS_MARKERS	86	-0.697076	-2.4365	<0.001	<0.001	<0.001	4199	tags=66%, list=21%, signal=84%
B6	Sus vs Res	Negative	REACTOME_TRANSLATION	121	-0.574169	-2.41622	<0.001	<0.001	<0.001	3705	tags=50%, list=19%, signal=62%
B6	Sus vs Res	Negative	MOOTHA_HUMAN_MITODB_6_2002	385	-0.494621	-2.39183	<0.001	<0.001	<0.001	4295	tags=46%, list=22%, signal=57%
B6	Sus vs Res	Negative	KEGG_PARKINSONS_DISEASE	97	-0.58365	-2.3898	<0.001	<0.001	<0.001	4222	tags=63%, list=22%, signal=80%
B6	Sus vs Res	Negative	REACTOME_INFLUENZA_LIFE_CYCLE	124	-0.567565	-2.38711	<0.001	<0.001	<0.001	4796	tags=55%, list=25%, signal=72%
B6	Sus vs Res	Negative	REACTOME_RESPIRATORY_ELECTRON_TRANSPORT_ATP_SYNTHESIS_BY_CHEMIOSMOTIC_COUPLING_AND_HEAT_PRODUCTION_BY_UNCOUPLING_PROTEINS	74	-0.610969	-2.36336	<0.001	<0.001	<0.001	4095	tags=69%, list=21%, signal=87%
B6	Sus vs Res	Negative	REACTOME_METABOLISM_OF_AMINO_ACIDS_AND_DERIVATIVES	146	-0.541649	-2.36261	<0.001	<0.001	<0.001	3312	tags=47%, list=17%, signal=56%
B6	Sus vs Con	Negative	ICHIBA_GRAFT_VERSUS_HOST_DISEASE_D7_UP	79	-0.665924	-2.35832	<0.001	<0.001	<0.001	4179	tags=54%, list=21%, signal=69%
B6	Sus vs Res	Negative	KEGG_PEROXISOME	69	-0.608038	-2.35686	<0.001	<0.001	<0.001	3312	tags=51%, list=17%, signal=61%
B6	Sus vs Res	Negative	CHIANG_LIVER_CANCER_SUBCLASS_PROLIFERATION_DN	98	-0.575238	-2.35443	<0.001	<0.001	<0.001	3220	tags=41%, list=16%, signal=49%
B6	Sus vs Res	Negative	BILANGES_SERUM_AND_RAPAMYCIN_SENSITIVE_GENES	56	-0.641614	-2.33813	<0.001	<0.001	0.001	3340	tags=52%, list=17%, signal=62%
B6	Sus vs Res	Negative	MOOTHA_MITOCHONDRIA	390	-0.483442	-2.3342	<0.001	<0.001	0.001	4295	tags=47%, list=22%, signal=59%
B6	Sus vs Res	Negative	REACTOME_RESPIRATORY_ELECTRON_TRANSPORT	59	-0.630097	-2.33292	<0.001	<0.001	0.001	3540	tags=68%, list=18%, signal=83%
B6	Sus vs Res	Negative	REACTOME_TCA_CYCLE_AND_RESPIRATORY_ELECTRON_TRANSPORT	110	-0.567871	-2.33099	<0.001	<0.001	0.001	4095	tags=64%, list=21%, signal=80%
B6	Sus vs Con	Negative	DEMAGALHAES_AGING_UP	40	-0.758292	-2.33084	<0.001	<0.001	<0.001	1932	tags=60%, list=10%, signal=66%
B6	Sus vs Res	Negative	WOO_LIVER_CANCER_RECURRENCE_DN	54	-0.621718	-2.29489	<0.001	<0.001	0.001	3312	tags=50%, list=17%, signal=60%
B6	Sus vs Res	Negative	ICHIBA_GRAFT_VERSUS_HOST_DISEASE_D7_UP	79	-0.571262	-2.26563	<0.001	<0.001	0.002	3601	tags=48%, list=18%, signal=59%
B6	Sus vs Res	Negative	REACTOME_NONSENSE_MEDIATED_DECAY_ENHANCED_BY_THE_EXON_JUNCTION_COMPLEX	96	-0.553022	-2.23867	<0.001	<0.001	0.002	3340	tags=44%, list=17%, signal=53%
B6	Sus vs Con	Negative	LU_AGING_BRAIN_UP	223	-0.555372	-2.23776	<0.001	<0.001	<0.001	2589	tags=38%, list=13%, signal=43%
B6	Sus vs Res	Negative	HSIAO_HOUSEKEEPING_GENES	348	-0.468779	-2.23371	<0.001	<0.001	0.002	4035	tags=47%, list=21%, signal=58%
B6	Sus vs Res	Negative	MOOTHA_VOXPHOS	76	-0.560069	-2.22553	<0.001	<0.001	0.003	4095	tags=62%, list=21%, signal=78%
B6	Sus vs Res	Negative	BAE_BRCA1_TARGETS_UP	62	-0.583287	-2.20241	<0.001	<0.001	0.004	2734	tags=39%, list=14%, signal=45%
B6	Sus vs Res	Negative	FLOTHO_PEDIATRIC_ALL_THERAPY_RESPONSE_UP	45	-0.622115	-2.19702	<0.001	<0.001	0.005	3168	tags=47%, list=16%, signal=56%
B6	Sus vs Res	Negative	REACTOME_METABOLISM_OF_MRNA	189	-0.492623	-2.18297	<0.001	<0.001	0.007	3206	tags=41%, list=16%, signal=49%
B6	Sus vs Res	Negative	STARK_PREFRONTAL_CORTEX_22Q11_DELETION_DN	402	-0.451243	-2.17676	<0.001	<0.001	0.007	3999	tags=45%, list=20%, signal=55%
B6	Sus vs Res	Negative	REACTOME_METABOLISM_OF_RNA	229	-0.472501	-2.17189	<0.001	<0.001	0.009	4229	tags=46%, list=22%, signal=58%
B6	Sus vs Res	Negative	KRASNOSELSKAYA_ILF3_TARGETS_UP	24	-0.72323	-2.17011	<0.001	<0.001	0.009	2638	tags=50%, list=13%, signal=58%
B6	Sus vs Res	Negative	REACTOME_ANTIGEN_PROCESSING_CROSS_PRESENTATION	66	-0.570365	-2.16953	<0.001	<0.001	0.009	4136	tags=62%, list=21%, signal=79%
B6	Sus vs Res	Negative	REACTOME_AMINO_ACID_SYNTHESIS_AND_INTERCONVERSION_TRANSAMINATION	14	-0.828154	-2.1674	<0.001	<0.001	0.011	2644	tags=57%, list=14%, signal=66%
B6	Sus vs Res	Negative	WUNDER_INFLAMMATORY_RESPONSE_AND_CHOLESTEROL_UP	35	-0.643449	-2.16689	<0.001	<0.001	0.011	2968	tags=49%, list=15%, signal=57%
B6	Sus vs Con	Negative	KEGG_RIBOSOME	78	-0.607317	-2.16464	<0.001	<0.001	0.004	3178	tags=36%, list=16%, signal=43%
B6	Sus vs Res	Negative	REACTOME_ACTIVATION_OF_THE_MRNA_UPON_BINDING_OF_THE_CAP_BINDING_COMPLEX_AND_EIFS_AND_SUBSEQUENT_BINDING_TO_43S	41	-0.626207	-2.16284	<0.001	<0.001	0.011	3168	tags=49%, list=16%, signal=58%
B6	Sus vs Con	Negative	WIELAND_UP_BY_HBV_INFECTION	65	-0.637081	-2.14767	<0.001	0.00119248	0.006	3168	tags=48%, list=16%, signal=57%
B6	Sus vs Res	Negative	REACTOME_ASSEMBLY_OF_THE_PRE_REPLICATIVE_COMPLEX	56	-0.570061	-2.13755	<0.001	<0.001	0.017	3986	tags=61%, list=20%, signal=76%
B6	Sus vs Res	Negative	REACTOME_SYNTHESIS_OF_DNA	80	-0.545677	-2.13619	<0.001	<0.001	0.017	4013	tags=54%, list=21%, signal=67%
B6	Sus vs Res	Negative	LEE_LIVER_CANCER_E2F1_DN	35	-0.642815	-2.13166	<0.001	<0.001	0.018	4200	tags=60%, list=21%, signal=76%
B6	Sus vs Res	Negative	REACTOME_REGULATION_OF_ORNITHINE_DECARBOXYLASE_ODC	47	-0.597712	-2.12364	<0.001	<0.001	0.02	3986	tags=68%, list=20%, signal=85%
B6	Sus vs Con	Negative	REACTOME_INTERFERON_GAMMA_SIGNALING	44	-0.676285	-2.12263	<0.001	0.00136747	0.008	2710	tags=41%, list=14%, signal=47%
B6	Sus vs Res	Negative	BIOCARTA_PROTEASOME_PATHWAY	28	-0.662829	-2.12167	<0.001	<0.001	0.022	1943	tags=61%, list=10%, signal=67%
B6	Sus vs Res	Negative	DEMAGALHAES_AGING_UP	40	-0.619651	-2.11775	<0.001	<0.001	0.022	3774	tags=65%, list=19%, signal=80%
B6	Sus vs Res	Negative	MARKEY_RB1_ACUTE_LOF_DN	159	-0.484499	-2.11552	<0.001	<0.001	0.024	3928	tags=38%, list=20%, signal=48%
B6	Sus vs Res	Negative	REACTOME_CROSS_PRESENTATION_OF_SOLUBLE_EXOGENOUS_ANTIGENS_ENDOSOMES	44	-0.600581	-2.11359	<0.001	<0.001	0.027	3986	tags=68%, list=20%, signal=85%
B6	Sus vs Con	Negative	REACTOME_PEPTIDE_CHAIN_ELONGATION	76	-0.606221	-2.11023	<0.001	0.0013438	0.009	3178	tags=36%, list=16%, signal=42%
B6	Sus vs Res	Negative	REACTOME_FORMATION_OF_THE_TERNARY_COMPLEX_AND_SUBSEQUENTLY_THE_43S_COMPLEX	34	-0.647581	-2.10953	<0.001	<0.001	0.027	3168	tags=50%, list=16%, signal=60%
B6	Sus vs Con	Negative	LEE_LIVER_CANCER_E2F1_DN	35	-0.706798	-2.10718	<0.001	0.00119449	0.009	2335	tags=46%, list=12%, signal=52%
B6	Sus vs Res	Negative	LANDIS_ERBB2_BREAST_TUMORS_324_DN	127	-0.494194	-2.09846	<0.001	<0.001	0.037	4113	tags=49%, list=21%, signal=61%
B6	Sus vs Con	Negative	LEIN_OLIGODENDROCYTE_MARKERS	62	-0.627101	-2.09807	<0.001	0.00155251	0.013	1687	tags=44%, list=9%, signal=48%
B6	Sus vs Con	Negative	CHIANG_LIVER_CANCER_SUBCLASS_PROLIFERATION_DN	98	-0.575469	-2.0931	<0.001	0.00151907	0.014	3315	tags=39%, list=17%, signal=46%
B6	Sus vs Res	Negative	LEIN_ASTROCYTE_MARKERS	39	-0.607912	-2.09244	<0.001	0.00131179	0.05	1122	tags=36%, list=6%, signal=38%
B6	Sus vs Con	Negative	REACTOME_INFLUENZA_VIRAL_RNA_TRANSCRIPTION_AND_REPLICATION	91	-0.586238	-2.08769	<0.001	0.00188582	0.019	3437	tags=34%, list=18%, signal=41%
B6	Sus vs Res	Negative	TAKAO_RESPONSE_TO_UVB_RADIATION_UP	73	-0.528056	-2.08418	<0.001	0.00136334	0.053	4705	tags=56%, list=24%, signal=74%
B6	Sus vs Res	Negative	LEE_LIVER_CANCER_DENA_DN	43	-0.597197	-2.08327	<0.001	0.00136102	0.054	4200	tags=42%, list=21%, signal=53%
B6	Sus vs Con	Negative	SANA_RESPONSE_TO_IFNG_UP	36	-0.689304	-2.08017	<0.001	0.00192409	0.021	3340	tags=53%, list=17%, signal=64%
D2	Sus vs Con	Negative	LU_AGING_BRAIN_UP	223	-0.526565	-2.07896	<0.001	0.0153105	0.014	4047	tags=43%, list=21%, signal=53%
B6	Sus vs Res	Negative	PECE_MAMMARY_STEM_CELL_UP	117	-0.498624	-2.07813	<0.001	0.00145837	0.059	3551	tags=43%, list=18%, signal=52%
B6	Sus vs Res	Negative	REACTOME_ORC1_REMOVAL_FROM_CHROMATIN	58	-0.565875	-2.07674	<0.001	0.00145376	0.06	3986	tags=59%, list=20%, signal=73%
B6	Sus vs Con	Negative	REACTOME_SRP_DEPENDENT_COTRANSLATIONAL_PROTEIN_TARGETING_TO_MEMBRANE	97	-0.570976	-2.0735	<0.001	0.00195613	0.023	3724	tags=40%, list=19%, signal=49%
B6	Sus vs Res	Negative	LANDIS_BREAST_CANCER_PROGRESSION_DN	60	-0.547837	-2.07088	<0.001	0.00166189	0.07	3508	tags=50%, list=18%, signal=61%
B6	Sus vs Res	Negative	KRIEG_KDM3A_TARGETS_NOT_HYPOXIA	141	-0.475416	-2.06219	<0.001	0.0019321	0.081	3939	tags=48%, list=20%, signal=60%
B6	Sus vs Res	Negative	REACTOME_M_G1_TRANSITION	68	-0.540621	-2.06195	<0.001	0.00189632	0.081	4013	tags=53%, list=21%, signal=66%
B6	Sus vs Res	Negative	HOSHIDA_LIVER_CANCER_SUBCLASS_S3	194	-0.457692	-2.05974	<0.001	0.00186184	0.081	4401	tags=41%, list=23%, signal=52%
B6	Sus vs Res	Negative	REACTOME_SCF_BETA_TRCP_MEDIATED_DEGRADATION_OF_EMI1	46	-0.577636	-2.05831	<0.001	0.00189518	0.084	3986	tags=63%, list=20%, signal=79%
B6	Sus vs Res	Negative	HSIAO_LIVER_SPECIFIC_GENES	128	-0.493308	-2.05822	<0.001	0.00186193	0.084	4397	tags=44%, list=22%, signal=56%
B6	Sus vs Res	Negative	WIELAND_UP_BY_HBV_INFECTION	65	-0.543812	-2.0582	<0.001	0.00182983	0.084	3742	tags=45%, list=19%, signal=55%
B6	Sus vs Res	Negative	REACTOME_CDK_MEDIATED_PHOSPHORYLATION_AND_REMOVAL_OF_CDC6	45	-0.580858	-2.05796	<0.001	0.00184072	0.086	3986	tags=64%, list=20%, signal=81%
B6	Sus vs Con	Negative	REACTOME_AMINO_ACID_SYNTHESIS_AND_INTERCONVERSION_TRANSAMINATION	14	-0.850725	-2.05794	<0.001	0.00261467	0.033	2133	tags=50%, list=11%, signal=56%
B6	Sus vs Res	Negative	KEGG_OXIDATIVE_PHOSPHORYLATION	100	-0.495593	-2.05532	<0.001	0.00189245	0.089	4222	tags=55%, list=22%, signal=70%
B6	Sus vs Res	Negative	REACTOME_ER_PHAGOSOME_PATHWAY	54	-0.554607	-2.05021	<0.001	0.00202238	0.096	4136	tags=63%, list=21%, signal=80%
B6	Sus vs Res	Negative	REACTOME_P53_INDEPENDENT_G1_S_DNA_DAMAGE_CHECKPOINT	47	-0.569609	-2.05005	<0.001	0.00200965	0.097	3986	tags=62%, list=20%, signal=77%
B6	Sus vs Res	Negative	MOOTHA_PGC	355	-0.42582	-2.03785	<0.001	0.00267723	0.13	4551	tags=46%, list=23%, signal=59%
B6	Sus vs Res	Negative	BILANGES_RAPAMYCIN_SENSITIVE_VIA_TSC1_AND_TSC2	65	-0.53582	-2.0359	<0.001	0.00271234	0.134	4606	tags=62%, list=24%, signal=80%
B6	Sus vs Res	Negative	YAO_TEMPORAL_RESPONSE_TO_PROGESTERONE_CLUSTER_10	54	-0.559279	-2.03581	<0.001	0.00268926	0.135	4232	tags=46%, list=22%, signal=59%
B6	Sus vs Res	Negative	REACTOME_CDT1_ASSOCIATION_WITH_THE_CDC6_ORC_ORIGIN_COMPLEX	47	-0.578315	-2.03224	<0.001	0.00274216	0.139	3986	tags=62%, list=20%, signal=77%
B6	Sus vs Res	Negative	REACTOME_METABOLISM_OF_PROTEINS	335	-0.431016	-2.03144	<0.001	0.00271908	0.14	3750	tags=39%, list=19%, signal=47%
D2	Sus vs Con	Negative	DEMAGALHAES_AGING_UP	40	-0.674029	-2.03136	<0.001	0.0223549	0.041	3286	tags=52%, list=17%, signal=63%
B6	Sus vs Con	Negative	REACTOME_3_UTR_MEDIATED_TRANSLATIONAL_REGULATION	85	-0.580102	-2.02812	<0.001	0.00483332	0.065	3178	tags=35%, list=16%, signal=42%
B6	Sus vs Res	Negative	LEIN_OLIGODENDROCYTE_MARKERS	62	-0.54272	-2.02743	<0.001	0.00278836	0.145	2617	tags=42%, list=13%, signal=48%
B6	Sus vs Res	Negative	KEGG_DNA_REPLICATION	33	-0.610779	-2.02604	<0.001	0.00288892	0.153	6481	tags=76%, list=33%, signal=113%
B6	Sus vs Con	Negative	PLASARI_TGFB1_SIGNALING_VIA_NFIC_10HR_UP	40	-0.663337	-2.02531	<0.001	0.00497038	0.071	4265	tags=63%, list=22%, signal=80%
B6	Sus vs Con	Negative	MARKEY_RB1_ACUTE_LOF_DN	159	-0.523323	-2.02475	<0.001	0.00482623	0.073	4264	tags=43%, list=22%, signal=55%
B6	Sus vs Con	Negative	CHEN_LIVER_METABOLISM_QTL_CIS	68	-0.59572	-2.01643	<0.001	0.00551334	0.087	2396	tags=28%, list=12%, signal=32%
B6	Sus vs Res	Negative	YAO_TEMPORAL_RESPONSE_TO_PROGESTERONE_CLUSTER_12	71	-0.526457	-2.0157	<0.001	0.00362149	0.187	2285	tags=35%, list=12%, signal=40%
B6	Sus vs Con	Negative	PICCALUGA_ANGIOIMMUNOBLASTIC_LYMPHOMA_UP	165	-0.517013	-2.01487	<0.001	0.00547746	0.091	2271	tags=33%, list=12%, signal=37%
B6	Sus vs Res	Negative	REACTOME_VIF_MEDIATED_DEGRADATION_OF_APOBEC3G	45	-0.575607	-2.01381	<0.001	0.00367578	0.191	3986	tags=64%, list=20%, signal=81%
B6	Sus vs Res	Negative	IGLESIAS_E2F_TARGETS_UP	137	-0.474044	-2.01356	<0.001	0.00365904	0.192	3834	tags=42%, list=20%, signal=52%
B6	Sus vs Res	Negative	GERHOLD_ADIPOGENESIS_DN	56	-0.542485	-2.01292	<0.001	0.00362559	0.193	2256	tags=32%, list=12%, signal=36%
B6	Sus vs Con	Negative	REACTOME_PHASE1_FUNCTIONALIZATION_OF_COMPOUNDS	37	-0.649281	-2.00929	<0.001	0.00584004	0.1	1951	tags=35%, list=10%, signal=39%
D2	Sus vs Con	Negative	LEIN_OLIGODENDROCYTE_MARKERS	62	-0.611613	-2.00903	<0.001	0.0250655	0.068	2362	tags=44%, list=12%, signal=49%
B6	Sus vs Res	Negative	KEGG_FATTY_ACID_METABOLISM	33	-0.623572	-2.00901	<0.001	0.00384241	0.209	3032	tags=48%, list=16%, signal=57%
B6	Sus vs Res	Negative	REACTOME_ACTIVATION_OF_NF_KAPPAB_IN_B_CELLS	57	-0.538898	-2.00834	<0.001	0.00382388	0.21	3986	tags=58%, list=20%, signal=73%
B6	Sus vs Res	Negative	KEGG_VALINE_LEUCINE_AND_ISOLEUCINE_DEGRADATION	43	-0.583579	-2.00706	<0.001	0.00390314	0.216	3032	tags=47%, list=16%, signal=55%
D2	Sus vs Con	Negative	LEIN_CHOROID_PLEXUS_MARKERS	86	-0.588155	-2.00658	<0.001	0.0196064	0.071	6164	tags=65%, list=32%, signal=95%
B6	Sus vs Con	Negative	WUNDER_INFLAMMATORY_RESPONSE_AND_CHOLESTEROL_UP	35	-0.665042	-2.00588	<0.001	0.00584411	0.104	2710	tags=49%, list=14%, signal=56%
B6	Sus vs Res	Negative	MOOTHA_FFA_OXYDATION	20	-0.695482	-2.00086	<0.001	0.0042516	0.238	3032	tags=65%, list=16%, signal=77%
B6	Sus vs Res	Negative	REACTOME_PROTEIN_FOLDING	37	-0.590041	-2.00038	<0.001	0.00422852	0.24	3853	tags=57%, list=20%, signal=71%
D2	Sus vs Con	Negative	BIOCARTA_MCM_PATHWAY	12	-0.859768	-2.00021	<0.001	0.0174341	0.079	431	tags=33%, list=2%, signal=34%
B6	Sus vs Res	Negative	NADLER_OBESITY_DN	41	-0.583349	-1.9941	<0.001	0.00464356	0.258	3627	tags=46%, list=19%, signal=57%
D2	Sus vs Con	Negative	BERTUCCI_INVASIVE_CARCINOMA_DUCTAL_VS_LOBULAR_DN	36	-0.663403	-1.99408	0.00219298	0.0176087	0.095	3345	tags=39%, list=17%, signal=47%
B6	Res vs Con	Negative	LU_AGING_BRAIN_UP	223	-0.5828	-1.99382	<0.001	0.0328838	0.03	3987	tags=49%, list=20%, signal=61%
B6	Sus vs Con	Negative	DAUER_STAT3_TARGETS_DN	35	-0.668047	-1.99195	<0.001	0.00766361	0.14	2867	tags=51%, list=15%, signal=60%
B6	Sus vs Con	Negative	REACTOME_TRANSLATION	121	-0.531837	-1.98883	<0.001	0.00769171	0.147	3993	tags=40%, list=20%, signal=50%
B6	Sus vs Con	Negative	SWEET_LUNG_CANCER_KRAS_DN	318	-0.473052	-1.98832	<0.001	0.00752887	0.15	3632	tags=36%, list=19%, signal=44%
B6	Sus vs Res	Negative	REACTOME_INTEGRIN_CELL_SURFACE_INTERACTIONS	69	-0.518701	-1.988	<0.001	0.00498265	0.28	5514	tags=46%, list=28%, signal=64%
B6	Sus vs Res	Negative	LU_EZH2_TARGETS_UP	186	-0.448212	-1.98712	<0.001	0.00499711	0.285	4132	tags=44%, list=21%, signal=55%
D2	Sus vs Con	Negative	MILI_PSEUDOPODIA_HAPTOTAXIS_UP	403	-0.474475	-1.98123	<0.001	0.0197804	0.124	4754	tags=40%, list=24%, signal=52%
B6	Sus vs Res	Negative	LEE_AGING_CEREBELLUM_UP	75	-0.510721	-1.97623	<0.001	0.00572042	0.325	2850	tags=41%, list=15%, signal=48%
B6	Sus vs Res	Negative	REACTOME_S_PHASE	95	-0.48473	-1.9749	<0.001	0.00581445	0.329	4013	tags=47%, list=21%, signal=59%
D2	Sus vs Con	Negative	PLASARI_TGFB1_SIGNALING_VIA_NFIC_10HR_UP	40	-0.658739	-1.97474	0.002	0.0203129	0.143	4193	tags=55%, list=21%, signal=70%
B6	Sus vs Res	Negative	DER_IFN_GAMMA_RESPONSE_UP	55	-0.532037	-1.9704	<0.001	0.00611037	0.344	3885	tags=47%, list=20%, signal=59%
B6	Sus vs Con	Negative	DER_IFN_GAMMA_RESPONSE_UP	55	-0.590615	-1.96974	<0.001	0.0102672	0.205	2481	tags=36%, list=13%, signal=42%
B6	Sus vs Res	Negative	CAVARD_LIVER_CANCER_MALIGNANT_VS_BENIGN	21	-0.663103	-1.96825	<0.001	0.00619854	0.35	2173	tags=43%, list=11%, signal=48%
B6	Sus vs Con	Negative	KUNINGER_IGF1_VS_PDGFB_TARGETS_UP	50	-0.607699	-1.96798	<0.001	0.0102865	0.211	1659	tags=28%, list=8%, signal=31%
B6	Sus vs Con	Negative	REACTOME_INTEGRIN_CELL_SURFACE_INTERACTIONS	69	-0.575502	-1.96757	<0.001	0.0100035	0.212	2574	tags=35%, list=13%, signal=40%
B6	Sus vs Res	Negative	LU_AGING_BRAIN_UP	223	-0.432291	-1.96422	<0.001	0.00651187	0.364	2931	tags=31%, list=15%, signal=36%
B6	Sus vs Con	Negative	SCHAEFFER_PROSTATE_DEVELOPMENT_12HR_UP	96	-0.546786	-1.96267	<0.001	0.0106007	0.226	2428	tags=33%, list=12%, signal=38%
D2	Sus vs Con	Negative	PID_INTEGRIN5_PATHWAY	14	-0.82263	-1.96252	<0.001	0.0240232	0.181	1114	tags=43%, list=6%, signal=45%
B6	Sus vs Res	Negative	MCLACHLAN_DENTAL_CARIES_UP	149	-0.461135	-1.96179	<0.001	0.00672015	0.378	3962	tags=40%, list=20%, signal=50%
B6	Res vs Con	Negative	DEMAGALHAES_AGING_UP	40	-0.736166	-1.95615	<0.001	0.0458837	0.083	3210	tags=60%, list=16%, signal=72%
B6	Sus vs Con	Negative	GAJATE_RESPONSE_TO_TRABECTEDIN_UP	48	-0.604344	-1.95344	<0.001	0.0120326	0.261	2708	tags=40%, list=14%, signal=46%
B6	Sus vs Res	Negative	DER_IFN_BETA_RESPONSE_UP	76	-0.494932	-1.95135	<0.001	0.00752737	0.412	4101	tags=43%, list=21%, signal=55%
B6	Sus vs Con	Negative	DIRMEIER_LMP1_RESPONSE_LATE_DN	27	-0.681071	-1.94694	<0.001	0.0130238	0.284	962	tags=26%, list=5%, signal=27%
B6	Sus vs Con	Negative	SCHAEFFER_PROSTATE_DEVELOPMENT_6HR_UP	132	-0.51281	-1.9425	<0.001	0.0135835	0.301	4313	tags=48%, list=22%, signal=61%
B6	Sus vs Con	Negative	REACTOME_INFLUENZA_LIFE_CYCLE	124	-0.5172	-1.9414	<0.001	0.0132445	0.302	3480	tags=28%, list=18%, signal=34%
B6	Sus vs Res	Negative	HOLLEMAN_ASPARAGINASE_RESISTANCE_B_ALL_UP	21	-0.665016	-1.93778	<0.001	0.00888142	0.473	931	tags=38%, list=5%, signal=40%
B6	Sus vs Res	Negative	GAVIN_FOXP3_TARGETS_CLUSTER_T7	82	-0.490405	-1.93535	<0.001	0.0090716	0.481	2304	tags=37%, list=12%, signal=41%
B6	Sus vs Res	Negative	REACTOME_AUTODEGRADATION_OF_THE_E3_UBIQUITIN_LIGASE_COP1	46	-0.556785	-1.93405	<0.001	0.00913594	0.488	3986	tags=63%, list=20%, signal=79%
B6	Sus vs Con	Negative	LEE_LIVER_CANCER_DENA_DN	43	-0.609575	-1.93261	<0.001	0.0146394	0.336	2313	tags=35%, list=12%, signal=39%
B6	Sus vs Res	Negative	DIRMEIER_LMP1_RESPONSE_LATE_DN	27	-0.61582	-1.93242	<0.001	0.00925082	0.496	1025	tags=30%, list=5%, signal=31%
B6	Sus vs Con	Negative	BERTUCCI_INVASIVE_CARCINOMA_DUCTAL_VS_LOBULAR_DN	36	-0.627007	-1.93174	0.0019802	0.0144593	0.343	2286	tags=36%, list=12%, signal=41%
B6	Sus vs Res	Negative	KEGG_RETINOL_METABOLISM	17	-0.703478	-1.9317	0.00221239	0.00923062	0.499	4799	tags=71%, list=25%, signal=93%
B6	Sus vs Con	Negative	YAO_TEMPORAL_RESPONSE_TO_PROGESTERONE_CLUSTER_12	71	-0.562616	-1.93058	<0.001	0.0144543	0.353	3127	tags=37%, list=16%, signal=43%
B6	Sus vs Con	Negative	YAO_TEMPORAL_RESPONSE_TO_PROGESTERONE_CLUSTER_9	53	-0.585922	-1.93027	<0.001	0.0142546	0.358	3399	tags=47%, list=17%, signal=57%
B6	Sus vs Res	Negative	REACTOME_DESTABILIZATION_OF_MRNA_BY_AUF1_HNRNP_D0	47	-0.555192	-1.93023	0.00209644	0.00939506	0.507	3986	tags=62%, list=20%, signal=77%
B6	Sus vs Con	Negative	HAN_JNK_SINGALING_DN	28	-0.654276	-1.92908	<0.001	0.0141923	0.365	4086	tags=54%, list=21%, signal=68%
B6	Sus vs Con	Negative	KRASNOSELSKAYA_ILF3_TARGETS_UP	24	-0.707771	-1.92894	0.00192308	0.0138893	0.367	2867	tags=50%, list=15%, signal=59%
B6	Sus vs Res	Negative	LENAOUR_DENDRITIC_CELL_MATURATION_UP	90	-0.47849	-1.92857	<0.001	0.00947784	0.515	3543	tags=42%, list=18%, signal=51%
B6	Sus vs Con	Negative	MOSERLE_IFNA_RESPONSE	16	-0.767127	-1.92853	<0.001	0.0136007	0.367	3340	tags=63%, list=17%, signal=75%
B6	Sus vs Res	Negative	REACTOME_PHASE1_FUNCTIONALIZATION_OF_COMPOUNDS	37	-0.562048	-1.92391	<0.001	0.0100477	0.543	3673	tags=41%, list=19%, signal=50%
B6	Sus vs Con	Negative	EGUCHI_CELL_CYCLE_RB1_TARGETS	19	-0.738156	-1.92354	<0.001	0.0144598	0.387	2276	tags=37%, list=12%, signal=42%
B6	Sus vs Res	Negative	REACTOME_MITOCHONDRIAL_FATTY_ACID_BETA_OXIDATION	13	-0.750875	-1.92253	0.002079	0.0101228	0.549	3032	tags=62%, list=16%, signal=73%
B6	Sus vs Res	Negative	KEGG_NUCLEOTIDE_EXCISION_REPAIR	43	-0.542142	-1.92057	0.00226244	0.0102854	0.564	5918	tags=67%, list=30%, signal=96%
B6	Sus vs Con	Negative	RICKMAN_HEAD_AND_NECK_CANCER_F	32	-0.650685	-1.92038	<0.001	0.0149117	0.405	1556	tags=34%, list=8%, signal=37%
B6	Sus vs Res	Negative	PID_INTEGRIN1_PATHWAY	61	-0.508058	-1.91749	<0.001	0.0106918	0.58	5747	tags=51%, list=29%, signal=72%
B6	Sus vs Res	Negative	WENG_POR_DOSAGE	13	-0.751025	-1.91737	0.00204918	0.0106093	0.581	2644	tags=62%, list=14%, signal=71%
B6	Sus vs Con	Negative	INGRAM_SHH_TARGETS_UP	96	-0.538278	-1.91658	<0.001	0.0153157	0.424	1434	tags=26%, list=7%, signal=28%
B6	Sus vs Con	Negative	REACTOME_CYTOCHROME_P450_ARRANGED_BY_SUBSTRATE_TYPE	25	-0.672752	-1.91563	0.0019305	0.0149941	0.425	1684	tags=40%, list=9%, signal=44%
B6	Sus vs Con	Negative	SESTO_RESPONSE_TO_UV_C7	56	-0.584053	-1.915	<0.001	0.0148456	0.43	3655	tags=48%, list=19%, signal=59%
B6	Sus vs Con	Negative	DER_IFN_BETA_RESPONSE_UP	76	-0.543684	-1.91439	<0.001	0.0146252	0.432	2979	tags=37%, list=15%, signal=43%
B6	Sus vs Res	Negative	ABE_INNER_EAR	39	-0.560753	-1.9143	0.0021645	0.0109191	0.598	5316	tags=67%, list=27%, signal=91%
B6	Sus vs Res	Negative	YAMASHITA_METHYLATED_IN_PROSTATE_CANCER	27	-0.600088	-1.91398	0.00214592	0.0108363	0.599	1684	tags=37%, list=9%, signal=40%
D2	Sus vs Con	Negative	REACTOME_DNA_STRAND_ELONGATION	27	-0.692985	-1.91271	<0.001	0.0480735	0.387	1610	tags=26%, list=8%, signal=28%
B6	Sus vs Con	Negative	WENG_POR_DOSAGE	13	-0.809148	-1.91065	0.00383877	0.0152286	0.451	2098	tags=62%, list=11%, signal=69%
B6	Sus vs Res	Negative	BROWNE_INTERFERON_RESPONSIVE_GENES	44	-0.55093	-1.90956	<0.001	0.0114217	0.624	1983	tags=27%, list=10%, signal=30%
B6	Sus vs Con	Negative	LEE_LIVER_CANCER_CIPROFIBRATE_DN	36	-0.63485	-1.9084	<0.001	0.0154578	0.46	1565	tags=31%, list=8%, signal=33%
B6	Sus vs Res	Negative	NGO_MALIGNANT_GLIOMA_1P_LOH	16	-0.710975	-1.908	<0.001	0.0115126	0.633	2206	tags=63%, list=11%, signal=70%
B6	Sus vs Res	Negative	KEGG_PROTEASOME	41	-0.554285	-1.90746	0.00232558	0.0114969	0.638	3986	tags=66%, list=20%, signal=83%
B6	Sus vs Con	Negative	LAIHO_COLORECTAL_CANCER_SERRATED_UP	94	-0.52753	-1.90653	<0.001	0.0156288	0.468	4141	tags=45%, list=21%, signal=56%
B6	Sus vs Con	Negative	TUOMISTO_TUMOR_SUPPRESSION_BY_COL13A1_UP	13	-0.802929	-1.90574	<0.001	0.0156014	0.474	1987	tags=62%, list=10%, signal=68%
B6	Sus vs Con	Negative	BROWNE_INTERFERON_RESPONSIVE_GENES	44	-0.611138	-1.90518	<0.001	0.0153891	0.476	3496	tags=39%, list=18%, signal=47%
B6	Sus vs Con	Negative	BAE_BRCA1_TARGETS_UP	62	-0.564065	-1.90496	<0.001	0.0151388	0.478	2584	tags=34%, list=13%, signal=39%
B6	Sus vs Con	Negative	SCHAEFFER_PROSTATE_DEVELOPMENT_48HR_UP	327	-0.454264	-1.90459	<0.001	0.0148532	0.478	3523	tags=35%, list=18%, signal=43%
B6	Sus vs Res	Negative	REACTOME_CELL_CYCLE_CHECKPOINTS	96	-0.470818	-1.90428	<0.001	0.0117698	0.648	3986	tags=47%, list=20%, signal=59%
B6	Sus vs Res	Negative	LEE_LIVER_CANCER_SURVIVAL_UP	109	-0.462132	-1.90395	<0.001	0.0116826	0.648	3084	tags=31%, list=16%, signal=37%
B6	Sus vs Res	Negative	CHIANG_LIVER_CANCER_SUBCLASS_UNANNOTATED_DN	162	-0.432796	-1.90314	<0.001	0.0117454	0.654	3829	tags=42%, list=20%, signal=52%
B6	Sus vs Con	Negative	NEBEN_AML_WITH_FLT3_OR_NRAS_DN	13	-0.800036	-1.90243	<0.001	0.0150876	0.49	1804	tags=46%, list=9%, signal=51%
B6	Sus vs Res	Negative	MONNIER_POSTRADIATION_TUMOR_ESCAPE_DN	273	-0.409584	-1.90081	<0.001	0.0119546	0.659	5533	tags=45%, list=28%, signal=62%
B6	Sus vs Con	Negative	SCHUETZ_BREAST_CANCER_DUCTAL_INVASIVE_UP	265	-0.461245	-1.89954	<0.001	0.0154627	0.505	3435	tags=34%, list=18%, signal=40%
B6	Sus vs Con	Negative	IGLESIAS_E2F_TARGETS_UP	137	-0.505013	-1.89922	<0.001	0.0152289	0.505	4143	tags=48%, list=21%, signal=61%
B6	Sus vs Res	Negative	LAIHO_COLORECTAL_CANCER_SERRATED_UP	94	-0.470344	-1.89852	<0.001	0.012139	0.667	3422	tags=37%, list=17%, signal=45%
B6	Sus vs Con	Negative	KOBAYASHI_EGFR_SIGNALING_24HR_UP	73	-0.552924	-1.89832	<0.001	0.0151912	0.507	2602	tags=37%, list=13%, signal=43%
B6	Sus vs Res	Negative	BOYAULT_LIVER_CANCER_SUBCLASS_G5_DN	17	-0.669413	-1.89731	<0.001	0.0122173	0.677	1455	tags=35%, list=7%, signal=38%
B6	Sus vs Res	Negative	SANA_RESPONSE_TO_IFNG_UP	36	-0.572712	-1.89578	0.00244499	0.0123609	0.683	3484	tags=39%, list=18%, signal=47%
B6	Sus vs Res	Negative	REACTOME_SIGNALING_BY_WNT	59	-0.50962	-1.89564	<0.001	0.0123176	0.684	3986	tags=56%, list=20%, signal=70%
B6	Sus vs Con	Negative	REACTOME_BIOLOGICAL_OXIDATIONS	65	-0.552582	-1.89371	<0.001	0.0159544	0.527	2876	tags=35%, list=15%, signal=41%
B6	Sus vs Con	Negative	KEGG_COMPLEMENT_AND_COAGULATION_CASCADES	37	-0.623127	-1.89355	<0.001	0.015745	0.528	3577	tags=59%, list=18%, signal=73%
B6	Sus vs Res	Negative	KEGG_SYSTEMIC_LUPUS_ERYTHEMATOSUS	50	-0.53084	-1.89289	<0.001	0.0126853	0.697	3469	tags=46%, list=18%, signal=56%
B6	Sus vs Res	Negative	REACTOME_MITOCHONDRIAL_PROTEIN_IMPORT	43	-0.533479	-1.89265	<0.001	0.0126606	0.701	3976	tags=51%, list=20%, signal=64%
B6	Sus vs Res	Negative	OHGUCHI_LIVER_HNF4A_TARGETS_UP	33	-0.566176	-1.8919	<0.001	0.0126469	0.705	4875	tags=58%, list=25%, signal=77%
B6	Sus vs Con	Negative	HELLEBREKERS_SILENCED_DURING_TUMOR_ANGIOGENESIS	56	-0.570115	-1.88887	<0.001	0.0165966	0.551	2267	tags=34%, list=12%, signal=38%
B6	Sus vs Res	Negative	DER_IFN_ALPHA_RESPONSE_UP	52	-0.517085	-1.8865	<0.001	0.0135066	0.733	4183	tags=46%, list=21%, signal=59%
B6	Sus vs Res	Negative	REACTOME_ASSOCIATION_OF_TRIC_CCT_WITH_TARGET_PROTEINS_DURING_BIOSYNTHESIS	23	-0.630715	-1.88602	0.0021978	0.0134757	0.734	5298	tags=70%, list=27%, signal=95%
B6	Sus vs Con	Negative	CHNG_MULTIPLE_MYELOMA_HYPERPLOID_UP	47	-0.594078	-1.88505	0.0018622	0.0172437	0.572	3863	tags=45%, list=20%, signal=56%
B6	Sus vs Res	Negative	REACTOME_BIOLOGICAL_OXIDATIONS	65	-0.492955	-1.88455	<0.001	0.0136214	0.737	3673	tags=40%, list=19%, signal=49%
B6	Sus vs Con	Negative	FULCHER_INFLAMMATORY_RESPONSE_LECTIN_VS_LPS_DN	298	-0.455123	-1.88444	<0.001	0.0171776	0.578	3340	tags=32%, list=17%, signal=38%
B6	Sus vs Con	Negative	CHIANG_LIVER_CANCER_SUBCLASS_INTERFERON_UP	15	-0.777768	-1.88347	<0.001	0.0172823	0.59	2267	tags=53%, list=12%, signal=60%
B6	Sus vs Con	Negative	REACTOME_MUSCLE_CONTRACTION	36	-0.625027	-1.88245	0.00180505	0.0171618	0.593	1556	tags=36%, list=8%, signal=39%
B6	Sus vs Res	Negative	MEINHOLD_OVARIAN_CANCER_LOW_GRADE_DN	18	-0.67462	-1.88164	<0.001	0.0140099	0.755	2120	tags=39%, list=11%, signal=44%
B6	Sus vs Res	Negative	REACTOME_NUCLEOTIDE_EXCISION_REPAIR	47	-0.531645	-1.88092	<0.001	0.013955	0.757	5918	tags=66%, list=30%, signal=94%
B6	Sus vs Res	Negative	LEE_AGING_NEOCORTEX_UP	80	-0.480791	-1.8801	<0.001	0.0140843	0.762	2979	tags=35%, list=15%, signal=41%
B6	Sus vs Con	Negative	HOSHIDA_LIVER_CANCER_SUBCLASS_S3	194	-0.471841	-1.87971	<0.001	0.017794	0.612	3633	tags=36%, list=19%, signal=43%
B6	Sus vs Res	Negative	WANG_NFKB_TARGETS	13	-0.735083	-1.87851	0.0021645	0.014231	0.767	1353	tags=23%, list=7%, signal=25%
B6	Sus vs Res	Negative	LEE_LIVER_CANCER_MYC_TGFA_DN	36	-0.566534	-1.87851	<0.001	0.0141163	0.767	2824	tags=42%, list=14%, signal=49%
B6	Sus vs Con	Negative	REACTOME_METABOLISM_OF_AMINO_ACIDS_AND_DERIVATIVES	146	-0.487216	-1.87657	<0.001	0.0184435	0.635	3857	tags=38%, list=20%, signal=47%
B6	Sus vs Res	Negative	BHATI_G2M_ARREST_BY_2METHOXYESTRADIOL_DN	85	-0.47915	-1.87608	<0.001	0.0145248	0.783	4476	tags=44%, list=23%, signal=56%
B6	Sus vs Res	Negative	NEBEN_AML_WITH_FLT3_OR_NRAS_DN	13	-0.723549	-1.87561	<0.001	0.0144779	0.783	2061	tags=54%, list=11%, signal=60%
B6	Sus vs Con	Negative	MCLACHLAN_DENTAL_CARIES_UP	149	-0.493196	-1.87481	<0.001	0.018718	0.647	3964	tags=44%, list=20%, signal=54%
B6	Sus vs Con	Negative	PRAMOONJAGO_SOX4_TARGETS_DN	38	-0.610302	-1.87477	<0.001	0.0184602	0.647	1988	tags=32%, list=10%, signal=35%
B6	Sus vs Res	Negative	SANDERSON_PPARA_TARGETS	12	-0.747152	-1.87442	0.00428265	0.0145485	0.787	2943	tags=67%, list=15%, signal=78%
B6	Sus vs Res	Negative	VANLOO_SP3_TARGETS_DN	63	-0.506329	-1.87432	<0.001	0.0144448	0.787	5045	tags=49%, list=26%, signal=66%
B6	Sus vs Res	Negative	REACTOME_DNA_STRAND_ELONGATION	27	-0.597914	-1.87262	<0.001	0.0146194	0.791	5759	tags=70%, list=29%, signal=100%
B6	Sus vs Con	Negative	MIKKELSEN_MEF_LCP_WITH_H3K4ME3	97	-0.519705	-1.87173	<0.001	0.01902	0.664	2565	tags=29%, list=13%, signal=33%
B6	Sus vs Res	Negative	ROZANOV_MMP14_TARGETS_UP	194	-0.421567	-1.87095	<0.001	0.0147254	0.795	3844	tags=36%, list=20%, signal=44%
B6	Sus vs Con	Negative	LANDIS_ERBB2_BREAST_TUMORS_324_DN	127	-0.498031	-1.86737	<0.001	0.0200269	0.691	3847	tags=46%, list=20%, signal=56%
B6	Sus vs Res	Negative	LEE_LIVER_CANCER_ACOX1_DN	40	-0.540996	-1.86714	0.0022779	0.0154114	0.811	4200	tags=52%, list=21%, signal=67%
B6	Sus vs Con	Negative	BIOCARTA_MCM_PATHWAY	12	-0.788815	-1.86654	<0.001	0.0200482	0.699	641	tags=33%, list=3%, signal=34%
B6	Sus vs Con	Negative	THUM_SYSTOLIC_HEART_FAILURE_UP	317	-0.447597	-1.8663	<0.001	0.0198361	0.701	4267	tags=39%, list=22%, signal=50%
B6	Sus vs Res	Negative	LEE_LIVER_CANCER_CIPROFIBRATE_DN	36	-0.558506	-1.864	<0.001	0.0160057	0.824	4200	tags=47%, list=21%, signal=60%
B6	Sus vs Con	Negative	HUANG_DASATINIB_RESISTANCE_UP	67	-0.542036	-1.86266	<0.001	0.020576	0.718	3512	tags=33%, list=18%, signal=40%
B6	Sus vs Con	Negative	REN_ALVEOLAR_RHABDOMYOSARCOMA_DN	369	-0.43885	-1.86121	<0.001	0.0206695	0.723	4260	tags=40%, list=22%, signal=50%
B6	Sus vs Con	Negative	PID_CONE_PATHWAY	11	-0.809803	-1.86037	<0.001	0.0206481	0.728	3268	tags=64%, list=17%, signal=76%
B6	Sus vs Con	Negative	PID_INTEGRIN1_PATHWAY	61	-0.552421	-1.86033	<0.001	0.0203764	0.728	3632	tags=44%, list=19%, signal=54%
B6	Sus vs Con	Negative	CHIARADONNA_NEOPLASTIC_TRANSFORMATION_CDC25_DN	127	-0.490612	-1.86031	<0.001	0.0201272	0.729	2220	tags=31%, list=11%, signal=34%
B6	Sus vs Con	Negative	BOYAULT_LIVER_CANCER_SUBCLASS_G5_DN	17	-0.717327	-1.85888	<0.001	0.02025	0.734	1679	tags=35%, list=9%, signal=39%
B6	Sus vs Res	Negative	REACTOME_DNA_REPLICATION	149	-0.425435	-1.85756	<0.001	0.0174958	0.856	4013	tags=39%, list=21%, signal=49%
B6	Sus vs Con	Negative	KEGG_DNA_REPLICATION	33	-0.627923	-1.85736	<0.001	0.0204899	0.743	2502	tags=27%, list=13%, signal=31%
B6	Sus vs Res	Negative	SANA_RESPONSE_TO_IFNG_DN	74	-0.479119	-1.8571	<0.001	0.0174854	0.858	4159	tags=51%, list=21%, signal=65%
B6	Sus vs Con	Negative	BOQUEST_STEM_CELL_UP	212	-0.464046	-1.85517	<0.001	0.0209365	0.759	3270	tags=35%, list=17%, signal=41%
B6	Sus vs Con	Negative	YAMASHITA_METHYLATED_IN_PROSTATE_CANCER	27	-0.644305	-1.85224	0.0019084	0.0215131	0.768	3577	tags=52%, list=18%, signal=63%
B6	Sus vs Con	Negative	KATSANOU_ELAVL1_TARGETS_UP	129	-0.493067	-1.85207	<0.001	0.0213225	0.77	3857	tags=43%, list=20%, signal=53%
B6	Sus vs Res	Negative	BOWIE_RESPONSE_TO_EXTRACELLULAR_MATRIX	13	-0.717857	-1.85152	<0.001	0.0185961	0.877	3089	tags=54%, list=16%, signal=64%
B6	Sus vs Con	Negative	DER_IFN_ALPHA_RESPONSE_UP	52	-0.572533	-1.8515	<0.001	0.0211951	0.772	2867	tags=37%, list=15%, signal=43%
B6	Sus vs Con	Negative	WOO_LIVER_CANCER_RECURRENCE_DN	54	-0.55484	-1.85085	0.00350877	0.0212261	0.774	4067	tags=48%, list=21%, signal=61%
B6	Sus vs Con	Negative	WELCSH_BRCA1_TARGETS_UP	163	-0.47581	-1.84977	<0.001	0.0212988	0.781	3905	tags=38%, list=20%, signal=47%
B6	Sus vs Con	Negative	LEIN_ASTROCYTE_MARKERS	39	-0.597443	-1.84933	<0.001	0.0211623	0.781	2353	tags=41%, list=12%, signal=47%
B6	Sus vs Res	Negative	REACTOME_APC_C_CDC20_MEDIATED_DEGRADATION_OF_MITOTIC_PROTEINS	59	-0.493032	-1.84439	<0.001	0.0199882	0.892	3986	tags=54%, list=20%, signal=68%
B6	Sus vs Res	Negative	BERENJENO_ROCK_SIGNALING_NOT_VIA_RHOA_UP	20	-0.644216	-1.84348	0.00215054	0.0200319	0.897	3157	tags=55%, list=16%, signal=66%
B6	Sus vs Res	Negative	GAJATE_RESPONSE_TO_TRABECTEDIN_UP	48	-0.515473	-1.84346	<0.001	0.0198868	0.897	4276	tags=48%, list=22%, signal=61%
B6	Sus vs Con	Negative	LIEN_BREAST_CARCINOMA_METAPLASTIC_VS_DUCTAL_UP	58	-0.559211	-1.83999	<0.001	0.023976	0.83	3902	tags=40%, list=20%, signal=49%
B6	Sus vs Res	Negative	ZHONG_SECRETOME_OF_LUNG_CANCER_AND_FIBROBLAST	119	-0.435144	-1.83966	<0.001	0.0206741	0.908	2752	tags=35%, list=14%, signal=41%
B6	Sus vs Res	Negative	ZHANG_INTERFERON_RESPONSE	12	-0.734545	-1.83897	<0.001	0.0206928	0.912	1455	tags=42%, list=7%, signal=45%
B6	Sus vs Con	Negative	WEST_ADRENOCORTICAL_CARCINOMA_VS_ADENOMA_DN	13	-0.768356	-1.83841	<0.001	0.0242328	0.833	784	tags=38%, list=4%, signal=40%
B6	Sus vs Res	Negative	BAUS_TFF2_TARGETS_DN	10	-0.768021	-1.83829	0.00225225	0.0207026	0.914	1776	tags=50%, list=9%, signal=55%
B6	Sus vs Res	Negative	REACTOME_SCFSKP2_MEDIATED_DEGRADATION_OF_P27_P21	52	-0.516301	-1.83744	<0.001	0.0208341	0.92	3986	tags=56%, list=20%, signal=70%
B6	Sus vs Con	Negative	YAMASHITA_LIVER_CANCER_WITH_EPCAM_UP	44	-0.571018	-1.83088	0.00183824	0.0266757	0.858	1948	tags=23%, list=10%, signal=25%
B6	Sus vs Con	Negative	CHNG_MULTIPLE_MYELOMA_HYPERPLOID_DN	27	-0.64665	-1.83074	0.00189394	0.0264191	0.859	2817	tags=41%, list=14%, signal=48%
B6	Sus vs Res	Negative	RAHMAN_TP53_TARGETS_PHOSPHORYLATED	18	-0.635564	-1.83022	0.00430108	0.0226012	0.942	3845	tags=56%, list=20%, signal=69%
B6	Sus vs Res	Negative	REACTOME_P53_DEPENDENT_G1_DNA_DAMAGE_RESPONSE	52	-0.506607	-1.82953	0.00224719	0.0226585	0.943	3986	tags=56%, list=20%, signal=70%
B6	Sus vs Res	Negative	YAO_TEMPORAL_RESPONSE_TO_PROGESTERONE_CLUSTER_17	151	-0.423331	-1.82906	<0.001	0.0226221	0.943	3973	tags=48%, list=20%, signal=59%
B6	Sus vs Res	Negative	LUI_TARGETS_OF_PAX8_PPARG_FUSION	25	-0.604277	-1.8281	0.00443459	0.0228547	0.946	3577	tags=56%, list=18%, signal=68%
B6	Sus vs Res	Negative	BERTUCCI_INVASIVE_CARCINOMA_DUCTAL_VS_LOBULAR_DN	36	-0.534403	-1.82731	0.0023753	0.0229679	0.947	3949	tags=39%, list=20%, signal=49%
B6	Sus vs Res	Negative	REACTOME_MITOTIC_M_M_G1_PHASES	130	-0.430035	-1.8267	<0.001	0.0230041	0.947	4013	tags=39%, list=21%, signal=49%
B6	Sus vs Con	Negative	LENAOUR_DENDRITIC_CELL_MATURATION_UP	90	-0.508426	-1.826	<0.001	0.0281222	0.872	3298	tags=40%, list=17%, signal=48%
B6	Sus vs Res	Negative	DAUER_STAT3_TARGETS_DN	35	-0.556586	-1.82523	0.0045045	0.0232235	0.949	3484	tags=43%, list=18%, signal=52%
B6	Sus vs Res	Negative	REACTOME_REGULATION_OF_APOPTOSIS	53	-0.505556	-1.82404	<0.001	0.0233882	0.951	3986	tags=57%, list=20%, signal=71%
B6	Sus vs Con	Negative	WALLACE_PROSTATE_CANCER_RACE_UP	175	-0.469271	-1.82379	<0.001	0.0288003	0.88	3834	tags=37%, list=20%, signal=45%
B6	Sus vs Con	Negative	GAURNIER_PSMD4_TARGETS	25	-0.654049	-1.8223	<0.001	0.0292974	0.887	3168	tags=48%, list=16%, signal=57%
B6	Sus vs Res	Negative	CHICAS_RB1_TARGETS_LOW_SERUM	65	-0.483415	-1.82133	<0.001	0.0240078	0.958	2744	tags=34%, list=14%, signal=39%
B6	Sus vs Res	Negative	ZHONG_SECRETOME_OF_LUNG_CANCER_AND_ENDOTHELIUM	62	-0.488562	-1.82117	<0.001	0.0238985	0.959	2752	tags=39%, list=14%, signal=45%
B6	Sus vs Res	Negative	RODWELL_AGING_KIDNEY_NO_BLOOD_UP	156	-0.416265	-1.81944	<0.001	0.0242105	0.961	2710	tags=29%, list=14%, signal=34%
B6	Sus vs Res	Negative	PID_CONE_PATHWAY	11	-0.735804	-1.81923	<0.001	0.0241336	0.961	4799	tags=82%, list=25%, signal=108%
B6	Sus vs Con	Negative	ONDER_CDH1_SIGNALING_VIA_CTNNB1	62	-0.537905	-1.81911	<0.001	0.030114	0.897	4413	tags=53%, list=23%, signal=69%
B6	Sus vs Res	Negative	CHIARADONNA_NEOPLASTIC_TRANSFORMATION_CDC25_DN	127	-0.4303	-1.81908	<0.001	0.0240258	0.961	4038	tags=40%, list=21%, signal=50%
B6	Sus vs Res	Negative	REACTOME_MUSCLE_CONTRACTION	36	-0.542292	-1.81872	0.0021322	0.0239899	0.962	2466	tags=36%, list=13%, signal=41%
B6	Sus vs Res	Negative	PELLICCIOTTA_HDAC_IN_ANTIGEN_PRESENTATION_UP	56	-0.488635	-1.81868	<0.001	0.0238452	0.962	5575	tags=63%, list=29%, signal=87%
B6	Sus vs Con	Negative	KAUFFMANN_MELANOMA_RELAPSE_UP	53	-0.557747	-1.81865	<0.001	0.0299223	0.898	4879	tags=42%, list=25%, signal=55%
B6	Sus vs Con	Negative	MARCINIAK_ER_STRESS_RESPONSE_VIA_CHOP	18	-0.705986	-1.81846	0.00191205	0.0296847	0.9	1330	tags=28%, list=7%, signal=30%
B6	Sus vs Res	Negative	DACOSTA_UV_RESPONSE_VIA_ERCC3_UP	253	-0.392647	-1.81815	<0.001	0.0238268	0.962	4367	tags=39%, list=22%, signal=49%
B6	Sus vs Con	Negative	TAKEDA_TARGETS_OF_NUP98_HOXA9_FUSION_3D_DN	16	-0.72567	-1.81811	0.00596422	0.0295629	0.901	3360	tags=50%, list=17%, signal=60%
B6	Sus vs Con	Negative	NABA_ECM_GLYCOPROTEINS	129	-0.476942	-1.81792	<0.001	0.0293344	0.902	2921	tags=36%, list=15%, signal=42%
B6	Sus vs Res	Negative	KEGG_HUNTINGTONS_DISEASE	152	-0.417892	-1.81792	<0.001	0.0237773	0.962	3540	tags=41%, list=18%, signal=49%
B6	Sus vs Res	Negative	KEEN_RESPONSE_TO_ROSIGLITAZONE_DN	93	-0.448053	-1.81788	<0.001	0.0236362	0.962	3551	tags=35%, list=18%, signal=43%
B6	Sus vs Con	Negative	TONKS_TARGETS_OF_RUNX1_RUNX1T1_FUSION_SUSTAINED_IN_GRANULOCYTE_UP	13	-0.73618	-1.81767	0.00769231	0.0292194	0.904	1866	tags=46%, list=10%, signal=51%
B6	Sus vs Con	Negative	REACTOME_NONSENSE_MEDIATED_DECAY_ENHANCED_BY_THE_EXON_JUNCTION_COMPLEX	96	-0.50807	-1.8176	<0.001	0.0289506	0.906	3178	tags=30%, list=16%, signal=36%
B6	Sus vs Con	Negative	WU_CELL_MIGRATION	122	-0.493309	-1.81586	<0.001	0.0293366	0.912	2392	tags=33%, list=12%, signal=37%
B6	Sus vs Res	Negative	COLIN_PILOCYTIC_ASTROCYTOMA_VS_GLIOBLASTOMA_DN	24	-0.591299	-1.81546	<0.001	0.0242702	0.97	4787	tags=58%, list=24%, signal=77%
B6	Sus vs Con	Negative	HSIAO_LIVER_SPECIFIC_GENES	128	-0.488918	-1.8152	<0.001	0.0292596	0.912	3766	tags=43%, list=19%, signal=53%
B6	Sus vs Res	Negative	WANG_TUMOR_INVASIVENESS_UP	312	-0.380675	-1.81413	<0.001	0.024454	0.972	3893	tags=39%, list=20%, signal=48%
B6	Sus vs Res	Negative	KEGG_ARGININE_AND_PROLINE_METABOLISM	42	-0.522155	-1.81242	<0.001	0.0247579	0.976	2441	tags=36%, list=12%, signal=41%
B6	Sus vs Con	Negative	REACTOME_COMPLEMENT_CASCADE	15	-0.719149	-1.81213	0.00190476	0.0302212	0.927	1733	tags=47%, list=9%, signal=51%
B6	Sus vs Res	Negative	STEIN_ESRRA_TARGETS_UP	305	-0.38529	-1.81177	<0.001	0.024743	0.978	4576	tags=44%, list=23%, signal=56%
B6	Sus vs Res	Negative	CAIRO_LIVER_DEVELOPMENT_DN	150	-0.420765	-1.8115	<0.001	0.0246533	0.979	3092	tags=31%, list=16%, signal=36%
B6	Sus vs Res	Negative	KEGG_COMPLEMENT_AND_COAGULATION_CASCADES	37	-0.541839	-1.81077	<0.001	0.02472	0.98	4349	tags=43%, list=22%, signal=56%
B6	Sus vs Res	Negative	HECKER_IFNB1_TARGETS	47	-0.515999	-1.80973	<0.001	0.0248311	0.98	2021	tags=30%, list=10%, signal=33%
B6	Sus vs Con	Negative	KEGG_SYSTEMIC_LUPUS_ERYTHEMATOSUS	50	-0.563192	-1.80852	<0.001	0.0314984	0.934	3348	tags=42%, list=17%, signal=51%
B6	Sus vs Res	Negative	MARTENS_TRETINOIN_RESPONSE_DN	529	-0.364443	-1.80804	<0.001	0.025205	0.981	4713	tags=41%, list=24%, signal=53%
B6	Sus vs Res	Negative	REACTOME_TRANSCRIPTION_COUPLED_NER_TC_NER	42	-0.516137	-1.8074	0.00452489	0.0252385	0.981	5918	tags=64%, list=30%, signal=92%
B6	Sus vs Con	Negative	LIAN_LIPA_TARGETS_3M	32	-0.614145	-1.80731	<0.001	0.0316052	0.935	3348	tags=50%, list=17%, signal=60%
B6	Sus vs Con	Negative	VALK_AML_CLUSTER_3	23	-0.657046	-1.80649	0.00185185	0.0316447	0.936	1469	tags=35%, list=8%, signal=38%
B6	Sus vs Res	Negative	KEGG_PROPANOATE_METABOLISM	29	-0.562243	-1.80557	<0.001	0.025542	0.984	4035	tags=55%, list=21%, signal=69%
B6	Sus vs Res	Negative	LIU_VAV3_PROSTATE_CARCINOGENESIS_UP	73	-0.468968	-1.80462	<0.001	0.0256869	0.985	3962	tags=49%, list=20%, signal=62%
B6	Sus vs Con	Negative	APPEL_IMATINIB_RESPONSE	22	-0.67826	-1.80435	0.00186916	0.0322506	0.944	4788	tags=68%, list=24%, signal=90%
B6	Sus vs Res	Negative	BOYAULT_LIVER_CANCER_SUBCLASS_G123_DN	36	-0.537485	-1.80429	<0.001	0.0256309	0.985	3584	tags=47%, list=18%, signal=58%
B6	Sus vs Con	Negative	REACTOME_DNA_STRAND_ELONGATION	27	-0.639826	-1.80416	<0.001	0.032052	0.944	3189	tags=37%, list=16%, signal=44%
B6	Sus vs Res	Negative	WELCSH_BRCA1_TARGETS_UP	163	-0.413885	-1.80385	<0.001	0.0255968	0.986	2458	tags=29%, list=13%, signal=33%
B6	Sus vs Res	Negative	WONG_EMBRYONIC_STEM_CELL_CORE	282	-0.387676	-1.8037	<0.001	0.0254778	0.986	3973	tags=38%, list=20%, signal=47%
B6	Sus vs Con	Negative	MCBRYAN_TERMINAL_END_BUD_DN	7	-0.884034	-1.80354	0.00211864	0.0321502	0.945	1325	tags=57%, list=7%, signal=61%
B6	Sus vs Con	Negative	LI_WILMS_TUMOR_VS_FETAL_KIDNEY_1_UP	158	-0.46269	-1.80343	<0.001	0.0319013	0.946	2991	tags=34%, list=15%, signal=40%
B6	Sus vs Con	Negative	LABBE_WNT3A_TARGETS_UP	90	-0.504209	-1.80299	<0.001	0.031765	0.948	3577	tags=34%, list=18%, signal=42%
B6	Sus vs Con	Negative	GHANDHI_BYSTANDER_IRRADIATION_UP	52	-0.550795	-1.80287	0.00181488	0.0315344	0.949	4136	tags=33%, list=21%, signal=41%
B6	Sus vs Res	Negative	LI_DCP2_BOUND_MRNA	71	-0.465584	-1.80278	<0.001	0.0256497	0.988	2958	tags=39%, list=15%, signal=46%
B6	Sus vs Res	Negative	PRAMOONJAGO_SOX4_TARGETS_DN	38	-0.52454	-1.80181	<0.001	0.0258964	0.988	1922	tags=32%, list=10%, signal=35%
B6	Sus vs Con	Negative	BILANGES_SERUM_AND_RAPAMYCIN_SENSITIVE_GENES	56	-0.546849	-1.8017	<0.001	0.0316342	0.95	3863	tags=41%, list=20%, signal=51%
B6	Sus vs Con	Negative	KEEN_RESPONSE_TO_ROSIGLITAZONE_DN	93	-0.50203	-1.79918	<0.001	0.0325373	0.956	2577	tags=33%, list=13%, signal=38%
B6	Sus vs Con	Negative	REACTOME_STRIATED_MUSCLE_CONTRACTION	20	-0.688583	-1.79871	<0.001	0.0324098	0.956	789	tags=40%, list=4%, signal=42%
B6	Sus vs Con	Negative	REACTOME_ANTIGEN_PROCESSING_CROSS_PRESENTATION	66	-0.526446	-1.79599	<0.001	0.0332507	0.962	4512	tags=53%, list=23%, signal=69%
B6	Sus vs Con	Negative	BOHN_PRIMARY_IMMUNODEFICIENCY_SYNDROM_UP	36	-0.593307	-1.79557	0.00381679	0.0331492	0.962	4118	tags=44%, list=21%, signal=56%
B6	Sus vs Con	Negative	ZHAN_MULTIPLE_MYELOMA_CD1_UP	32	-0.615784	-1.79524	0.00186916	0.0330189	0.962	2208	tags=38%, list=11%, signal=42%
B6	Sus vs Con	Negative	PID_INTEGRIN4_PATHWAY	11	-0.795387	-1.79384	0.00194175	0.0334801	0.969	2574	tags=55%, list=13%, signal=63%
B6	Sus vs Con	Negative	STAMBOLSKY_RESPONSE_TO_VITAMIN_D3_DN	18	-0.690131	-1.7933	<0.001	0.0334088	0.969	1909	tags=28%, list=10%, signal=31%
B6	Sus vs Con	Negative	TONKS_TARGETS_OF_RUNX1_RUNX1T1_FUSION_GRANULOCYTE_DN	11	-0.771025	-1.78778	0.003861	0.0358027	0.98	1237	tags=36%, list=6%, signal=39%
B6	Sus vs Con	Negative	GEISS_RESPONSE_TO_DSRNA_UP	27	-0.622051	-1.78775	0.00387597	0.0355092	0.98	3993	tags=52%, list=20%, signal=65%
B6	Sus vs Res	Negative	LIEN_BREAST_CARCINOMA_METAPLASTIC	32	-0.539419	-1.78591	0.00429185	0.0313044	0.995	2678	tags=38%, list=14%, signal=43%
B6	Sus vs Res	Negative	KATSANOU_ELAVL1_TARGETS_UP	129	-0.424366	-1.78507	<0.001	0.0314821	0.995	3584	tags=35%, list=18%, signal=42%
B6	Sus vs Res	Negative	DURCHDEWALD_SKIN_CARCINOGENESIS_UP	55	-0.478458	-1.78496	<0.001	0.0313269	0.995	4837	tags=47%, list=25%, signal=63%
B6	Sus vs Res	Negative	BOWIE_RESPONSE_TO_TAMOXIFEN	13	-0.701706	-1.78431	0.00210526	0.0313857	0.995	3089	tags=46%, list=16%, signal=55%
B6	Sus vs Res	Negative	BENPORATH_PROLIFERATION	110	-0.43308	-1.7841	<0.001	0.031294	0.995	3747	tags=35%, list=19%, signal=44%
B6	Sus vs Res	Negative	WANG_BARRETTS_ESOPHAGUS_AND_ESOPHAGUS_CANCER_UP	14	-0.673737	-1.78296	0.00417537	0.0316372	0.995	3479	tags=57%, list=18%, signal=69%
B6	Sus vs Con	Negative	WANG_CLASSIC_ADIPOGENIC_TARGETS_OF_PPARG	18	-0.677886	-1.78276	0.00788955	0.0376984	0.982	913	tags=39%, list=5%, signal=41%
B6	Sus vs Res	Negative	SCHAEFFER_PROSTATE_DEVELOPMENT_6HR_UP	132	-0.419093	-1.78224	<0.001	0.0316318	0.995	4063	tags=41%, list=21%, signal=51%
B6	Sus vs Res	Negative	MATTIOLI_MGUS_VS_PCL	75	-0.460596	-1.78198	<0.001	0.0315738	0.995	4090	tags=43%, list=21%, signal=54%
B6	Sus vs Res	Negative	SHIPP_DLBCL_VS_FOLLICULAR_LYMPHOMA_UP	44	-0.511021	-1.78191	<0.001	0.0314166	0.995	4035	tags=52%, list=21%, signal=66%
B6	Sus vs Res	Negative	REACTOME_G1_S_TRANSITION	94	-0.442609	-1.78139	<0.001	0.0314003	0.995	4013	tags=44%, list=21%, signal=55%
B6	Sus vs Con	Negative	ROZANOV_MMP14_TARGETS_UP	194	-0.453529	-1.78116	0.00170068	0.0382011	0.984	3853	tags=38%, list=20%, signal=47%
B6	Sus vs Con	Negative	WONG_MITOCHONDRIA_GENE_MODULE	197	-0.447462	-1.78027	<0.001	0.0383616	0.985	4646	tags=44%, list=24%, signal=57%
B6	Sus vs Con	Negative	LEE_AGING_CEREBELLUM_UP	75	-0.513194	-1.77967	<0.001	0.0383412	0.985	3348	tags=39%, list=17%, signal=46%
B6	Sus vs Con	Negative	PID_INTEGRIN5_PATHWAY	14	-0.732051	-1.77961	0.00389864	0.0380673	0.985	2353	tags=57%, list=12%, signal=65%
B6	Sus vs Con	Negative	KRIEG_KDM3A_TARGETS_NOT_HYPOXIA	141	-0.461794	-1.77947	<0.001	0.0378632	0.985	4050	tags=45%, list=21%, signal=56%
B6	Sus vs Res	Negative	KEGG_BASE_EXCISION_REPAIR	32	-0.549218	-1.77933	<0.001	0.0319638	0.995	6664	tags=84%, list=34%, signal=128%
B6	Sus vs Con	Negative	FLOTHO_PEDIATRIC_ALL_THERAPY_RESPONSE_UP	45	-0.559927	-1.77903	<0.001	0.0378476	0.985	3196	tags=40%, list=16%, signal=48%
B6	Sus vs Con	Negative	ZHU_CMV_24_HR_DN	80	-0.508239	-1.77877	0.00176678	0.0376475	0.985	4800	tags=51%, list=25%, signal=68%
B6	Sus vs Con	Negative	KEGG_HOMOLOGOUS_RECOMBINATION	20	-0.677087	-1.7768	0.00190114	0.0383324	0.985	1890	tags=20%, list=10%, signal=22%
B6	Sus vs Res	Negative	JIANG_HYPOXIA_VIA_VHL	29	-0.555246	-1.77515	0.00444444	0.0333705	0.995	1572	tags=28%, list=8%, signal=30%
B6	Sus vs Res	Negative	MALONEY_RESPONSE_TO_17AAG_DN	66	-0.468243	-1.77473	<0.001	0.0333442	0.995	4273	tags=45%, list=22%, signal=58%
B6	Sus vs Res	Negative	REACTOME_ACTIVATION_OF_ATR_IN_RESPONSE_TO_REPLICATION_STRESS	25	-0.57633	-1.77456	0.00717703	0.03324	0.995	3834	tags=40%, list=20%, signal=50%
B6	Sus vs Res	Negative	EGUCHI_CELL_CYCLE_RB1_TARGETS	19	-0.619542	-1.77378	0.0106838	0.0333558	0.995	5762	tags=63%, list=29%, signal=89%
B6	Sus vs Con	Negative	REACTOME_ACTIVATION_OF_ATR_IN_RESPONSE_TO_REPLICATION_STRESS	25	-0.630826	-1.77364	0.00407332	0.0399475	0.987	1890	tags=28%, list=10%, signal=31%
B6	Sus vs Res	Negative	ZHONG_SECRETOME_OF_LUNG_CANCER_AND_MACROPHAGE	68	-0.470371	-1.7733	<0.001	0.0333868	0.995	4663	tags=49%, list=24%, signal=63%
B6	Sus vs Res	Negative	KEGG_CITRATE_CYCLE_TCA_CYCLE	29	-0.566122	-1.77194	<0.001	0.0337429	0.995	2740	tags=55%, list=14%, signal=64%
B6	Sus vs Res	Negative	BOUDOUKHA_BOUND_BY_IGF2BP2	82	-0.446673	-1.77184	<0.001	0.0336139	0.995	3095	tags=34%, list=16%, signal=40%
B6	Sus vs Con	Negative	MIKKELSEN_NPC_LCP_WITH_H3K4ME3	44	-0.553798	-1.77158	0.00192308	0.0407867	0.988	2315	tags=27%, list=12%, signal=31%
B6	Sus vs Res	Negative	OUELLET_OVARIAN_CANCER_INVASIVE_VS_LMP_UP	99	-0.428805	-1.77062	<0.001	0.0338452	0.997	4239	tags=44%, list=22%, signal=56%
B6	Sus vs Res	Negative	BURTON_ADIPOGENESIS_6	156	-0.4159	-1.76773	<0.001	0.034748	0.997	3993	tags=44%, list=20%, signal=55%
B6	Sus vs Con	Negative	LEE_LIVER_CANCER_ACOX1_DN	40	-0.567832	-1.76738	0.00380952	0.0426767	0.989	1565	tags=33%, list=8%, signal=35%
B6	Sus vs Con	Negative	HSIAO_HOUSEKEEPING_GENES	348	-0.422313	-1.7672	<0.001	0.0424398	0.989	3800	tags=35%, list=19%, signal=43%
B6	Sus vs Con	Negative	KEGG_ECM_RECEPTOR_INTERACTION	74	-0.51916	-1.76697	<0.001	0.0422068	0.989	2672	tags=34%, list=14%, signal=39%
B6	Sus vs Con	Negative	KEGG_PEROXISOME	69	-0.511487	-1.76594	<0.001	0.0423601	0.989	3765	tags=39%, list=19%, signal=48%
B6	Sus vs Con	Negative	KHETCHOUMIAN_TRIM24_TARGETS_DN	7	-0.872555	-1.7658	<0.001	0.042096	0.989	355	tags=43%, list=2%, signal=44%
B6	Sus vs Con	Negative	MOOTHA_HUMAN_MITODB_6_2002	385	-0.414876	-1.76546	<0.001	0.0419641	0.989	5052	tags=39%, list=26%, signal=51%
B6	Sus vs Res	Negative	VISALA_AGING_LYMPHOCYTE_DN	11	-0.717935	-1.76527	0.00632911	0.0354846	0.998	4173	tags=64%, list=21%, signal=81%
B6	Sus vs Res	Negative	REACTOME_AUTODEGRADATION_OF_CDH1_BY_CDH1_APC_C	55	-0.482267	-1.7651	<0.001	0.0353616	0.998	3986	tags=55%, list=20%, signal=68%
B6	Sus vs Res	Negative	NAKAYAMA_SOFT_TISSUE_TUMORS_PCA1_UP	48	-0.49071	-1.76489	<0.001	0.0352331	0.998	3384	tags=35%, list=17%, signal=43%
B6	Sus vs Res	Negative	REACTOME_CYCLIN_E_ASSOCIATED_EVENTS_DURING_G1_S_TRANSITION_	61	-0.46747	-1.76448	<0.001	0.0352102	0.998	3986	tags=51%, list=20%, signal=64%
B6	Sus vs Con	Negative	TONKS_TARGETS_OF_RUNX1_RUNX1T1_FUSION_HSC_UP	139	-0.464159	-1.76414	<0.001	0.0423447	0.992	1873	tags=22%, list=10%, signal=24%
B6	Sus vs Res	Negative	KIM_GLIS2_TARGETS_UP	66	-0.462965	-1.76388	<0.001	0.0353294	0.998	4217	tags=45%, list=22%, signal=58%
B6	Sus vs Con	Negative	MONNIER_POSTRADIATION_TUMOR_ESCAPE_DN	273	-0.433126	-1.76309	<0.001	0.0424926	0.992	5076	tags=42%, list=26%, signal=56%
B6	Sus vs Con	Negative	LANDIS_BREAST_CANCER_PROGRESSION_DN	60	-0.524238	-1.76271	0.00191571	0.0424111	0.992	3462	tags=47%, list=18%, signal=57%
B6	Sus vs Con	Negative	ABE_INNER_EAR	39	-0.572739	-1.76232	0.00361011	0.042297	0.993	3123	tags=44%, list=16%, signal=52%
B6	Sus vs Res	Negative	KEGG_HOMOLOGOUS_RECOMBINATION	20	-0.612708	-1.76206	0.00632911	0.0359224	0.998	960	tags=20%, list=5%, signal=21%
B6	Sus vs Con	Negative	SMID_BREAST_CANCER_LUMINAL_B_DN	326	-0.426221	-1.76022	<0.001	0.0431603	0.993	3460	tags=30%, list=18%, signal=36%
B6	Sus vs Con	Negative	GILDEA_METASTASIS	19	-0.668634	-1.75827	0.006	0.0438149	0.994	3057	tags=42%, list=16%, signal=50%
B6	Sus vs Con	Negative	KIM_GLIS2_TARGETS_UP	66	-0.51645	-1.75711	<0.001	0.0441436	0.994	4420	tags=53%, list=23%, signal=68%
B6	Sus vs Res	Negative	KEGG_NICOTINATE_AND_NICOTINAMIDE_METABOLISM	16	-0.640924	-1.75698	0.00209205	0.037589	0.999	2869	tags=56%, list=15%, signal=66%
B6	Sus vs Res	Negative	CHUNG_BLISTER_CYTOTOXICITY_UP	94	-0.441548	-1.75685	<0.001	0.0374414	0.999	2448	tags=33%, list=13%, signal=38%
B6	Sus vs Res	Negative	YAMASHITA_LIVER_CANCER_WITH_EPCAM_UP	44	-0.494434	-1.75679	<0.001	0.037277	0.999	3490	tags=41%, list=18%, signal=50%
B6	Sus vs Res	Negative	NAKAMURA_CANCER_MICROENVIRONMENT_DN	35	-0.521605	-1.75669	0.00424628	0.0371198	0.999	4255	tags=40%, list=22%, signal=51%
B6	Sus vs Res	Negative	TIEN_INTESTINE_PROBIOTICS_6HR_UP	47	-0.490383	-1.75469	0.00232558	0.037775	0.999	2575	tags=36%, list=13%, signal=42%
B6	Sus vs Res	Negative	CASORELLI_APL_SECONDARY_VS_DE_NOVO_DN	9	-0.756859	-1.75456	0.00622407	0.0376521	0.999	3168	tags=67%, list=16%, signal=80%
B6	Sus vs Con	Negative	CASTELLANO_NRAS_TARGETS_UP	55	-0.537632	-1.75442	0.0018018	0.0455609	0.994	4086	tags=51%, list=21%, signal=64%
B6	Sus vs Con	Negative	VERHAAK_GLIOBLASTOMA_MESENCHYMAL	159	-0.454296	-1.75403	<0.001	0.0455428	0.995	3594	tags=32%, list=18%, signal=39%
B6	Sus vs Con	Negative	HORIUCHI_WTAP_TARGETS_UP	215	-0.433807	-1.75294	<0.001	0.0458923	0.996	2743	tags=25%, list=14%, signal=29%
B6	Sus vs Res	Negative	SESTO_RESPONSE_TO_UV_C7	56	-0.478406	-1.75259	0.00445434	0.0383089	0.999	5223	tags=48%, list=27%, signal=66%
B6	Sus vs Res	Negative	REACTOME_COMPLEMENT_CASCADE	15	-0.645698	-1.7525	0.0110619	0.0381441	0.999	3515	tags=53%, list=18%, signal=65%
B6	Sus vs Con	Negative	CROONQUIST_NRAS_SIGNALING_UP	28	-0.617394	-1.7523	0.00186567	0.0458637	0.997	3964	tags=46%, list=20%, signal=58%
B6	Sus vs Res	Negative	MIKKELSEN_NPC_LCP_WITH_H3K4ME3	44	-0.492886	-1.75212	0.00241546	0.0381091	0.999	1328	tags=25%, list=7%, signal=27%
B6	Sus vs Res	Negative	LEE_LIVER_CANCER_SURVIVAL_DN	131	-0.414567	-1.7511	<0.001	0.0384066	0.999	3134	tags=32%, list=16%, signal=38%
B6	Sus vs Con	Negative	FRIDMAN_SENESCENCE_UP	69	-0.505481	-1.75027	<0.001	0.0467646	0.997	1679	tags=23%, list=9%, signal=25%
B6	Sus vs Res	Negative	REACTOME_PREFOLDIN_MEDIATED_TRANSFER_OF_SUBSTRATE_TO_CCT_TRIC	17	-0.624137	-1.74969	0.00443459	0.0388635	1	3415	tags=65%, list=17%, signal=78%
B6	Sus vs Res	Negative	MOSERLE_IFNA_RESPONSE	16	-0.639852	-1.74883	0.00211864	0.0390679	1	2021	tags=31%, list=10%, signal=35%
B6	Sus vs Res	Negative	SARTIPY_NORMAL_AT_INSULIN_RESISTANCE_DN	16	-0.649128	-1.74795	0.00220751	0.0392704	1	3533	tags=56%, list=18%, signal=69%
B6	Sus vs Con	Negative	KALMA_E2F1_TARGETS	12	-0.760514	-1.74771	<0.001	0.0480255	0.998	3979	tags=58%, list=20%, signal=73%
B6	Sus vs Res	Negative	CHNG_MULTIPLE_MYELOMA_HYPERPLOID_DN	27	-0.555657	-1.74721	0.0106838	0.0394482	1	2371	tags=37%, list=12%, signal=42%
B6	Sus vs Res	Negative	REACTOME_INITIAL_TRIGGERING_OF_COMPLEMENT	7	-0.807078	-1.74559	0.00210526	0.0400266	1	1959	tags=57%, list=10%, signal=63%
B6	Sus vs Res	Negative	REACTOME_REGULATION_OF_MITOTIC_CELL_CYCLE	69	-0.45986	-1.74547	<0.001	0.0399051	1	3986	tags=48%, list=20%, signal=60%
B6	Sus vs Con	Negative	NAKAYAMA_SOFT_TISSUE_TUMORS_PCA1_UP	48	-0.539967	-1.74493	0.00357143	0.049253	0.998	3643	tags=42%, list=19%, signal=51%
B6	Sus vs Res	Negative	SASAKI_ADULT_T_CELL_LEUKEMIA	138	-0.40596	-1.74421	<0.001	0.0402962	1	3945	tags=37%, list=20%, signal=46%
B6	Sus vs Con	Negative	HADDAD_T_LYMPHOCYTE_AND_NK_PROGENITOR_DN	38	-0.573647	-1.74408	<0.001	0.0495196	0.998	4264	tags=53%, list=22%, signal=67%
B6	Sus vs Res	Negative	REACTOME_GLOBAL_GENOMIC_NER_GG_NER	32	-0.539472	-1.74013	<0.001	0.0417643	1	5918	tags=69%, list=30%, signal=98%
B6	Sus vs Res	Negative	UDAYAKUMAR_MED1_TARGETS_UP	113	-0.418539	-1.73847	<0.001	0.0423621	1	4471	tags=40%, list=23%, signal=51%
B6	Sus vs Res	Negative	POMEROY_MEDULLOBLASTOMA_PROGNOSIS_DN	46	-0.498982	-1.73824	<0.001	0.0422546	1	4267	tags=48%, list=22%, signal=61%
B6	Sus vs Res	Negative	REACTOME_FORMATION_OF_TUBULIN_FOLDING_INTERMEDIATES_BY_CCT_TRIC	10	-0.719895	-1.73748	0.00642398	0.0424018	1	3281	tags=80%, list=17%, signal=96%
B6	Sus vs Res	Negative	REACTOME_BRANCHED_CHAIN_AMINO_ACID_CATABOLISM	16	-0.632553	-1.73596	0.016129	0.0428005	1	3643	tags=50%, list=19%, signal=61%
B6	Sus vs Res	Negative	PID_INTEGRIN4_PATHWAY	11	-0.713596	-1.73357	0.00628931	0.0437104	1	4737	tags=64%, list=24%, signal=84%
B6	Sus vs Res	Negative	YAO_TEMPORAL_RESPONSE_TO_PROGESTERONE_CLUSTER_9	53	-0.470541	-1.7328	<0.001	0.0438499	1	3733	tags=42%, list=19%, signal=51%
B6	Sus vs Res	Negative	LUI_THYROID_CANCER_CLUSTER_3	21	-0.588142	-1.73092	0.00881057	0.0445244	1	4942	tags=71%, list=25%, signal=95%
B6	Sus vs Res	Negative	KIM_LRRC3B_TARGETS	21	-0.578318	-1.73088	0.00426439	0.0443345	1	3206	tags=33%, list=16%, signal=40%
B6	Sus vs Res	Negative	KEGG_GRAFT_VERSUS_HOST_DISEASE	9	-0.747637	-1.73031	0.00204499	0.0444143	1	4821	tags=89%, list=25%, signal=118%
B6	Sus vs Res	Negative	REN_ALVEOLAR_RHABDOMYOSARCOMA_DN	369	-0.355983	-1.72864	<0.001	0.0449724	1	3724	tags=33%, list=19%, signal=40%
B6	Sus vs Res	Negative	TONKS_TARGETS_OF_RUNX1_RUNX1T1_FUSION_SUSTAINED_IN_GRANULOCYTE_UP	13	-0.647687	-1.72678	0.0105485	0.0456895	1	76	tags=23%, list=0%, signal=23%
B6	Sus vs Res	Negative	HOEBEKE_LYMPHOID_STEM_CELL_DN	71	-0.448785	-1.72508	0.00465116	0.0464147	1	3273	tags=30%, list=17%, signal=35%
B6	Sus vs Res	Negative	TURASHVILI_BREAST_LOBULAR_CARCINOMA_VS_LOBULAR_NORMAL_DN	59	-0.468678	-1.72478	<0.001	0.0463521	1	3768	tags=36%, list=19%, signal=44%
B6	Sus vs Res	Negative	IVANOVA_HEMATOPOIESIS_INTERMEDIATE_PROGENITOR	106	-0.421578	-1.72164	<0.001	0.0476644	1	4943	tags=50%, list=25%, signal=67%
B6	Sus vs Res	Negative	REACTOME_UNWINDING_OF_DNA	10	-0.721555	-1.7168	0.00639659	0.0498858	1	2423	tags=60%, list=12%, signal=68%
B6	Sus vs Res	Negative	NATSUME_RESPONSE_TO_INTERFERON_BETA_DN	43	-0.488133	-1.71667	0.00680272	0.049742	1	3698	tags=56%, list=19%, signal=69%
B6	Sus vs Res	Positive	REACTOME_RORA_ACTIVATES_CIRCADIAN_EXPRESSION	20	0.634496	1.79463	0.00188679	0.0479185	0.978	2175	tags=40%, list=11%, signal=45%
B6	Sus vs Res	Positive	SIG_CD40PATHWAYMAP	33	0.554971	1.79533	0.00542496	0.0483902	0.978	3535	tags=39%, list=18%, signal=48%
B6	Sus vs Res	Positive	BENPORATH_ES_WITH_H3K27ME3	701	0.374518	1.79577	<0.001	0.0489172	0.978	3998	tags=32%, list=20%, signal=38%
B6	Sus vs Res	Positive	BIOCARTA_CREB_PATHWAY	24	0.597867	1.79785	0.00191939	0.0485917	0.975	3967	tags=46%, list=20%, signal=57%
B6	Sus vs Res	Positive	REACTOME_AMINO_ACID_AND_OLIGOPEPTIDE_SLC_TRANSPORTERS	40	0.539141	1.80058	<0.001	0.0478121	0.972	1779	tags=25%, list=9%, signal=27%
B6	Sus vs Res	Positive	BENPORATH_SUZ12_TARGETS	647	0.376423	1.80105	<0.001	0.0483405	0.972	3678	tags=29%, list=19%, signal=35%
B6	Sus vs Res	Positive	ST_DIFFERENTIATION_PATHWAY_IN_PC12_CELLS	39	0.546581	1.80121	<0.001	0.0490447	0.971	3024	tags=44%, list=15%, signal=51%
B6	Sus vs Res	Positive	REACTOME_NEURONAL_SYSTEM	232	0.415745	1.8044	<0.001	0.0478823	0.968	3557	tags=33%, list=18%, signal=40%
B6	Sus vs Res	Positive	MIKKELSEN_NPC_HCP_WITH_H3K27ME3	193	0.422999	1.8072	<0.001	0.0470052	0.964	4972	tags=41%, list=25%, signal=55%
B6	Sus vs Res	Positive	MEISSNER_NPC_HCP_WITH_H3K4ME3_AND_H3K27ME3	102	0.460241	1.80906	<0.001	0.0467868	0.963	4347	tags=39%, list=22%, signal=50%
B6	Sus vs Res	Positive	IKEDA_MIR30_TARGETS_DN	21	0.626211	1.81785	<0.001	0.0421508	0.95	3833	tags=57%, list=20%, signal=71%
B6	Sus vs Res	Positive	KEGG_CIRCADIAN_RHYTHM_MAMMAL	10	0.767771	1.81846	0.0018797	0.0425535	0.946	2098	tags=50%, list=11%, signal=56%
B6	Sus vs Res	Positive	BIOCARTA_CHREBP2_PATHWAY	37	0.549326	1.81872	<0.001	0.0432431	0.944	3149	tags=41%, list=16%, signal=48%
B6	Sus vs Res	Positive	PID_NFAT_3PATHWAY	48	0.536525	1.81932	<0.001	0.0437662	0.942	4294	tags=58%, list=22%, signal=75%
B6	Sus vs Res	Positive	PID_ERBB1_INTERNALIZATION_PATHWAY	41	0.547873	1.82007	0.00180832	0.044193	0.94	2508	tags=39%, list=13%, signal=45%
B6	Sus vs Res	Positive	CHARAFE_BREAST_CANCER_LUMINAL_VS_BASAL_UP	266	0.407067	1.82128	<0.001	0.0445527	0.939	3079	tags=30%, list=16%, signal=35%
B6	Sus vs Res	Positive	REACTOME_NEUROTRANSMITTER_RELEASE_CYCLE	30	0.577674	1.82343	<0.001	0.0439398	0.931	1806	tags=37%, list=9%, signal=40%
B6	Sus vs Res	Positive	REACTOME_TRANSMISSION_ACROSS_CHEMICAL_SYNAPSES	157	0.44053	1.83399	<0.001	0.0390889	0.904	2563	tags=30%, list=13%, signal=34%
B6	Sus vs Res	Positive	BIOCARTA_GATA3_PATHWAY	13	0.727534	1.83464	0.00184162	0.039703	0.901	4931	tags=77%, list=25%, signal=103%
B6	Sus vs Res	Positive	SILIGAN_BOUND_BY_EWS_FLT1_FUSION	33	0.571899	1.84847	<0.001	0.0337744	0.853	3708	tags=42%, list=19%, signal=52%
B6	Sus vs Res	Positive	PID_AR_TF_PATHWAY	40	0.556372	1.85412	<0.001	0.0320783	0.83	5881	tags=63%, list=30%, signal=89%
B6	Sus vs Res	Positive	REACTOME_AXON_GUIDANCE	221	0.427245	1.86118	<0.001	0.0297059	0.8	3958	tags=36%, list=20%, signal=44%
B6	Sus vs Res	Positive	REACTOME_ACTIVATION_OF_THE_AP1_FAMILY_OF_TRANSCRIPTION_FACTORS	10	0.779788	1.86247	0.00192308	0.029854	0.796	4053	tags=90%, list=21%, signal=113%
B6	Sus vs Res	Positive	PID_ERBB4_PATHWAY	35	0.56954	1.87014	<0.001	0.027852	0.754	2437	tags=34%, list=12%, signal=39%
B6	Sus vs Res	Positive	REACTOME_AMINO_ACID_TRANSPORT_ACROSS_THE_PLASMA_MEMBRANE	26	0.619814	1.87107	<0.001	0.0282519	0.748	1218	tags=31%, list=6%, signal=33%
B6	Sus vs Res	Positive	KIM_GERMINAL_CENTER_T_HELPER_DN	16	0.709367	1.88605	<0.001	0.0232687	0.66	4768	tags=56%, list=24%, signal=74%
B6	Sus vs Res	Positive	BIOCARTA_CARM1_PATHWAY	12	0.746485	1.89384	<0.001	0.0213224	0.62	3149	tags=50%, list=16%, signal=60%
B6	Sus vs Res	Positive	REACTOME_DOPAMINE_NEUROTRANSMITTER_RELEASE_CYCLE	11	0.778706	1.89401	<0.001	0.0218691	0.619	698	tags=55%, list=4%, signal=57%
B6	Sus vs Res	Positive	LEE_SP4_THYMOCYTE	11	0.78153	1.90576	<0.001	0.0186594	0.547	365	tags=27%, list=2%, signal=28%
B6	Sus vs Res	Positive	KEGG_WNT_SIGNALING_PATHWAY	126	0.471416	1.9075	<0.001	0.0188013	0.536	4565	tags=40%, list=23%, signal=51%
B6	Sus vs Res	Positive	GINESTIER_BREAST_CANCER_ZNF217_AMPLIFIED_DN	236	0.435891	1.90959	<0.001	0.0188267	0.531	3545	tags=34%, list=18%, signal=41%
B6	Sus vs Res	Positive	REACTOME_SEMAPHORIN_INTERACTIONS	61	0.52498	1.91301	<0.001	0.0184189	0.512	2909	tags=39%, list=15%, signal=46%
B6	Sus vs Res	Positive	PID_INSULIN_GLUCOSE_PATHWAY	23	0.639045	1.91534	0.00179856	0.0185646	0.502	1734	tags=35%, list=9%, signal=38%
B6	Sus vs Res	Positive	REACTOME_PRE_NOTCH_TRANSCRIPTION_AND_TRANSLATION	19	0.698086	1.91541	<0.001	0.0191566	0.502	3279	tags=68%, list=17%, signal=82%
B6	Sus vs Res	Positive	BIOCARTA_SHH_PATHWAY	14	0.739208	1.91698	<0.001	0.0193692	0.494	3734	tags=64%, list=19%, signal=79%
B6	Sus vs Res	Positive	REACTOME_PRE_NOTCH_EXPRESSION_AND_PROCESSING	31	0.607053	1.91896	<0.001	0.0193916	0.481	3279	tags=52%, list=17%, signal=62%
B6	Sus vs Res	Positive	LEE_TARGETS_OF_PTCH1_AND_SUFU_DN	74	0.513897	1.92021	<0.001	0.0198077	0.478	3382	tags=46%, list=17%, signal=55%
B6	Sus vs Res	Positive	MIKKELSEN_MCV6_HCP_WITH_H3K27ME3	267	0.43217	1.92319	<0.001	0.0196588	0.462	4608	tags=40%, list=24%, signal=52%
B6	Sus vs Res	Positive	VERHAAK_GLIOBLASTOMA_PRONEURAL	133	0.468162	1.92563	<0.001	0.0198243	0.45	4214	tags=44%, list=22%, signal=55%
B6	Sus vs Res	Positive	ULE_SPLICING_VIA_NOVA2	41	0.581155	1.92584	<0.001	0.0205816	0.449	1769	tags=39%, list=9%, signal=43%
B6	Sus vs Res	Positive	REACTOME_DEVELOPMENTAL_BIOLOGY	308	0.42608	1.92825	<0.001	0.0208397	0.438	4079	tags=36%, list=21%, signal=45%
B6	Sus vs Res	Positive	BROWNE_HCMV_INFECTION_1HR_UP	45	0.559701	1.93373	<0.001	0.0198964	0.412	3796	tags=38%, list=19%, signal=47%
B6	Sus vs Res	Positive	MATZUK_EARLY_ANTRAL_FOLLICLE	11	0.781375	1.9353	0.0018018	0.0203784	0.407	883	tags=36%, list=5%, signal=38%
B6	Sus vs Res	Positive	PID_LKB1_PATHWAY	36	0.586988	1.94258	0.00184162	0.0187076	0.367	4255	tags=58%, list=22%, signal=74%
B6	Sus vs Res	Positive	BONCI_TARGETS_OF_MIR15A_AND_MIR16_1	76	0.521516	1.94892	<0.001	0.0178503	0.341	3627	tags=39%, list=19%, signal=48%
B6	Sus vs Res	Positive	PID_BETA_CATENIN_NUC_PATHWAY	60	0.536873	1.95069	<0.001	0.018114	0.33	3385	tags=48%, list=17%, signal=58%
B6	Sus vs Res	Positive	LEIN_NEURON_MARKERS	58	0.553085	1.97383	<0.001	0.0125065	0.235	4264	tags=53%, list=22%, signal=68%
B6	Sus vs Res	Positive	REACTOME_CIRCADIAN_REPRESSION_OF_EXPRESSION_BY_REV_ERBA	18	0.706871	1.97681	<0.001	0.0127271	0.224	2175	tags=44%, list=11%, signal=50%
B6	Sus vs Res	Positive	MIKKELSEN_MEF_HCP_WITH_H3K27ME3	324	0.439568	1.97739	<0.001	0.0134675	0.222	3595	tags=32%, list=18%, signal=39%
B6	Sus vs Con	Positive	KEGG_TYPE_II_DIABETES_MELLITUS	39	0.613841	1.98092	<0.001	0.0293131	0.141	3092	tags=44%, list=16%, signal=52%
B6	Sus vs Res	Positive	PID_REG_GR_PATHWAY	59	0.547499	1.98253	<0.001	0.0130349	0.202	4294	tags=51%, list=22%, signal=65%
B6	Sus vs Con	Positive	QI_HYPOXIA_TARGETS_OF_HIF1A_AND_FOXA2	29	0.658644	1.98856	<0.001	0.0323472	0.118	3937	tags=55%, list=20%, signal=69%
D2	Sus vs Con	Positive	AIYAR_COBRA1_TARGETS_UP	34	0.683684	1.99009	<0.001	0.0372908	0.148	816	tags=21%, list=4%, signal=21%
B6	Sus vs Res	Positive	MIKKELSEN_ES_HCP_WITH_H3K27ME3	22	0.69238	1.9949	<0.001	0.0121626	0.179	1992	tags=41%, list=10%, signal=45%
B6	Sus vs Res	Positive	IKEDA_MIR30_TARGETS_UP	102	0.512064	2.00123	<0.001	0.0114763	0.156	5251	tags=51%, list=27%, signal=69%
B6	Sus vs Res	Positive	REACTOME_CIRCADIAN_CLOCK	39	0.60947	2.01016	<0.001	0.0105993	0.133	2175	tags=33%, list=11%, signal=37%
D2	Sus vs Con	Positive	GINESTIER_BREAST_CANCER_ZNF217_AMPLIFIED_DN	236	0.517502	2.0204	<0.001	0.024236	0.076	4934	tags=48%, list=25%, signal=63%
B6	Res vs Con	Positive	GINESTIER_BREAST_CANCER_ZNF217_AMPLIFIED_DN	236	0.514778	2.0386	<0.001	0.0261638	0.03	4051	tags=39%, list=21%, signal=49%
B6	Sus vs Res	Positive	MCCLUNG_COCAINE_REWARD_5D	71	0.560602	2.05258	<0.001	0.0047377	0.057	3669	tags=51%, list=19%, signal=62%
D2	Sus vs Con	Positive	RUAN_RESPONSE_TO_TNF_TROGLITAZONE_UP	17	0.847444	2.06166	<0.001	0.0131759	0.027	725	tags=35%, list=4%, signal=37%
B6	Sus vs Res	Positive	GAZIN_EPIGENETIC_SILENCING_BY_KRAS	20	0.726304	2.06688	<0.001	0.00390339	0.042	2171	tags=45%, list=11%, signal=51%
B6	Sus vs Res	Positive	QI_HYPOXIA_TARGETS_OF_HIF1A_AND_FOXA2	29	0.658772	2.06783	<0.001	0.00429083	0.041	3249	tags=55%, list=17%, signal=66%
D2	Sus vs Con	Positive	WONG_ENDOMETRIAL_CANCER_LATE	10	0.919255	2.07256	<0.001	0.0227366	0.023	725	tags=50%, list=4%, signal=52%
B6	Sus vs Con	Positive	WANG_LSD1_TARGETS_DN	34	0.664044	2.08972	<0.001	0.00586239	0.015	2472	tags=41%, list=13%, signal=47%
B6	Sus vs Res	Positive	REACTOME_BMAL1_CLOCK_NPAS2_ACTIVATES_CIRCADIAN_EXPRESSION	26	0.713913	2.13206	<0.001	0.00150944	0.013	2175	tags=42%, list=11%, signal=48%
B6	Sus vs Res	Positive	KEGG_TYPE_II_DIABETES_MELLITUS	39	0.64188	2.13948	<0.001	0.00148724	0.011	3565	tags=51%, list=18%, signal=63%
B6	Sus vs Con	Positive	GINESTIER_BREAST_CANCER_ZNF217_AMPLIFIED_DN	236	0.508575	2.15219	<0.001	0.00311636	0.004	4122	tags=42%, list=21%, signal=53%
B6	Sus vs Res	Positive	WANG_LSD1_TARGETS_DN	34	0.66956	2.16322	<0.001	<0.001	0.004	4053	tags=47%, list=21%, signal=59%
B6	Sus vs Res	Positive	KEGG_AXON_GUIDANCE	120	0.545494	2.19918	<0.001	<0.001	0.004	3818	tags=43%, list=20%, signal=52%
B6	Sus vs Res	Positive	MIKKELSEN_IPS_WITH_HCP_H3K27ME3	50	0.650333	2.22358	<0.001	<0.001	0.002	2752	tags=40%, list=14%, signal=46%
B6	Sus vs Res	Positive	STARK_HYPPOCAMPUS_22Q11_DELETION_UP	40	0.669708	2.24128	<0.001	<0.001	0.001	3629	tags=63%, list=19%, signal=77%
B6	Sus vs Res	Positive	STARK_PREFRONTAL_CORTEX_22Q11_DELETION_UP	161	0.558251	2.33227	<0.001	<0.001	<0.001	3534	tags=46%, list=18%, signal=56%

## Sheet: BNST
Figure 2-4. Pathway analysis results from Gene Set Enrichment Analysis (GSEA). Only FDR q-values < 0.05 are shown in the table. FDR q-value: a false discovery rate corrected p-value; FWER: familywise-error rate.
mPFC = medial prefrontal cortex, vHPC = ventral hippocampus, BNST = bed nucleus of the stria terminalis, B6 = C57BL/6NCrl, D2 = DBA/2NCrl, Res = resilient, Sus = susceptible, Con = control, FDR Q-value = a false discovery rate corrected p-value, FWER = familywise-error rate.
Mouse strain	Contrast	Enrichment direction	Name of the gene set	Gene set size	Enrichment score (ES)	Normalized enrichment score (NES)	Nominal p-value	FDR q-value	FWER p-value	Rank at maximum	Leading Edge analysis statistics
D2	Sus vs Res	Negative	KEGG_RIBOSOME	72	-0.863375	-3.26731	<0.001	<0.001	<0.001	1367	tags=85%, list=10%, signal=93%
D2	Sus vs Res	Negative	REACTOME_PEPTIDE_CHAIN_ELONGATION	70	-0.859582	-3.21454	<0.001	<0.001	<0.001	1367	tags=84%, list=10%, signal=93%
D2	Sus vs Res	Negative	REACTOME_3_UTR_MEDIATED_TRANSLATIONAL_REGULATION	79	-0.835413	-3.18057	<0.001	<0.001	<0.001	1367	tags=77%, list=10%, signal=85%
D2	Sus vs Res	Negative	REACTOME_INFLUENZA_VIRAL_RNA_TRANSCRIPTION_AND_REPLICATION	85	-0.815543	-3.17203	<0.001	<0.001	<0.001	1367	tags=74%, list=10%, signal=82%
D2	Sus vs Res	Negative	REACTOME_NONSENSE_MEDIATED_DECAY_ENHANCED_BY_THE_EXON_JUNCTION_COMPLEX	90	-0.813539	-3.14809	<0.001	<0.001	<0.001	1367	tags=70%, list=10%, signal=77%
D2	Sus vs Res	Negative	REACTOME_SRP_DEPENDENT_COTRANSLATIONAL_PROTEIN_TARGETING_TO_MEMBRANE	90	-0.794598	-3.11156	<0.001	<0.001	<0.001	1367	tags=67%, list=10%, signal=73%
D2	Sus vs Con	Negative	REACTOME_RESPIRATORY_ELECTRON_TRANSPORT_ATP_SYNTHESIS_BY_CHEMIOSMOTIC_COUPLING_AND_HEAT_PRODUCTION_BY_UNCOUPLING_PROTEINS	74	-0.82848	-2.99563	<0.001	<0.001	<0.001	1445	tags=66%, list=10%, signal=73%
D2	Sus vs Res	Negative	REACTOME_TRANSLATION	114	-0.736385	-2.99408	<0.001	<0.001	<0.001	1367	tags=55%, list=10%, signal=61%
D2	Sus vs Con	Negative	KEGG_PARKINSONS_DISEASE	97	-0.768878	-2.9762	<0.001	<0.001	<0.001	1481	tags=57%, list=11%, signal=63%
D2	Sus vs Con	Negative	REACTOME_TCA_CYCLE_AND_RESPIRATORY_ELECTRON_TRANSPORT	108	-0.755937	-2.97214	<0.001	<0.001	<0.001	1736	tags=57%, list=12%, signal=65%
D2	Sus vs Con	Negative	HSIAO_HOUSEKEEPING_GENES	334	-0.669143	-2.96656	<0.001	<0.001	<0.001	2312	tags=51%, list=16%, signal=59%
D2	Sus vs Con	Negative	MOOTHA_VOXPHOS	77	-0.802177	-2.9614	<0.001	<0.001	<0.001	1445	tags=60%, list=10%, signal=66%
D2	Sus vs Res	Negative	REACTOME_INFLUENZA_LIFE_CYCLE	117	-0.723004	-2.92987	<0.001	<0.001	<0.001	2086	tags=63%, list=15%, signal=74%
D2	Sus vs Con	Negative	REACTOME_RESPIRATORY_ELECTRON_TRANSPORT	59	-0.823586	-2.90913	<0.001	<0.001	<0.001	1380	tags=63%, list=10%, signal=69%
D2	Sus vs Con	Negative	KEGG_RIBOSOME	72	-0.790707	-2.89152	<0.001	<0.001	<0.001	2256	tags=72%, list=16%, signal=86%
D2	Sus vs Res	Negative	PECE_MAMMARY_STEM_CELL_UP	105	-0.719688	-2.89014	<0.001	<0.001	<0.001	1799	tags=60%, list=13%, signal=68%
D2	Sus vs Con	Negative	KEGG_OXIDATIVE_PHOSPHORYLATION	99	-0.758755	-2.88222	<0.001	<0.001	<0.001	1521	tags=53%, list=11%, signal=58%
D2	Sus vs Con	Negative	REACTOME_INFLUENZA_VIRAL_RNA_TRANSCRIPTION_AND_REPLICATION	85	-0.767341	-2.86699	<0.001	<0.001	<0.001	1505	tags=54%, list=11%, signal=60%
D2	Sus vs Con	Negative	REACTOME_3_UTR_MEDIATED_TRANSLATIONAL_REGULATION	79	-0.778578	-2.83347	<0.001	<0.001	<0.001	2385	tags=71%, list=17%, signal=85%
D2	Sus vs Res	Negative	HSIAO_HOUSEKEEPING_GENES	334	-0.608459	-2.83277	<0.001	<0.001	<0.001	2137	tags=47%, list=15%, signal=54%
D2	Sus vs Con	Negative	REACTOME_PEPTIDE_CHAIN_ELONGATION	70	-0.788929	-2.83024	<0.001	<0.001	<0.001	2256	tags=71%, list=16%, signal=85%
D2	Sus vs Res	Negative	REACTOME_METABOLISM_OF_MRNA	182	-0.647755	-2.80659	<0.001	<0.001	<0.001	1778	tags=47%, list=13%, signal=53%
D2	Sus vs Res	Negative	BILANGES_SERUM_AND_RAPAMYCIN_SENSITIVE_GENES	53	-0.790667	-2.79489	<0.001	<0.001	<0.001	1367	tags=66%, list=10%, signal=73%
D2	Sus vs Con	Negative	REACTOME_SRP_DEPENDENT_COTRANSLATIONAL_PROTEIN_TARGETING_TO_MEMBRANE	90	-0.741478	-2.77936	<0.001	<0.001	<0.001	2256	tags=57%, list=16%, signal=67%
D2	Sus vs Res	Negative	CHNG_MULTIPLE_MYELOMA_HYPERPLOID_UP	44	-0.796981	-2.77505	<0.001	<0.001	<0.001	826	tags=57%, list=6%, signal=60%
D2	Sus vs Res	Negative	TIEN_INTESTINE_PROBIOTICS_6HR_UP	44	-0.811247	-2.77229	<0.001	<0.001	<0.001	1367	tags=66%, list=10%, signal=73%
D2	Sus vs Con	Negative	KEGG_ALZHEIMERS_DISEASE	134	-0.67852	-2.75244	<0.001	<0.001	<0.001	1380	tags=42%, list=10%, signal=46%
D2	Sus vs Con	Negative	REACTOME_NONSENSE_MEDIATED_DECAY_ENHANCED_BY_THE_EXON_JUNCTION_COMPLEX	90	-0.733908	-2.74496	<0.001	<0.001	<0.001	2388	tags=66%, list=17%, signal=78%
D2	Sus vs Con	Negative	REACTOME_TRANSLATION	114	-0.699769	-2.73761	<0.001	<0.001	<0.001	2385	tags=54%, list=17%, signal=64%
D2	Sus vs Con	Negative	KEGG_HUNTINGTONS_DISEASE	152	-0.671783	-2.7278	<0.001	<0.001	<0.001	1380	tags=39%, list=10%, signal=43%
D2	Sus vs Res	Negative	REACTOME_FORMATION_OF_THE_TERNARY_COMPLEX_AND_SUBSEQUENTLY_THE_43S_COMPLEX	33	-0.829084	-2.71833	<0.001	<0.001	<0.001	1352	tags=79%, list=10%, signal=87%
D2	Sus vs Res	Negative	REACTOME_METABOLISM_OF_RNA	222	-0.606975	-2.70914	<0.001	<0.001	<0.001	1778	tags=42%, list=13%, signal=47%
D2	Sus vs Res	Negative	REACTOME_ACTIVATION_OF_THE_MRNA_UPON_BINDING_OF_THE_CAP_BINDING_COMPLEX_AND_EIFS_AND_SUBSEQUENT_BINDING_TO_43S	40	-0.808086	-2.70855	<0.001	<0.001	<0.001	1352	tags=70%, list=10%, signal=77%
D2	Sus vs Con	Negative	PECE_MAMMARY_STEM_CELL_UP	105	-0.699223	-2.69557	<0.001	<0.001	<0.001	2245	tags=56%, list=16%, signal=66%
D2	Sus vs Con	Negative	WONG_MITOCHONDRIA_GENE_MODULE	198	-0.632674	-2.6598	<0.001	<0.001	<0.001	1445	tags=35%, list=10%, signal=39%
D2	Sus vs Con	Negative	JIANG_AGING_HYPOTHALAMUS_UP	42	-0.808868	-2.65238	<0.001	<0.001	<0.001	1061	tags=50%, list=8%, signal=54%
D2	Res vs Con	Negative	MCCLUNG_CREB1_TARGETS_UP	86	-0.672981	-2.62728	<0.001	<0.001	<0.001	2075	tags=51%, list=15%, signal=60%
D2	Sus vs Con	Negative	MOOTHA_PGC	350	-0.571819	-2.56911	<0.001	<0.001	<0.001	2418	tags=37%, list=17%, signal=43%
D2	Sus vs Con	Negative	REACTOME_FORMATION_OF_THE_TERNARY_COMPLEX_AND_SUBSEQUENTLY_THE_43S_COMPLEX	33	-0.812026	-2.56874	<0.001	<0.001	<0.001	2072	tags=76%, list=15%, signal=89%
D2	Sus vs Con	Negative	LEIN_OLIGODENDROCYTE_MARKERS	62	-0.727063	-2.56676	<0.001	<0.001	<0.001	2625	tags=79%, list=19%, signal=97%
D2	Sus vs Res	Negative	CHICAS_RB1_TARGETS_LOW_SERUM	61	-0.702976	-2.5545	<0.001	<0.001	<0.001	2440	tags=61%, list=17%, signal=73%
D2	Sus vs Con	Negative	STARK_PREFRONTAL_CORTEX_22Q11_DELETION_DN	403	-0.560652	-2.54533	<0.001	<0.001	<0.001	2291	tags=35%, list=16%, signal=41%
D2	Sus vs Con	Negative	REACTOME_METABOLISM_OF_MRNA	182	-0.613744	-2.54211	<0.001	<0.001	<0.001	2388	tags=48%, list=17%, signal=57%
D2	Sus vs Con	Negative	REACTOME_INFLUENZA_LIFE_CYCLE	117	-0.652474	-2.53888	<0.001	<0.001	<0.001	1505	tags=43%, list=11%, signal=47%
D2	Sus vs Con	Negative	REACTOME_ACTIVATION_OF_THE_MRNA_UPON_BINDING_OF_THE_CAP_BINDING_COMPLEX_AND_EIFS_AND_SUBSEQUENT_BINDING_TO_43S	40	-0.777443	-2.51257	<0.001	<0.001	<0.001	2362	tags=73%, list=17%, signal=87%
D2	Res vs Con	Negative	REACTOME_TCA_CYCLE_AND_RESPIRATORY_ELECTRON_TRANSPORT	108	-0.608807	-2.50434	<0.001	<0.001	<0.001	3684	tags=57%, list=26%, signal=77%
D2	Sus vs Con	Negative	JIANG_AGING_HYPOTHALAMUS_DN	38	-0.788432	-2.47696	<0.001	<0.001	<0.001	1962	tags=58%, list=14%, signal=67%
D2	Sus vs Con	Negative	IGLESIAS_E2F_TARGETS_UP	134	-0.608139	-2.46618	<0.001	<0.001	<0.001	1595	tags=35%, list=11%, signal=39%
D2	Sus vs Con	Negative	WANG_TUMOR_INVASIVENESS_UP	307	-0.551142	-2.45388	<0.001	<0.001	<0.001	2681	tags=38%, list=19%, signal=46%
D2	Sus vs Res	Negative	REACTOME_RESPIRATORY_ELECTRON_TRANSPORT_ATP_SYNTHESIS_BY_CHEMIOSMOTIC_COUPLING_AND_HEAT_PRODUCTION_BY_UNCOUPLING_PROTEINS_	74	-0.650101	-2.44879	<0.001	<0.001	<0.001	2491	tags=62%, list=18%, signal=75%
D2	Sus vs Con	Negative	MOOTHA_HUMAN_MITODB_6_2002	374	-0.534602	-2.432	<0.001	<0.001	<0.001	1840	tags=30%, list=13%, signal=33%
D2	Sus vs Res	Negative	BILANGES_SERUM_RESPONSE_TRANSLATION	23	-0.803755	-2.42224	<0.001	<0.001	<0.001	2086	tags=74%, list=15%, signal=87%
D2	Sus vs Con	Negative	TIEN_INTESTINE_PROBIOTICS_6HR_UP	44	-0.73651	-2.41341	<0.001	<0.001	<0.001	1672	tags=64%, list=12%, signal=72%
D2	Sus vs Con	Negative	LAIHO_COLORECTAL_CANCER_SERRATED_UP	94	-0.634014	-2.40599	<0.001	<0.001	<0.001	2012	tags=44%, list=14%, signal=51%
D2	Sus vs Con	Negative	OUELLET_OVARIAN_CANCER_INVASIVE_VS_LMP_UP	98	-0.624316	-2.40358	<0.001	<0.001	<0.001	1020	tags=31%, list=7%, signal=33%
D2	Sus vs Con	Negative	ZHONG_SECRETOME_OF_LUNG_CANCER_AND_FIBROBLAST	112	-0.620084	-2.40129	<0.001	<0.001	<0.001	2715	tags=53%, list=19%, signal=65%
D2	Sus vs Con	Negative	KAYO_AGING_MUSCLE_DN	100	-0.614844	-2.39845	<0.001	<0.001	<0.001	1526	tags=32%, list=11%, signal=36%
D2	Sus vs Con	Negative	CHESLER_BRAIN_HIGHEST_EXPRESSION	36	-0.749095	-2.39362	<0.001	<0.001	<0.001	894	tags=36%, list=6%, signal=38%
D2	Sus vs Con	Negative	LE_EGR2_TARGETS_DN	93	-0.633726	-2.39164	<0.001	<0.001	<0.001	2587	tags=52%, list=18%, signal=63%
D2	Sus vs Con	Negative	KIM_ALL_DISORDERS_OLIGODENDROCYTE_NUMBER_CORR_UP	646	-0.507479	-2.39158	<0.001	<0.001	<0.001	2697	tags=38%, list=19%, signal=45%
D2	Res vs Con	Negative	MILI_PSEUDOPODIA_HAPTOTAXIS_UP	403	-0.501521	-2.3852	<0.001	<0.001	<0.001	4174	tags=51%, list=30%, signal=71%
D2	Sus vs Res	Negative	KANG_DOXORUBICIN_RESISTANCE_UP	33	-0.730799	-2.38465	<0.001	<0.001	<0.001	941	tags=39%, list=7%, signal=42%
D2	Sus vs Con	Negative	FLECHNER_BIOPSY_KIDNEY_TRANSPLANT_REJECTED_VS_OK_DN	425	-0.520245	-2.38126	<0.001	<0.001	<0.001	2561	tags=38%, list=18%, signal=45%
D2	Sus vs Con	Negative	KIM_BIPOLAR_DISORDER_OLIGODENDROCYTE_DENSITY_CORR_UP	576	-0.507792	-2.37534	<0.001	<0.001	<0.001	2698	tags=39%, list=19%, signal=47%
D2	Sus vs Res	Negative	REACTOME_RESPIRATORY_ELECTRON_TRANSPORT	59	-0.644923	-2.37265	<0.001	<0.001	<0.001	2491	tags=61%, list=18%, signal=74%
D2	Sus vs Con	Negative	YAO_TEMPORAL_RESPONSE_TO_PROGESTERONE_CLUSTER_13	140	-0.589096	-2.37232	<0.001	<0.001	<0.001	2170	tags=40%, list=15%, signal=47%
D2	Sus vs Con	Negative	MOOTHA_MITOCHONDRIA	384	-0.522561	-2.35762	<0.001	<0.001	<0.001	1840	tags=28%, list=13%, signal=31%
D2	Sus vs Res	Negative	KEGG_PARKINSONS_DISEASE	97	-0.589625	-2.35651	<0.001	<0.001	<0.001	2491	tags=56%, list=18%, signal=67%
D2	Sus vs Con	Negative	BURTON_ADIPOGENESIS_6	155	-0.573801	-2.35632	<0.001	<0.001	<0.001	1932	tags=35%, list=14%, signal=41%
D2	Sus vs Con	Negative	JOHANSSON_BRAIN_CANCER_EARLY_VS_LATE_DN	40	-0.731736	-2.3519	<0.001	<0.001	<0.001	2286	tags=65%, list=16%, signal=77%
D2	Sus vs Res	Negative	DIRMEIER_LMP1_RESPONSE_LATE_DN	25	-0.764066	-2.35025	<0.001	<0.001	<0.001	2086	tags=68%, list=15%, signal=80%
D2	Sus vs Con	Negative	MARTINEZ_RESPONSE_TO_TRABECTEDIN_UP	57	-0.672046	-2.34345	<0.001	<0.001	<0.001	2174	tags=51%, list=15%, signal=60%
D2	Sus vs Res	Negative	ISHIDA_E2F_TARGETS	38	-0.685935	-2.34043	<0.001	<0.001	<0.001	685	tags=26%, list=5%, signal=28%
D2	Sus vs Con	Negative	JIANG_AGING_CEREBRAL_CORTEX_UP	32	-0.753119	-2.33862	<0.001	<0.001	<0.001	1668	tags=53%, list=12%, signal=60%
D2	Sus vs Res	Negative	DAZARD_UV_RESPONSE_CLUSTER_G1	53	-0.649694	-2.33359	<0.001	<0.001	<0.001	1181	tags=42%, list=8%, signal=45%
D2	Res vs Con	Negative	LEIN_OLIGODENDROCYTE_MARKERS	62	-0.635401	-2.33152	<0.001	<0.001	<0.001	2310	tags=61%, list=16%, signal=73%
D2	Res vs Con	Negative	FLECHNER_BIOPSY_KIDNEY_TRANSPLANT_REJECTED_VS_OK_DN	425	-0.48938	-2.3295	<0.001	<0.001	<0.001	3199	tags=47%, list=23%, signal=59%
D2	Sus vs Con	Negative	ALONSO_METASTASIS_UP	151	-0.569182	-2.32876	<0.001	<0.001	<0.001	2851	tags=40%, list=20%, signal=50%
D2	Sus vs Res	Negative	MOOTHA_VOXPHOS	77	-0.603293	-2.32468	<0.001	<0.001	0.001	2527	tags=61%, list=18%, signal=74%
D2	Sus vs Con	Negative	MILI_PSEUDOPODIA_HAPTOTAXIS_UP	403	-0.510009	-2.32424	<0.001	<0.001	<0.001	3461	tags=41%, list=25%, signal=53%
D2	Sus vs Con	Negative	BILANGES_SERUM_AND_RAPAMYCIN_SENSITIVE_GENES	53	-0.671281	-2.31915	<0.001	<0.001	<0.001	2385	tags=58%, list=17%, signal=70%
D2	Sus vs Con	Negative	TAKAO_RESPONSE_TO_UVB_RADIATION_UP	72	-0.63796	-2.31783	<0.001	<0.001	<0.001	2170	tags=44%, list=15%, signal=52%
D2	Sus vs Res	Negative	KEGG_OXIDATIVE_PHOSPHORYLATION	99	-0.584581	-2.31423	<0.001	<0.001	0.001	2491	tags=56%, list=18%, signal=67%
D2	Res vs Con	Negative	LE_EGR2_TARGETS_DN	93	-0.589795	-2.31335	<0.001	<0.001	0.001	2626	tags=42%, list=19%, signal=51%
D2	Sus vs Con	Negative	KIM_ALL_DISORDERS_CALB1_CORR_UP	470	-0.503657	-2.30763	<0.001	<0.001	<0.001	2656	tags=37%, list=19%, signal=44%
D2	Sus vs Con	Negative	REACTOME_METABOLISM_OF_RNA	222	-0.537304	-2.30501	<0.001	<0.001	<0.001	2388	tags=41%, list=17%, signal=49%
D2	Res vs Con	Negative	MOOTHA_PGC	350	-0.488072	-2.30136	<0.001	<0.001	0.001	2957	tags=37%, list=21%, signal=46%
D2	Sus vs Res	Negative	WHITEFORD_PEDIATRIC_CANCER_MARKERS	80	-0.587564	-2.30031	<0.001	<0.001	0.001	1778	tags=34%, list=13%, signal=38%
D2	Sus vs Res	Negative	JIANG_AGING_HYPOTHALAMUS_UP	42	-0.668855	-2.30012	<0.001	<0.001	0.001	2410	tags=48%, list=17%, signal=57%
D2	Sus vs Res	Negative	TAKAO_RESPONSE_TO_UVB_RADIATION_UP	72	-0.608585	-2.29602	<0.001	<0.001	0.001	2548	tags=53%, list=18%, signal=64%
D2	Sus vs Con	Negative	NATSUME_RESPONSE_TO_INTERFERON_BETA_DN	41	-0.703194	-2.29131	<0.001	<0.001	<0.001	1668	tags=51%, list=12%, signal=58%
D2	Res vs Con	Negative	SHEN_SMARCA2_TARGETS_UP	345	-0.487964	-2.2889	<0.001	<0.001	0.001	3874	tags=46%, list=28%, signal=62%
D2	Res vs Con	Negative	REACTOME_RESPIRATORY_ELECTRON_TRANSPORT_ATP_SYNTHESIS_BY_CHEMIOSMOTIC_COUPLING_AND_HEAT_PRODUCTION_BY_UNCOUPLING_PROTEINS_	74	-0.606705	-2.28794	<0.001	<0.001	0.001	4037	tags=59%, list=29%, signal=83%
D2	Sus vs Con	Negative	DAZARD_UV_RESPONSE_CLUSTER_G1	53	-0.666222	-2.28759	<0.001	<0.001	<0.001	1952	tags=53%, list=14%, signal=61%
D2	Sus vs Con	Negative	ASTON_MAJOR_DEPRESSIVE_DISORDER_DN	137	-0.568763	-2.27876	<0.001	<0.001	0.001	2858	tags=53%, list=20%, signal=65%
D2	Res vs Con	Negative	FLECHNER_BIOPSY_KIDNEY_TRANSPLANT_OK_VS_DONOR_UP	434	-0.477465	-2.27342	<0.001	<0.001	0.001	3522	tags=46%, list=25%, signal=60%
D2	Sus vs Con	Negative	PID_FOXO_PATHWAY	38	-0.709714	-2.26791	<0.001	<0.001	0.001	1189	tags=32%, list=8%, signal=34%
D2	Sus vs Res	Negative	HOLLEMAN_VINCRISTINE_RESISTANCE_ALL_DN	14	-0.846823	-2.26608	<0.001	<0.001	0.001	923	tags=64%, list=7%, signal=69%
D2	Sus vs Con	Negative	FLECHNER_BIOPSY_KIDNEY_TRANSPLANT_OK_VS_DONOR_UP	434	-0.496165	-2.2643	<0.001	<0.001	0.001	2997	tags=37%, list=21%, signal=46%
D2	Sus vs Res	Negative	MARTENS_TRETINOIN_RESPONSE_DN	518	-0.463154	-2.24552	<0.001	<0.001	0.001	2550	tags=34%, list=18%, signal=40%
D2	Sus vs Con	Negative	ROME_INSULIN_TARGETS_IN_MUSCLE_UP	339	-0.500147	-2.24391	<0.001	<0.001	0.001	2430	tags=34%, list=17%, signal=40%
D2	Sus vs Con	Negative	LUI_THYROID_CANCER_PAX8_PPARG_DN	36	-0.69713	-2.23552	<0.001	<0.001	0.001	1495	tags=47%, list=11%, signal=53%
D2	Sus vs Res	Negative	LUI_THYROID_CANCER_PAX8_PPARG_DN	36	-0.672861	-2.23525	<0.001	<0.001	0.001	2321	tags=53%, list=17%, signal=63%
D2	Sus vs Res	Negative	CROONQUIST_NRAS_SIGNALING_DN	53	-0.621486	-2.23333	<0.001	<0.001	0.001	881	tags=23%, list=6%, signal=24%
D2	Sus vs Con	Negative	DEN_INTERACT_WITH_LCA5	19	-0.818106	-2.2318	<0.001	<0.001	0.001	1644	tags=63%, list=12%, signal=71%
D2	Sus vs Con	Negative	JOSEPH_RESPONSE_TO_SODIUM_BUTYRATE_UP	23	-0.771265	-2.22965	<0.001	<0.001	0.001	1926	tags=61%, list=14%, signal=70%
D2	Sus vs Con	Negative	JIANG_AGING_CEREBRAL_CORTEX_DN	44	-0.672623	-2.22452	<0.001	<0.001	0.002	1672	tags=48%, list=12%, signal=54%
D2	Sus vs Res	Negative	YAO_TEMPORAL_RESPONSE_TO_PROGESTERONE_CLUSTER_13	140	-0.527213	-2.22357	<0.001	<0.001	0.001	2386	tags=42%, list=17%, signal=50%
D2	Sus vs Con	Negative	HILLION_HMGA1B_TARGETS	76	-0.611403	-2.22058	<0.001	<0.001	0.002	2167	tags=45%, list=15%, signal=53%
D2	Res vs Con	Negative	REACTOME_RESPIRATORY_ELECTRON_TRANSPORT	59	-0.602295	-2.21846	<0.001	<0.001	0.002	4037	tags=58%, list=29%, signal=81%
D2	Sus vs Con	Negative	CHNG_MULTIPLE_MYELOMA_HYPERPLOID_UP	44	-0.667841	-2.21612	<0.001	<0.001	0.002	2385	tags=59%, list=17%, signal=71%
D2	Sus vs Res	Negative	KEGG_SPLICEOSOME	88	-0.563054	-2.21393	<0.001	<0.001	0.001	3156	tags=55%, list=22%, signal=70%
D2	Res vs Con	Negative	KEGG_CITRATE_CYCLE_TCA_CYCLE	28	-0.709858	-2.21375	<0.001	<0.001	0.002	2451	tags=61%, list=17%, signal=73%
D2	Sus vs Res	Negative	YAMASHITA_LIVER_CANCER_WITH_EPCAM_UP	38	-0.660358	-2.21228	<0.001	<0.001	0.002	2086	tags=58%, list=15%, signal=68%
D2	Sus vs Res	Negative	BILANGES_RAPAMYCIN_SENSITIVE_VIA_TSC1_AND_TSC2	62	-0.592634	-2.2055	<0.001	<0.001	0.002	1647	tags=34%, list=12%, signal=38%
D2	Sus vs Res	Negative	HOLLEMAN_VINCRISTINE_RESISTANCE_B_ALL_DN	14	-0.834828	-2.20306	<0.001	<0.001	0.003	600	tags=64%, list=4%, signal=67%
D2	Sus vs Res	Negative	REICHERT_MITOSIS_LIN9_TARGETS	19	-0.783149	-2.19936	<0.001	<0.001	0.003	1195	tags=47%, list=9%, signal=52%
D2	Sus vs Con	Negative	CHENG_RESPONSE_TO_NICKEL_ACETATE	38	-0.697227	-2.19845	<0.001	<0.001	0.002	1644	tags=32%, list=12%, signal=36%
D2	Sus vs Con	Negative	LUI_THYROID_CANCER_CLUSTER_3	20	-0.786934	-2.198	<0.001	<0.001	0.002	1495	tags=60%, list=11%, signal=67%
D2	Sus vs Res	Negative	REACTOME_METABOLISM_OF_PROTEINS	323	-0.472974	-2.19797	<0.001	<0.001	0.003	1992	tags=32%, list=14%, signal=36%
D2	Sus vs Con	Negative	ZAMORA_NOS2_TARGETS_DN	81	-0.58794	-2.19511	<0.001	<0.001	0.002	2257	tags=36%, list=16%, signal=42%
D2	Sus vs Con	Negative	TIEN_INTESTINE_PROBIOTICS_24HR_UP	448	-0.479649	-2.1922	<0.001	<0.001	0.002	2391	tags=30%, list=17%, signal=35%
D2	Sus vs Res	Negative	MODY_HIPPOCAMPUS_PRENATAL	33	-0.676029	-2.18991	<0.001	<0.001	0.003	2195	tags=48%, list=16%, signal=57%
D2	Sus vs Con	Negative	REACTOME_FORMATION_OF_ATP_BY_CHEMIOSMOTIC_COUPLING	13	-0.881381	-2.18867	<0.001	<0.001	0.002	1680	tags=100%, list=12%, signal=113%
D2	Sus vs Con	Negative	LEE_TARGETS_OF_PTCH1_AND_SUFU_DN	74	-0.596448	-2.188	<0.001	<0.001	0.002	2479	tags=47%, list=18%, signal=57%
D2	Res vs Con	Negative	SEIDEN_ONCOGENESIS_BY_MET	60	-0.588487	-2.18601	<0.001	0.000616114	0.005	2930	tags=42%, list=21%, signal=52%
D2	Sus vs Res	Negative	CHAUHAN_RESPONSE_TO_METHOXYESTRADIOL_DN	83	-0.569496	-2.18233	<0.001	<0.001	0.004	2488	tags=47%, list=18%, signal=57%
D2	Sus vs Con	Negative	RHEIN_ALL_GLUCOCORTICOID_THERAPY_DN	304	-0.495046	-2.17951	<0.001	<0.001	0.002	2368	tags=34%, list=17%, signal=40%
D2	Sus vs Res	Negative	KEGG_HUNTINGTONS_DISEASE	152	-0.513833	-2.17929	<0.001	<0.001	0.004	2818	tags=48%, list=20%, signal=59%
D2	Sus vs Con	Negative	MCCLUNG_CREB1_TARGETS_UP	86	-0.582725	-2.17724	<0.001	<0.001	0.002	2701	tags=53%, list=19%, signal=66%
D2	Sus vs Con	Negative	SESTO_RESPONSE_TO_UV_C1	58	-0.619322	-2.17599	<0.001	<0.001	0.002	1968	tags=33%, list=14%, signal=38%
D2	Sus vs Con	Negative	SANA_RESPONSE_TO_IFNG_DN	73	-0.591902	-2.17541	<0.001	<0.001	0.002	2681	tags=42%, list=19%, signal=52%
D2	Sus vs Res	Negative	REACTOME_AMYLOIDS	28	-0.696561	-2.1701	<0.001	<0.001	0.007	1842	tags=57%, list=13%, signal=66%
D2	Res vs Con	Negative	HORTON_SREBF_TARGETS	24	-0.728973	-2.16962	<0.001	0.000798723	0.007	2173	tags=58%, list=15%, signal=69%
B6	Sus vs Res	Negative	LEIN_NEURON_MARKERS	58	-0.614513	-2.16906	<0.001	0.00153769	0.002	3268	tags=50%, list=23%, signal=65%
D2	Sus vs Con	Negative	NING_CHRONIC_OBSTRUCTIVE_PULMONARY_DISEASE_DN	90	-0.568143	-2.16777	<0.001	<0.001	0.002	2019	tags=40%, list=14%, signal=46%
D2	Sus vs Res	Negative	NUTT_GBM_VS_AO_GLIOMA_DN	35	-0.666767	-2.16647	<0.001	<0.001	0.008	1110	tags=34%, list=8%, signal=37%
D2	Sus vs Res	Negative	LEE_LIVER_CANCER_SURVIVAL_DN	127	-0.519565	-2.15995	<0.001	<0.001	0.008	2931	tags=43%, list=21%, signal=54%
D2	Sus vs Con	Negative	PENG_GLUCOSE_DEPRIVATION_DN	128	-0.538006	-2.15973	<0.001	<0.001	0.002	2917	tags=38%, list=21%, signal=47%
D2	Res vs Con	Negative	MCCLUNG_DELTA_FOSB_TARGETS_2WK	39	-0.63817	-2.15867	<0.001	0.000853391	0.008	2733	tags=54%, list=19%, signal=67%
D2	Sus vs Con	Negative	KEGG_CARDIAC_MUSCLE_CONTRACTION	59	-0.610767	-2.15698	<0.001	<0.001	0.003	1380	tags=39%, list=10%, signal=43%
D2	Sus vs Res	Negative	JISON_SICKLE_CELL_DISEASE_DN	121	-0.517747	-2.15661	<0.001	<0.001	0.009	2203	tags=39%, list=16%, signal=46%
D2	Res vs Con	Negative	REACTOME_PYRUVATE_METABOLISM_AND_CITRIC_ACID_TCA_CYCLE	38	-0.64911	-2.15451	<0.001	0.000800054	0.008	3073	tags=61%, list=22%, signal=77%
D2	Res vs Con	Negative	BOYAULT_LIVER_CANCER_SUBCLASS_G1_DN	32	-0.671601	-2.15304	<0.001	0.000752992	0.008	1710	tags=44%, list=12%, signal=50%
D2	Sus vs Res	Negative	JIANG_AGING_CEREBRAL_CORTEX_UP	32	-0.669409	-2.14889	<0.001	<0.001	0.012	1367	tags=47%, list=10%, signal=52%
D2	Sus vs Con	Negative	REACTOME_METABOLISM_OF_PROTEINS	323	-0.483836	-2.14863	<0.001	<0.001	0.006	2306	tags=32%, list=16%, signal=38%
D2	Sus vs Con	Negative	FAELT_B_CLL_WITH_VH_REARRANGEMENTS_DN	39	-0.658555	-2.14837	<0.001	<0.001	0.006	1050	tags=31%, list=7%, signal=33%
D2	Sus vs Con	Negative	DAZARD_RESPONSE_TO_UV_NHEK_UP	167	-0.520376	-2.14705	<0.001	<0.001	0.006	2256	tags=32%, list=16%, signal=37%
D2	Sus vs Con	Negative	APRELIKOVA_BRCA1_TARGETS	41	-0.669059	-2.14254	<0.001	<0.001	0.01	1978	tags=37%, list=14%, signal=42%
D2	Res vs Con	Negative	DAZARD_RESPONSE_TO_UV_SCC_UP	90	-0.539569	-2.1391	<0.001	0.00116036	0.013	2644	tags=41%, list=19%, signal=50%
D2	Sus vs Con	Negative	BRACHAT_RESPONSE_TO_METHOTREXATE_DN	25	-0.721498	-2.13901	<0.001	<0.001	0.012	2240	tags=52%, list=16%, signal=62%
D2	Sus vs Res	Negative	YU_MYC_TARGETS_UP	29	-0.675995	-2.13816	<0.001	<0.001	0.017	693	tags=24%, list=5%, signal=25%
D2	Res vs Con	Negative	STEIN_ESRRA_TARGETS_UP	296	-0.462726	-2.13781	<0.001	0.00109929	0.013	3672	tags=49%, list=26%, signal=64%
D2	Sus vs Res	Negative	LI_AMPLIFIED_IN_LUNG_CANCER	137	-0.507123	-2.13596	<0.001	<0.001	0.017	2108	tags=36%, list=15%, signal=43%
D2	Sus vs Con	Negative	CHAUHAN_RESPONSE_TO_METHOXYESTRADIOL_DN	83	-0.575554	-2.13381	<0.001	<0.001	0.014	1898	tags=39%, list=14%, signal=44%
D2	Sus vs Con	Negative	LUI_TARGETS_OF_PAX8_PPARG_FUSION	24	-0.734398	-2.132	<0.001	<0.001	0.017	1495	tags=58%, list=11%, signal=65%
D2	Sus vs Con	Negative	BROCKE_APOPTOSIS_REVERSED_BY_IL6	102	-0.546565	-2.13174	<0.001	<0.001	0.017	2536	tags=38%, list=18%, signal=46%
D2	Sus vs Res	Negative	KAMMINGA_EZH2_TARGETS	35	-0.644355	-2.12935	<0.001	<0.001	0.022	571	tags=26%, list=4%, signal=27%
D2	Sus vs Con	Negative	GOLDRATH_HOMEOSTATIC_PROLIFERATION	149	-0.519623	-2.12856	<0.001	<0.001	0.019	1708	tags=28%, list=12%, signal=31%
D2	Sus vs Con	Negative	REACTOME_MITOCHONDRIAL_PROTEIN_IMPORT	41	-0.653201	-2.12754	<0.001	<0.001	0.019	1791	tags=37%, list=13%, signal=42%
D2	Res vs Con	Negative	LEE_LIVER_CANCER_E2F1_DN	30	-0.677284	-2.12747	<0.001	0.00159908	0.02	1715	tags=37%, list=12%, signal=42%
D2	Res vs Con	Negative	LEE_TARGETS_OF_PTCH1_AND_SUFU_DN	74	-0.557201	-2.12715	<0.001	0.00152293	0.02	1768	tags=34%, list=13%, signal=38%
D2	Res vs Con	Negative	MOOTHA_VOXPHOS	77	-0.549388	-2.12686	<0.001	0.00145371	0.02	3684	tags=53%, list=26%, signal=72%
D2	Sus vs Con	Negative	TARTE_PLASMA_CELL_VS_PLASMABLAST_DN	244	-0.49543	-2.12667	<0.001	<0.001	0.019	2947	tags=33%, list=21%, signal=41%
D2	Sus vs Con	Negative	CHICAS_RB1_TARGETS_LOW_SERUM	61	-0.606115	-2.12336	<0.001	<0.001	0.019	1445	tags=41%, list=10%, signal=45%
D2	Sus vs Con	Negative	LEIN_LOCALIZED_TO_PROXIMAL_DENDRITES	29	-0.69684	-2.12194	<0.001	<0.001	0.019	2081	tags=41%, list=15%, signal=48%
D2	Sus vs Con	Negative	DAZARD_RESPONSE_TO_UV_SCC_UP	90	-0.560848	-2.12104	<0.001	<0.001	0.019	3405	tags=53%, list=24%, signal=70%
D2	Sus vs Con	Negative	LEIN_ASTROCYTE_MARKERS	36	-0.65968	-2.1203	<0.001	<0.001	0.019	1959	tags=47%, list=14%, signal=55%
D2	Sus vs Con	Negative	KAAB_HEART_ATRIUM_VS_VENTRICLE_DN	214	-0.494139	-2.11982	<0.001	<0.001	0.019	2505	tags=34%, list=18%, signal=41%
D2	Res vs Con	Negative	GRABARCZYK_BCL11B_TARGETS_UP	46	-0.602296	-2.11854	<0.001	0.00173997	0.025	2416	tags=43%, list=17%, signal=52%
D2	Res vs Con	Negative	REACTOME_FATTY_ACYL_COA_BIOSYNTHESIS	16	-0.78181	-2.11663	<0.001	0.00166747	0.025	1228	tags=50%, list=9%, signal=55%
D2	Sus vs Con	Negative	LEE_LIVER_CANCER_SURVIVAL_DN	127	-0.528263	-2.11325	<0.001	<0.001	0.023	1999	tags=35%, list=14%, signal=40%
D2	Sus vs Res	Negative	KIM_BIPOLAR_DISORDER_OLIGODENDROCYTE_DENSITY_CORR_UP	576	-0.434611	-2.11283	<0.001	0.000607	0.03	2415	tags=32%, list=17%, signal=37%
B6	Sus vs Res	Negative	STARK_HYPPOCAMPUS_22Q11_DELETION_UP	40	-0.646629	-2.11202	<0.001	0.00425168	0.011	3284	tags=65%, list=23%, signal=85%
D2	Res vs Con	Negative	ASTON_MAJOR_DEPRESSIVE_DISORDER_DN	137	-0.501321	-2.11167	<0.001	0.00179582	0.028	2987	tags=50%, list=21%, signal=62%
D2	Sus vs Res	Negative	MORI_LARGE_PRE_BII_LYMPHOCYTE_UP	67	-0.572075	-2.1116	<0.001	0.000616	0.031	1861	tags=36%, list=13%, signal=41%
D2	Sus vs Res	Negative	LI_DCP2_BOUND_MRNA	74	-0.556666	-2.11079	<0.001	0.000625	0.032	2665	tags=45%, list=19%, signal=55%
D2	Res vs Con	Negative	JIANG_AGING_CEREBRAL_CORTEX_DN	44	-0.614773	-2.10932	<0.001	0.00178674	0.029	1569	tags=32%, list=11%, signal=36%
D2	Res vs Con	Negative	SCHLOSSER_SERUM_RESPONSE_DN	543	-0.432538	-2.10916	<0.001	0.00172057	0.029	3552	tags=40%, list=25%, signal=51%
D2	Sus vs Res	Negative	HILLION_HMGA1_TARGETS	78	-0.548929	-2.10854	<0.001	0.000651	0.034	1384	tags=31%, list=10%, signal=34%
D2	Res vs Con	Negative	REACTOME_SYNTHESIS_OF_VERY_LONG_CHAIN_FATTY_ACYL_COAS	12	-0.843124	-2.10822	<0.001	0.00171727	0.03	1228	tags=67%, list=9%, signal=73%
D2	Sus vs Res	Negative	MALONEY_RESPONSE_TO_17AAG_DN	64	-0.567726	-2.10782	<0.001	0.000659	0.035	2073	tags=41%, list=15%, signal=47%
D2	Sus vs Con	Negative	KEEN_RESPONSE_TO_ROSIGLITAZONE_DN	84	-0.561892	-2.10626	<0.001	<0.001	0.027	2739	tags=43%, list=19%, signal=53%
D2	Sus vs Res	Negative	ZHAN_MULTIPLE_MYELOMA_PR_UP	24	-0.689126	-2.10424	<0.001	0.000722	0.039	790	tags=38%, list=6%, signal=40%
D2	Sus vs Res	Negative	DAZARD_RESPONSE_TO_UV_NHEK_UP	167	-0.487819	-2.0992	<0.001	0.000746	0.04	2740	tags=41%, list=19%, signal=50%
D2	Sus vs Res	Negative	SPIELMAN_LYMPHOBLAST_EUROPEAN_VS_ASIAN_UP	379	-0.439034	-2.09859	<0.001	0.000734	0.04	2045	tags=28%, list=15%, signal=32%
D2	Res vs Con	Negative	REACTOME_CHOLESTEROL_BIOSYNTHESIS	19	-0.731268	-2.09647	<0.001	0.00198894	0.035	2626	tags=58%, list=19%, signal=71%
D2	Sus vs Res	Negative	MORI_IMMATURE_B_LYMPHOCYTE_DN	68	-0.55886	-2.09501	<0.001	0.000793	0.044	2231	tags=40%, list=16%, signal=47%
D2	Sus vs Con	Negative	BILANGES_RAPAMYCIN_SENSITIVE_VIA_TSC1_AND_TSC2	62	-0.58562	-2.0939	<0.001	0.000538972	0.031	2005	tags=34%, list=14%, signal=39%
D2	Res vs Con	Negative	KEGG_PARKINSONS_DISEASE	97	-0.520768	-2.09389	<0.001	0.00203202	0.037	3684	tags=54%, list=26%, signal=72%
D2	Sus vs Con	Negative	MILI_PSEUDOPODIA_CHEMOTAXIS_UP	50	-0.618892	-2.09328	<0.001	0.000533415	0.031	3421	tags=60%, list=24%, signal=79%
D2	Sus vs Con	Negative	BARIS_THYROID_CANCER_UP	20	-0.745192	-2.08782	0.00219298	0.000610427	0.036	940	tags=45%, list=7%, signal=48%
D2	Sus vs Res	Negative	JOHANSSON_GLIOMAGENESIS_BY_PDGFB_UP	48	-0.589825	-2.08772	<0.001	0.000901	0.051	1754	tags=40%, list=12%, signal=45%
D2	Res vs Con	Negative	MILI_PSEUDOPODIA_CHEMOTAXIS_UP	50	-0.59278	-2.08727	<0.001	0.00243311	0.046	2390	tags=36%, list=17%, signal=43%
D2	Res vs Con	Negative	ROME_INSULIN_TARGETS_IN_MUSCLE_UP	339	-0.444455	-2.08519	<0.001	0.002506	0.049	2824	tags=35%, list=20%, signal=43%
D2	Sus vs Con	Negative	NADLER_OBESITY_DN	40	-0.636617	-2.08496	<0.001	0.000636324	0.038	2424	tags=55%, list=17%, signal=66%
D2	Sus vs Res	Negative	HILLION_HMGA1B_TARGETS	76	-0.551018	-2.08445	<0.001	0.000939	0.054	1181	tags=29%, list=8%, signal=31%
D2	Sus vs Con	Negative	REACTOME_GABA_SYNTHESIS_RELEASE_REUPTAKE_AND_DEGRADATION	16	-0.780781	-2.08409	<0.001	0.000645944	0.039	2419	tags=88%, list=17%, signal=106%
D2	Sus vs Res	Negative	POMEROY_MEDULLOBLASTOMA_PROGNOSIS_DN	44	-0.603819	-2.08217	<0.001	0.000974	0.057	2569	tags=48%, list=18%, signal=58%
D2	Sus vs Con	Negative	PID_ECADHERIN_NASCENT_AJ_PATHWAY	34	-0.667628	-2.08211	<0.001	0.000687763	0.042	1058	tags=29%, list=8%, signal=32%
D2	Res vs Con	Negative	BURTON_ADIPOGENESIS_6	155	-0.484417	-2.08139	<0.001	0.00247919	0.05	2832	tags=38%, list=20%, signal=47%
D2	Sus vs Con	Negative	REACTOME_PREFOLDIN_MEDIATED_TRANSFER_OF_SUBSTRATE_TO_CCT_TRIC	17	-0.787269	-2.07804	<0.001	0.000745789	0.046	1577	tags=47%, list=11%, signal=53%
D2	Sus vs Con	Negative	CAVARD_LIVER_CANCER_MALIGNANT_VS_BENIGN	19	-0.763423	-2.07666	<0.001	0.000738549	0.046	1668	tags=47%, list=12%, signal=54%
D2	Sus vs Con	Negative	ABE_INNER_EAR	37	-0.646976	-2.07417	<0.001	0.000825406	0.052	1475	tags=43%, list=10%, signal=48%
D2	Sus vs Res	Negative	WANG_TUMOR_INVASIVENESS_UP	307	-0.445111	-2.07348	<0.001	0.00115794	0.069	1837	tags=30%, list=13%, signal=33%
D2	Sus vs Res	Negative	GNATENKO_PLATELET_SIGNATURE	30	-0.652084	-2.07306	<0.001	0.00114066	0.069	985	tags=43%, list=7%, signal=46%
D2	Sus vs Con	Negative	CHANDRAN_METASTASIS_TOP50_UP	27	-0.708282	-2.07252	<0.001	0.000817545	0.052	2663	tags=59%, list=19%, signal=73%
D2	Sus vs Con	Negative	COLIN_PILOCYTIC_ASTROCYTOMA_VS_GLIOBLASTOMA_UP	34	-0.667061	-2.07184	<0.001	0.00082487	0.053	907	tags=41%, list=6%, signal=44%
D2	Res vs Con	Negative	BROCKE_APOPTOSIS_REVERSED_BY_IL6	102	-0.511527	-2.0712	<0.001	0.00306701	0.064	2816	tags=43%, list=20%, signal=54%
D2	Sus vs Con	Negative	LU_AGING_BRAIN_UP	222	-0.483614	-2.06966	<0.001	0.000848449	0.055	2986	tags=44%, list=21%, signal=55%
D2	Res vs Con	Negative	LANDIS_BREAST_CANCER_PROGRESSION_UP	29	-0.66817	-2.06809	<0.001	0.00307283	0.066	1821	tags=52%, list=13%, signal=59%
D2	Res vs Con	Negative	RUTELLA_RESPONSE_TO_HGF_UP	309	-0.451851	-2.06681	<0.001	0.00325653	0.072	2373	tags=35%, list=17%, signal=42%
D2	Sus vs Con	Negative	HILLION_HMGA1_TARGETS	78	-0.559589	-2.06568	<0.001	0.000916465	0.06	2777	tags=54%, list=20%, signal=67%
D2	Sus vs Con	Negative	ALCALA_APOPTOSIS	66	-0.582849	-2.06561	<0.001	0.000908057	0.06	1728	tags=32%, list=12%, signal=36%
D2	Sus vs Con	Negative	TIEN_INTESTINE_PROBIOTICS_24HR_DN	172	-0.500888	-2.06167	<0.001	0.000958406	0.064	2389	tags=35%, list=17%, signal=42%
D2	Sus vs Con	Negative	SAKAI_TUMOR_INFILTRATING_MONOCYTES_DN	70	-0.578929	-2.06085	<0.001	0.000979439	0.066	2263	tags=36%, list=16%, signal=42%
D2	Res vs Con	Negative	PAPASPYRIDONOS_UNSTABLE_ATEROSCLEROTIC_PLAQUE_UP	40	-0.613894	-2.05968	0.00273973	0.00365035	0.081	2772	tags=55%, list=20%, signal=68%
D2	Res vs Con	Negative	ZWANG_EGF_PERSISTENTLY_UP	21	-0.706063	-2.05704	<0.001	0.00372251	0.084	1825	tags=48%, list=13%, signal=55%
D2	Res vs Con	Negative	LU_AGING_BRAIN_UP	222	-0.457809	-2.05528	<0.001	0.00370913	0.086	2485	tags=38%, list=18%, signal=46%
D2	Sus vs Con	Negative	ZHU_CMV_24_HR_UP	76	-0.562392	-2.05162	<0.001	0.00113055	0.077	3024	tags=39%, list=22%, signal=50%
D2	Sus vs Con	Negative	LIN_MELANOMA_COPY_NUMBER_DN	36	-0.639017	-2.05159	<0.001	0.00113488	0.078	2550	tags=44%, list=18%, signal=54%
D2	Sus vs Con	Negative	BOUDOUKHA_BOUND_BY_IGF2BP2	80	-0.553119	-2.04842	<0.001	0.00121102	0.083	2772	tags=41%, list=20%, signal=51%
B6	Sus vs Res	Negative	MCCLUNG_DELTA_FOSB_TARGETS_2WK	39	-0.631595	-2.04828	<0.001	0.0151782	0.058	2570	tags=54%, list=18%, signal=66%
D2	Sus vs Con	Negative	PID_PI3K_PLC_TRK_PATHWAY	32	-0.66674	-2.04671	<0.001	0.00125759	0.087	1323	tags=34%, list=9%, signal=38%
D2	Sus vs Res	Negative	HOLLEMAN_ASPARAGINASE_RESISTANCE_B_ALL_UP	18	-0.714446	-2.04475	<0.001	0.00184691	0.109	1774	tags=56%, list=13%, signal=63%
D2	Sus vs Res	Negative	LUI_THYROID_CANCER_CLUSTER_3	20	-0.705496	-2.04437	<0.001	0.00183645	0.11	2236	tags=55%, list=16%, signal=65%
D2	Sus vs Res	Negative	REACTOME_TCA_CYCLE_AND_RESPIRATORY_ELECTRON_TRANSPORT	108	-0.49511	-2.04426	<0.001	0.00181022	0.11	2550	tags=48%, list=18%, signal=58%
D2	Sus vs Con	Negative	HOLLEMAN_VINCRISTINE_RESISTANCE_B_ALL_DN	14	-0.805685	-2.04366	<0.001	0.00127453	0.089	2189	tags=86%, list=16%, signal=101%
D2	Sus vs Con	Negative	PENG_RAPAMYCIN_RESPONSE_DN	204	-0.482861	-2.04156	<0.001	0.00133247	0.094	2031	tags=25%, list=14%, signal=28%
B6	Sus vs Res	Negative	REACTOME_VOLTAGE_GATED_POTASSIUM_CHANNELS	37	-0.63341	-2.04156	<0.001	0.0137043	0.069	2473	tags=41%, list=18%, signal=49%
D2	Sus vs Con	Negative	LI_AMPLIFIED_IN_LUNG_CANCER	137	-0.504911	-2.04034	<0.001	0.00134888	0.095	2285	tags=36%, list=16%, signal=42%
D2	Res vs Con	Negative	STAMBOLSKY_RESPONSE_TO_VITAMIN_D3_UP	54	-0.569042	-2.03992	<0.001	0.00461898	0.108	2085	tags=37%, list=15%, signal=43%
D2	Sus vs Con	Negative	ZHONG_SECRETOME_OF_LUNG_CANCER_AND_MACROPHAGE	64	-0.57546	-2.03965	<0.001	0.00135128	0.096	2715	tags=56%, list=19%, signal=69%
D2	Sus vs Res	Negative	SOTIRIOU_BREAST_CANCER_GRADE_1_VS_3_UP	96	-0.511141	-2.03914	<0.001	0.00195315	0.119	2587	tags=35%, list=18%, signal=43%
B6	Sus vs Res	Negative	PID_CXCR3_PATHWAY	34	-0.638821	-2.03865	<0.001	0.0114345	0.072	2452	tags=41%, list=17%, signal=50%
D2	Sus vs Con	Negative	KEGG_PROXIMAL_TUBULE_BICARBONATE_RECLAMATION	17	-0.77581	-2.038	<0.001	0.0013539	0.097	1949	tags=65%, list=14%, signal=75%
D2	Sus vs Res	Negative	ABE_INNER_EAR	37	-0.610336	-2.03782	<0.001	0.00197168	0.122	1116	tags=43%, list=8%, signal=47%
D2	Sus vs Con	Negative	ZHU_CMV_ALL_UP	93	-0.536795	-2.03652	<0.001	0.00135657	0.097	3024	tags=38%, list=22%, signal=48%
D2	Sus vs Res	Negative	ZAMORA_NOS2_TARGETS_UP	58	-0.555458	-2.03341	<0.001	0.00210939	0.133	2645	tags=50%, list=19%, signal=61%
D2	Sus vs Con	Negative	HOUSTIS_ROS	30	-0.668154	-2.03336	<0.001	0.00145036	0.105	3972	tags=80%, list=28%, signal=111%
D2	Sus vs Res	Negative	KIM_ALL_DISORDERS_OLIGODENDROCYTE_NUMBER_CORR_UP	646	-0.411344	-2.02995	<0.001	0.00218463	0.137	2733	tags=33%, list=19%, signal=40%
D2	Sus vs Con	Negative	BIOCARTA_ETC_PATHWAY	11	-0.865313	-2.02974	<0.001	0.00153137	0.111	837	tags=64%, list=6%, signal=68%
D2	Sus vs Con	Negative	SCHLOSSER_SERUM_RESPONSE_DN	543	-0.434714	-2.02921	<0.001	0.00151902	0.111	2939	tags=34%, list=21%, signal=41%
D2	Res vs Con	Negative	GALLUZZI_PERMEABILIZE_MITOCHONDRIA	37	-0.609	-2.02898	<0.001	0.00552559	0.132	1885	tags=38%, list=13%, signal=44%
D2	Res vs Con	Negative	VECCHI_GASTRIC_CANCER_EARLY_DN	215	-0.455247	-2.02874	<0.001	0.0054317	0.133	2092	tags=35%, list=15%, signal=41%
D2	Sus vs Res	Negative	WONG_EMBRYONIC_STEM_CELL_CORE	274	-0.444638	-2.02849	<0.001	0.00222814	0.142	2304	tags=33%, list=16%, signal=39%
D2	Sus vs Con	Negative	GRAHAM_NORMAL_QUIESCENT_VS_NORMAL_DIVIDING_UP	36	-0.629829	-2.02803	<0.001	0.00151975	0.112	1711	tags=36%, list=12%, signal=41%
D2	Res vs Con	Negative	SCHMIDT_POR_TARGETS_IN_LIMB_BUD_UP	23	-0.689905	-2.02719	<0.001	0.00537881	0.135	2173	tags=48%, list=15%, signal=56%
D2	Sus vs Res	Negative	BOGNI_TREATMENT_RELATED_MYELOID_LEUKEMIA_UP	19	-0.705681	-2.02581	<0.001	0.00231248	0.148	1980	tags=53%, list=14%, signal=61%
D2	Res vs Con	Negative	DEURIG_T_CELL_PROLYMPHOCYTIC_LEUKEMIA_DN	203	-0.456158	-2.02542	<0.001	0.0054766	0.141	2339	tags=31%, list=17%, signal=36%
D2	Sus vs Con	Negative	LEE_AGING_MUSCLE_UP	35	-0.647376	-2.02344	<0.001	0.00161031	0.119	3480	tags=60%, list=25%, signal=80%
D2	Res vs Con	Negative	REACTOME_GAP_JUNCTION_TRAFFICKING	14	-0.769454	-2.02121	<0.001	0.0055354	0.144	2045	tags=64%, list=15%, signal=75%
D2	Sus vs Con	Negative	POMEROY_MEDULLOBLASTOMA_DESMOPLASIC_VS_CLASSIC_DN	45	-0.592736	-2.02117	<0.001	0.00168668	0.124	2256	tags=40%, list=16%, signal=47%
D2	Sus vs Con	Negative	ZUCCHI_METASTASIS_DN	26	-0.676596	-2.01758	<0.001	0.00176227	0.13	911	tags=38%, list=6%, signal=41%
D2	Sus vs Res	Negative	REACTOME_MRNA_SPLICING	72	-0.530783	-2.0173	<0.001	0.00259567	0.165	2937	tags=49%, list=21%, signal=61%
D2	Res vs Con	Negative	MAINA_VHL_TARGETS_DN	16	-0.750331	-2.01723	<0.001	0.00583398	0.153	380	tags=38%, list=3%, signal=38%
D2	Sus vs Res	Negative	LEE_LIVER_CANCER_MYC_UP	41	-0.595107	-2.01558	<0.001	0.00263221	0.17	2108	tags=44%, list=15%, signal=51%
D2	Res vs Con	Negative	CHENG_RESPONSE_TO_NICKEL_ACETATE	38	-0.616986	-2.01514	<0.001	0.00595056	0.156	1495	tags=32%, list=11%, signal=35%
D2	Res vs Con	Negative	PID_ARF6_TRAFFICKING_PATHWAY	40	-0.599844	-2.01504	<0.001	0.00586062	0.157	3106	tags=48%, list=22%, signal=61%
D2	Sus vs Res	Negative	CASORELLI_APL_SECONDARY_VS_DE_NOVO_DN	9	-0.858004	-2.01469	<0.001	0.00266814	0.174	600	tags=56%, list=4%, signal=58%
D2	Sus vs Con	Negative	BORCZUK_MALIGNANT_MESOTHELIOMA_UP	250	-0.464538	-2.01421	<0.001	0.0018367	0.137	3060	tags=37%, list=22%, signal=46%
D2	Sus vs Con	Negative	NELSON_RESPONSE_TO_ANDROGEN_UP	69	-0.559382	-2.01408	<0.001	0.00183497	0.138	1930	tags=33%, list=14%, signal=38%
D2	Res vs Con	Negative	THUM_SYSTOLIC_HEART_FAILURE_UP	317	-0.434123	-2.01244	<0.001	0.00580678	0.159	2908	tags=35%, list=21%, signal=43%
D2	Res vs Con	Negative	WOOD_EBV_EBNA1_TARGETS_DN	36	-0.609714	-2.01176	<0.001	0.00575515	0.161	1268	tags=33%, list=9%, signal=37%
D2	Sus vs Con	Negative	REACTOME_SMOOTH_MUSCLE_CONTRACTION	21	-0.726022	-2.01175	<0.001	0.0018706	0.142	1410	tags=43%, list=10%, signal=48%
D2	Sus vs Res	Negative	DANG_MYC_TARGETS_UP	111	-0.493056	-2.01122	<0.001	0.0027725	0.182	2494	tags=34%, list=18%, signal=41%
D2	Res vs Con	Negative	DAUER_STAT3_TARGETS_DN	35	-0.614623	-2.0094	<0.001	0.00583139	0.167	2604	tags=46%, list=19%, signal=56%
D2	Res vs Con	Negative	WINZEN_DEGRADED_VIA_KHSRP	68	-0.542047	-2.00924	<0.001	0.00571925	0.167	2365	tags=40%, list=17%, signal=48%
D2	Sus vs Con	Negative	BRACHAT_RESPONSE_TO_CAMPTOTHECIN_DN	38	-0.61697	-2.00872	<0.001	0.00195527	0.149	2240	tags=42%, list=16%, signal=50%
D2	Sus vs Con	Negative	GNATENKO_PLATELET_SIGNATURE	30	-0.661895	-2.00856	<0.001	0.00195267	0.15	1865	tags=50%, list=13%, signal=58%
D2	Sus vs Res	Negative	ENK_UV_RESPONSE_KERATINOCYTE_UP	406	-0.421383	-2.00545	<0.001	0.00295351	0.194	2658	tags=34%, list=19%, signal=41%
D2	Sus vs Res	Negative	IVANOV_MUTATED_IN_COLON_CANCER	9	-0.848441	-2.00483	<0.001	0.00294432	0.196	1117	tags=44%, list=8%, signal=48%
D2	Sus vs Res	Negative	MOREIRA_RESPONSE_TO_TSA_UP	20	-0.693701	-2.00456	<0.001	0.00290884	0.196	2493	tags=60%, list=18%, signal=73%
D2	Res vs Con	Negative	COLIN_PILOCYTIC_ASTROCYTOMA_VS_GLIOBLASTOMA_DN	24	-0.680293	-2.00255	<0.001	0.00613032	0.182	3430	tags=58%, list=24%, signal=77%
D2	Sus vs Res	Negative	MISSIAGLIA_REGULATED_BY_METHYLATION_DN	94	-0.501977	-2.00183	<0.001	0.00302996	0.205	2237	tags=30%, list=16%, signal=35%
D2	Sus vs Con	Negative	PENG_LEUCINE_DEPRIVATION_DN	161	-0.48238	-1.99956	<0.001	0.0022891	0.174	2280	tags=31%, list=16%, signal=37%
D2	Sus vs Res	Negative	GRADE_COLON_CANCER_UP	623	-0.405472	-1.99908	<0.001	0.00312279	0.213	2889	tags=34%, list=21%, signal=41%
D2	Sus vs Con	Negative	STEIN_ESRRA_TARGETS_UP	296	-0.452731	-1.99771	<0.001	0.00234395	0.18	2117	tags=27%, list=15%, signal=31%
D2	Sus vs Con	Negative	PID_NCADHERIN_PATHWAY	30	-0.645066	-1.99619	<0.001	0.00239741	0.182	1843	tags=37%, list=13%, signal=42%
D2	Sus vs Con	Negative	BLALOCK_ALZHEIMERS_DISEASE_INCIPIENT_DN	149	-0.487045	-1.996	<0.001	0.00239186	0.183	2449	tags=30%, list=17%, signal=36%
D2	Sus vs Res	Negative	ROSTY_CERVICAL_CANCER_PROLIFERATION_CLUSTER	92	-0.508683	-1.99254	<0.001	0.0033905	0.229	1195	tags=24%, list=9%, signal=26%
D2	Res vs Con	Negative	REN_ALVEOLAR_RHABDOMYOSARCOMA_DN	360	-0.42113	-1.99211	<0.001	0.00699905	0.208	2561	tags=34%, list=18%, signal=40%
D2	Res vs Con	Negative	REACTOME_CITRIC_ACID_CYCLE_TCA_CYCLE	19	-0.708949	-1.99161	<0.001	0.00690104	0.209	1825	tags=53%, list=13%, signal=60%
D2	Res vs Con	Negative	MAHAJAN_RESPONSE_TO_IL1A_DN	60	-0.544939	-1.98974	<0.001	0.00714967	0.219	1559	tags=30%, list=11%, signal=34%
D2	Sus vs Res	Negative	WHITESIDE_CISPLATIN_RESISTANCE_DN	9	-0.837886	-1.98831	<0.001	0.00361489	0.244	1774	tags=89%, list=13%, signal=102%
D2	Sus vs Res	Negative	FERRANDO_T_ALL_WITH_MLL_ENL_FUSION_DN	69	-0.530076	-1.98735	<0.001	0.00364839	0.249	2384	tags=36%, list=17%, signal=43%
D2	Sus vs Res	Negative	CHANG_CYCLING_GENES	92	-0.501568	-1.98439	<0.001	0.00379053	0.262	1679	tags=26%, list=12%, signal=29%
D2	Sus vs Con	Negative	KEGG_CITRATE_CYCLE_TCA_CYCLE	28	-0.660499	-1.98409	<0.001	0.00284506	0.217	2997	tags=54%, list=21%, signal=68%
D2	Sus vs Con	Negative	KAAB_FAILED_HEART_ATRIUM_DN	122	-0.502927	-1.98318	<0.001	0.0028821	0.222	2476	tags=36%, list=18%, signal=43%
D2	Res vs Con	Negative	KIM_ALL_DISORDERS_CALB1_CORR_UP	470	-0.413281	-1.98285	<0.001	0.00792531	0.244	2848	tags=34%, list=20%, signal=41%
D2	Res vs Con	Negative	LANDIS_ERBB2_BREAST_TUMORS_324_UP	112	-0.481833	-1.98262	<0.001	0.00778867	0.244	3786	tags=51%, list=27%, signal=69%
D2	Sus vs Con	Negative	DEMAGALHAES_AGING_UP	40	-0.605357	-1.98199	<0.001	0.00291885	0.227	2529	tags=45%, list=18%, signal=55%
D2	Res vs Con	Negative	ALONSO_METASTASIS_UP	151	-0.462675	-1.98151	<0.001	0.00781901	0.247	2386	tags=34%, list=17%, signal=41%
D2	Res vs Con	Negative	LEIN_LOCALIZED_TO_PROXIMAL_DENDRITES	29	-0.62432	-1.97781	<0.001	0.0081445	0.261	661	tags=28%, list=5%, signal=29%
D2	Res vs Con	Negative	RIGGINS_TAMOXIFEN_RESISTANCE_DN	171	-0.454952	-1.97692	<0.001	0.00811624	0.264	2410	tags=36%, list=17%, signal=43%
D2	Sus vs Con	Negative	PID_INSULIN_GLUCOSE_PATHWAY	22	-0.700836	-1.97608	<0.001	0.00322046	0.247	1855	tags=41%, list=13%, signal=47%
D2	Sus vs Res	Negative	KEGG_ALZHEIMERS_DISEASE	134	-0.466607	-1.97592	<0.001	0.00429483	0.298	2491	tags=43%, list=18%, signal=51%
D2	Res vs Con	Negative	SPIELMAN_LYMPHOBLAST_EUROPEAN_VS_ASIAN_DN	503	-0.407023	-1.97562	<0.001	0.00808944	0.265	3813	tags=44%, list=27%, signal=59%
D2	Sus vs Res	Negative	MCCLUNG_CREB1_TARGETS_DN	49	-0.556956	-1.97548	<0.001	0.00429595	0.302	2958	tags=55%, list=21%, signal=70%
D2	Res vs Con	Negative	PENG_RAPAMYCIN_RESPONSE_DN	204	-0.450769	-1.97536	<0.001	0.00798704	0.265	3073	tags=32%, list=22%, signal=41%
D2	Sus vs Con	Negative	YAMASHITA_LIVER_CANCER_WITH_EPCAM_UP	38	-0.60713	-1.97352	<0.001	0.00335914	0.261	2208	tags=45%, list=16%, signal=53%
D2	Sus vs Res	Negative	FLOTHO_PEDIATRIC_ALL_THERAPY_RESPONSE_UP	43	-0.575003	-1.97323	<0.001	0.0044039	0.31	1367	tags=40%, list=10%, signal=44%
D2	Sus vs Con	Negative	REACTOME_GAP_JUNCTION_TRAFFICKING	14	-0.775795	-1.97197	<0.001	0.0034255	0.267	2493	tags=79%, list=18%, signal=95%
D2	Sus vs Con	Negative	FLECHNER_PBL_KIDNEY_TRANSPLANT_OK_VS_DONOR_UP	127	-0.498141	-1.97195	<0.001	0.00341302	0.267	2741	tags=35%, list=19%, signal=44%
D2	Sus vs Con	Negative	BIOCARTA_PROTEASOME_PATHWAY	27	-0.662366	-1.97051	0.00424628	0.00343486	0.27	3733	tags=67%, list=27%, signal=91%
D2	Sus vs Res	Negative	LEE_EARLY_T_LYMPHOCYTE_UP	48	-0.553214	-1.96949	<0.001	0.00457946	0.321	2076	tags=38%, list=15%, signal=44%
D2	Res vs Con	Negative	SHAFFER_IRF4_TARGETS_IN_MYELOMA_VS_MATURE_B_LYMPHOCYTE	87	-0.499468	-1.96604	<0.001	0.00891216	0.294	1866	tags=33%, list=13%, signal=38%
D2	Res vs Con	Negative	REACTOME_SPHINGOLIPID_DE_NOVO_BIOSYNTHESIS	16	-0.726543	-1.96552	<0.001	0.00894821	0.298	1058	tags=38%, list=8%, signal=41%
D2	Sus vs Con	Negative	MALONEY_RESPONSE_TO_17AAG_DN	64	-0.55727	-1.96463	<0.001	0.00381107	0.297	2306	tags=39%, list=16%, signal=47%
D2	Sus vs Con	Negative	REACTOME_ADVANCED_GLYCOSYLATION_ENDPRODUCT_RECEPTOR_SIGNALING	8	-0.891361	-1.96358	<0.001	0.00382925	0.298	183	tags=38%, list=1%, signal=38%
D2	Sus vs Con	Negative	MA_MYELOID_DIFFERENTIATION_UP	30	-0.64292	-1.96281	<0.001	0.00385702	0.303	1488	tags=37%, list=11%, signal=41%
D2	Sus vs Con	Negative	SPIELMAN_LYMPHOBLAST_EUROPEAN_VS_ASIAN_UP	379	-0.431748	-1.96082	<0.001	0.00396094	0.311	2548	tags=28%, list=18%, signal=33%
D2	Sus vs Con	Negative	YAO_TEMPORAL_RESPONSE_TO_PROGESTERONE_CLUSTER_17	152	-0.476633	-1.96004	<0.001	0.00396651	0.313	2236	tags=31%, list=16%, signal=36%
D2	Sus vs Con	Negative	DANG_REGULATED_BY_MYC_DN	205	-0.462531	-1.95933	<0.001	0.00398358	0.317	3066	tags=38%, list=22%, signal=47%
D2	Sus vs Con	Negative	GALLUZZI_PERMEABILIZE_MITOCHONDRIA	37	-0.609725	-1.95865	<0.001	0.00402184	0.32	1899	tags=32%, list=14%, signal=37%
D2	Res vs Con	Negative	STARK_PREFRONTAL_CORTEX_22Q11_DELETION_DN	403	-0.412043	-1.95794	<0.001	0.00993715	0.337	2809	tags=29%, list=20%, signal=35%
D2	Res vs Con	Negative	SESTO_RESPONSE_TO_UV_C1	58	-0.537111	-1.95767	<0.001	0.00983668	0.339	3270	tags=48%, list=23%, signal=63%
D2	Sus vs Con	Negative	MILI_PSEUDOPODIA	31	-0.649001	-1.95671	<0.001	0.00412228	0.327	2564	tags=52%, list=18%, signal=63%
D2	Sus vs Con	Negative	HINATA_NFKB_TARGETS_FIBROBLAST_UP	60	-0.550796	-1.95653	<0.001	0.00410591	0.328	1242	tags=28%, list=9%, signal=31%
D2	Res vs Con	Negative	NELSON_RESPONSE_TO_ANDROGEN_UP	69	-0.521867	-1.95606	<0.001	0.0100505	0.349	2085	tags=39%, list=15%, signal=46%
B6	Sus vs Res	Negative	REACTOME_AMINE_LIGAND_BINDING_RECEPTORS	28	-0.644882	-1.95531	0.00217391	0.0387524	0.254	2964	tags=57%, list=21%, signal=72%
D2	Res vs Con	Negative	CUI_TCF21_TARGETS_2_DN	639	-0.3952	-1.95339	<0.001	0.010584	0.372	3355	tags=41%, list=24%, signal=51%
D2	Sus vs Con	Negative	CAFFAREL_RESPONSE_TO_THC_24HR_5_DN	44	-0.58611	-1.95336	<0.001	0.00435204	0.344	1528	tags=32%, list=11%, signal=36%
D2	Sus vs Con	Negative	MOOTHA_TCA	16	-0.743287	-1.95216	<0.001	0.00440732	0.348	1500	tags=50%, list=11%, signal=56%
D2	Sus vs Con	Negative	ZAMORA_NOS2_TARGETS_UP	58	-0.554941	-1.95214	<0.001	0.00437925	0.348	4423	tags=67%, list=31%, signal=98%
D2	Res vs Con	Negative	CHESLER_BRAIN_HIGHEST_EXPRESSION	36	-0.590526	-1.95035	<0.001	0.0106609	0.379	1425	tags=28%, list=10%, signal=31%
D2	Res vs Con	Negative	REACTOME_TRIGLYCERIDE_BIOSYNTHESIS	29	-0.635324	-1.95002	<0.001	0.0105343	0.38	2361	tags=45%, list=17%, signal=54%
D2	Res vs Con	Negative	FLECHNER_PBL_KIDNEY_TRANSPLANT_OK_VS_DONOR_DN	33	-0.597758	-1.94834	<0.001	0.010632	0.386	2166	tags=42%, list=15%, signal=50%
D2	Sus vs Con	Negative	BILANGES_SERUM_RESPONSE_TRANSLATION	23	-0.669894	-1.94832	<0.001	0.00467937	0.37	2466	tags=57%, list=18%, signal=68%
D2	Res vs Con	Negative	GUTIERREZ_MULTIPLE_MYELOMA_UP	26	-0.637277	-1.9479	<0.001	0.0105533	0.388	3026	tags=69%, list=22%, signal=88%
D2	Res vs Con	Negative	CROONQUIST_NRAS_VS_STROMAL_STIMULATION_UP	28	-0.631986	-1.94594	0.00245098	0.0107396	0.394	2378	tags=50%, list=17%, signal=60%
D2	Sus vs Con	Negative	VERRECCHIA_EARLY_RESPONSE_TO_TGFB1	52	-0.557948	-1.9448	<0.001	0.00500692	0.385	2247	tags=38%, list=16%, signal=46%
D2	Res vs Con	Negative	SENGUPTA_NASOPHARYNGEAL_CARCINOMA_WITH_LMP1_UP	271	-0.423395	-1.94443	<0.001	0.0108321	0.399	2713	tags=37%, list=19%, signal=45%
D2	Sus vs Con	Negative	REACTOME_ENOS_ACTIVATION_AND_REGULATION	17	-0.733487	-1.94441	<0.001	0.00501584	0.388	1305	tags=29%, list=9%, signal=32%
D2	Sus vs Res	Negative	DACOSTA_UV_RESPONSE_VIA_ERCC3_UP	254	-0.435644	-1.94416	<0.001	0.0069116	0.446	2773	tags=36%, list=20%, signal=44%
D2	Sus vs Con	Negative	NADLER_OBESITY_UP	51	-0.570522	-1.94358	<0.001	0.00501453	0.388	2851	tags=43%, list=20%, signal=54%
B6	Sus vs Res	Negative	MCCLUNG_CREB1_TARGETS_UP	86	-0.518805	-1.94336	<0.001	0.0402456	0.301	1298	tags=28%, list=9%, signal=31%
D2	Sus vs Con	Negative	ZHONG_SECRETOME_OF_LUNG_CANCER_AND_ENDOTHELIUM	57	-0.546679	-1.9417	<0.001	0.00512481	0.399	2876	tags=56%, list=20%, signal=70%
D2	Res vs Con	Negative	KEGG_BIOSYNTHESIS_OF_UNSATURATED_FATTY_ACIDS	19	-0.687192	-1.93974	<0.001	0.0114935	0.421	1015	tags=37%, list=7%, signal=40%
D2	Res vs Con	Negative	SWEET_LUNG_CANCER_KRAS_DN	311	-0.413668	-1.93971	<0.001	0.0113442	0.421	2266	tags=32%, list=16%, signal=37%
D2	Sus vs Con	Negative	KEGG_SPLICEOSOME	88	-0.515325	-1.93959	<0.001	0.00525246	0.408	2782	tags=36%, list=20%, signal=45%
D2	Res vs Con	Negative	KEGG_ALZHEIMERS_DISEASE	134	-0.462305	-1.93943	<0.001	0.0113022	0.426	3684	tags=45%, list=26%, signal=60%
D2	Sus vs Res	Negative	HOFFMANN_LARGE_TO_SMALL_PRE_BII_LYMPHOCYTE_UP	115	-0.470855	-1.93902	<0.001	0.0072294	0.465	2336	tags=30%, list=17%, signal=36%
D2	Res vs Con	Negative	CROONQUIST_NRAS_SIGNALING_UP	25	-0.641883	-1.93778	<0.001	0.0114851	0.434	2349	tags=48%, list=17%, signal=58%
D2	Sus vs Con	Negative	SEIDEN_ONCOGENESIS_BY_MET	60	-0.542412	-1.93595	<0.001	0.00556764	0.428	1777	tags=28%, list=13%, signal=32%
D2	Res vs Con	Negative	SESTO_RESPONSE_TO_UV_C2	39	-0.572606	-1.93583	<0.001	0.0116993	0.441	2552	tags=44%, list=18%, signal=53%
B6	Sus vs Res	Negative	BERNARD_PPAPDC1B_TARGETS_DN	43	-0.591527	-1.93379	<0.001	0.0414061	0.356	1690	tags=35%, list=12%, signal=40%
D2	Sus vs Con	Negative	KEGG_PATHOGENIC_ESCHERICHIA_COLI_INFECTION	39	-0.591354	-1.93245	<0.001	0.0058678	0.447	1342	tags=31%, list=10%, signal=34%
D2	Sus vs Con	Negative	DORN_ADENOVIRUS_INFECTION_24HR_DN	35	-0.617391	-1.93242	<0.001	0.00583245	0.447	2638	tags=43%, list=19%, signal=53%
B6	Sus vs Res	Negative	LIN_NPAS4_TARGETS_DN	54	-0.557461	-1.9318	<0.001	0.0380119	0.365	3198	tags=50%, list=23%, signal=64%
D2	Sus vs Res	Negative	DAIRKEE_TERT_TARGETS_UP	285	-0.418628	-1.93133	<0.001	0.00803041	0.503	2626	tags=35%, list=19%, signal=42%
D2	Sus vs Con	Negative	SHEN_SMARCA2_TARGETS_UP	345	-0.430454	-1.93088	<0.001	0.00591518	0.453	3405	tags=38%, list=24%, signal=49%
D2	Sus vs Con	Negative	DORN_ADENOVIRUS_INFECTION_12HR_DN	25	-0.661301	-1.93054	<0.001	0.00591876	0.454	2638	tags=52%, list=19%, signal=64%
D2	Res vs Con	Negative	LEIN_MEDULLA_MARKERS	63	-0.5161	-1.93029	<0.001	0.0125085	0.467	1250	tags=33%, list=9%, signal=36%
D2	Res vs Con	Negative	LU_EZH2_TARGETS_DN	277	-0.415123	-1.93016	<0.001	0.0123951	0.469	2645	tags=35%, list=19%, signal=42%
B6	Sus vs Res	Negative	REACTOME_MAP_KINASE_ACTIVATION_IN_TLR_CASCADE	43	-0.586011	-1.92825	<0.001	0.0362137	0.383	1380	tags=28%, list=10%, signal=31%
D2	Res vs Con	Negative	ZHAN_LATE_DIFFERENTIATION_GENES_UP	30	-0.619268	-1.92772	<0.001	0.0126911	0.482	2036	tags=47%, list=14%, signal=54%
D2	Sus vs Con	Negative	SESTO_RESPONSE_TO_UV_C0	89	-0.515016	-1.9261	<0.001	0.00632578	0.48	3029	tags=36%, list=22%, signal=46%
D2	Sus vs Res	Negative	HWANG_PROSTATE_CANCER_MARKERS	22	-0.669695	-1.92599	<0.001	0.00866682	0.532	1305	tags=32%, list=9%, signal=35%
D2	Sus vs Con	Negative	LEE_LIVER_CANCER_E2F1_DN	30	-0.634872	-1.92582	<0.001	0.00629816	0.481	2536	tags=50%, list=18%, signal=61%
D2	Sus vs Con	Negative	HOLLEMAN_VINCRISTINE_RESISTANCE_ALL_DN	14	-0.744336	-1.92505	0.00215517	0.00635709	0.488	1332	tags=64%, list=9%, signal=71%
D2	Sus vs Res	Negative	REACTOME_ADP_SIGNALLING_THROUGH_P2RY12	20	-0.663786	-1.92483	<0.001	0.0087673	0.543	984	tags=35%, list=7%, signal=38%
D2	Res vs Con	Negative	KAAB_HEART_ATRIUM_VS_VENTRICLE_DN	214	-0.432277	-1.92483	<0.001	0.0131895	0.505	2822	tags=38%, list=20%, signal=47%
D2	Res vs Con	Negative	TAKEDA_TARGETS_OF_NUP98_HOXA9_FUSION_8D_UP	92	-0.476605	-1.92478	<0.001	0.0130344	0.505	2926	tags=43%, list=21%, signal=55%
D2	Res vs Con	Negative	NIELSEN_GIST	78	-0.500789	-1.92382	<0.001	0.0131274	0.514	1641	tags=35%, list=12%, signal=39%
D2	Res vs Con	Negative	BIOCARTA_GSK3_PATHWAY	26	-0.62293	-1.92377	0.00234192	0.0129766	0.514	1892	tags=38%, list=13%, signal=44%
D2	Sus vs Res	Negative	REACTOME_FORMATION_OF_ATP_BY_CHEMIOSMOTIC_COUPLING	13	-0.75062	-1.92307	<0.001	0.00889998	0.555	2736	tags=85%, list=19%, signal=105%
D2	Sus vs Con	Negative	PASINI_SUZ12_TARGETS_DN	269	-0.441082	-1.92302	<0.001	0.00656464	0.503	3480	tags=46%, list=25%, signal=60%
D2	Sus vs Res	Negative	BENPORATH_MYC_TARGETS_WITH_EBOX	182	-0.440288	-1.92291	<0.001	0.00882194	0.555	1799	tags=27%, list=13%, signal=30%
D2	Sus vs Res	Negative	NATSUME_RESPONSE_TO_INTERFERON_BETA_DN	41	-0.565564	-1.92278	<0.001	0.00875652	0.556	1220	tags=37%, list=9%, signal=40%
D2	Sus vs Con	Negative	MODY_HIPPOCAMPUS_POSTNATAL	62	-0.54184	-1.92192	<0.001	0.00661075	0.51	2621	tags=45%, list=19%, signal=55%
D2	Res vs Con	Negative	REACTOME_GAP_JUNCTION_DEGRADATION	9	-0.817818	-1.92034	0.00220264	0.0137589	0.539	1819	tags=56%, list=13%, signal=64%
B6	Sus vs Res	Negative	PID_LPA4_PATHWAY	14	-0.755378	-1.92014	<0.001	0.037272	0.425	1021	tags=43%, list=7%, signal=46%
D2	Sus vs Res	Negative	ZHONG_SECRETOME_OF_LUNG_CANCER_AND_ENDOTHELIUM	57	-0.523443	-1.92005	<0.001	0.00918383	0.579	3501	tags=54%, list=25%, signal=72%
D2	Res vs Con	Negative	MILI_PSEUDOPODIA	31	-0.616236	-1.91891	<0.001	0.0139624	0.549	2390	tags=42%, list=17%, signal=50%
B6	Sus vs Res	Negative	KEGG_GLYCOSAMINOGLYCAN_BIOSYNTHESIS_HEPARAN_SULFATE	24	-0.650002	-1.91862	0.00191205	0.0355833	0.441	3738	tags=67%, list=27%, signal=91%
D2	Sus vs Con	Negative	REACTOME_AMYLOIDS	28	-0.634393	-1.91788	<0.001	0.00701218	0.527	1136	tags=25%, list=8%, signal=27%
D2	Res vs Con	Negative	YANAGIHARA_ESX1_TARGETS	27	-0.628503	-1.91685	0.00227273	0.0144503	0.564	1819	tags=44%, list=13%, signal=51%
D2	Sus vs Con	Negative	REACTOME_EGFR_DOWNREGULATION	24	-0.649813	-1.91533	0.00217865	0.00724955	0.543	1678	tags=38%, list=12%, signal=43%
D2	Res vs Con	Negative	YOSHIMURA_MAPK8_TARGETS_DN	293	-0.411911	-1.91456	<0.001	0.014788	0.575	3714	tags=41%, list=26%, signal=54%
D2	Res vs Con	Negative	PID_MET_PATHWAY	71	-0.498888	-1.91416	<0.001	0.0147496	0.577	2965	tags=42%, list=21%, signal=53%
D2	Sus vs Res	Negative	SHEPARD_BMYB_TARGETS	51	-0.531856	-1.91407	<0.001	0.0100582	0.619	3266	tags=51%, list=23%, signal=66%
B6	Sus vs Res	Negative	REACTOME_ERK_MAPK_TARGETS	21	-0.687208	-1.9136	<0.001	0.035457	0.466	1380	tags=43%, list=10%, signal=47%
D2	Res vs Con	Negative	IVANOVA_HEMATOPOIESIS_MATURE_CELL	202	-0.432627	-1.91301	<0.001	0.0148301	0.58	3056	tags=37%, list=22%, signal=47%
D2	Sus vs Con	Negative	AKL_HTLV1_INFECTION_UP	21	-0.678756	-1.91293	<0.001	0.00742871	0.551	3060	tags=67%, list=22%, signal=85%
D2	Sus vs Con	Negative	JIANG_HYPOXIA_NORMAL	243	-0.442916	-1.91227	<0.001	0.00750594	0.558	2087	tags=29%, list=15%, signal=34%
D2	Sus vs Res	Negative	OLSSON_E2F3_TARGETS_DN	32	-0.600562	-1.91202	<0.001	0.0102034	0.631	978	tags=31%, list=7%, signal=34%
D2	Sus vs Res	Negative	ODONNELL_TFRC_TARGETS_DN	84	-0.487521	-1.9111	<0.001	0.0102099	0.634	1195	tags=21%, list=9%, signal=23%
D2	Sus vs Con	Negative	PICCALUGA_ANGIOIMMUNOBLASTIC_LYMPHOMA_UP	163	-0.463936	-1.91014	<0.001	0.0076721	0.566	3022	tags=42%, list=21%, signal=53%
D2	Res vs Con	Negative	APRELIKOVA_BRCA1_TARGETS	41	-0.571044	-1.9101	0.00263852	0.0152056	0.589	1706	tags=29%, list=12%, signal=33%
D2	Res vs Con	Negative	QI_HYPOXIA	118	-0.460246	-1.90922	<0.001	0.0153164	0.596	1880	tags=29%, list=13%, signal=33%
D2	Sus vs Con	Negative	TURASHVILI_BREAST_DUCTAL_CARCINOMA_VS_LOBULAR_NORMAL_DN	32	-0.630884	-1.90821	<0.001	0.00788324	0.578	2750	tags=50%, list=20%, signal=62%
D2	Sus vs Con	Negative	MORI_MATURE_B_LYMPHOCYTE_DN	62	-0.538754	-1.9072	<0.001	0.00793805	0.582	1978	tags=32%, list=14%, signal=37%
D2	Sus vs Con	Negative	NAKAMURA_TUMOR_ZONE_PERIPHERAL_VS_CENTRAL_UP	200	-0.453981	-1.90623	<0.001	0.0080179	0.585	2007	tags=24%, list=14%, signal=28%
D2	Res vs Con	Negative	JOHNSTONE_PARVB_TARGETS_1_DN	40	-0.553702	-1.90621	<0.001	0.015746	0.618	2385	tags=45%, list=17%, signal=54%
D2	Sus vs Con	Negative	MARTORIATI_MDM4_TARGETS_NEUROEPITHELIUM_DN	127	-0.477113	-1.9059	<0.001	0.00800075	0.586	3314	tags=46%, list=24%, signal=59%
D2	Sus vs Con	Negative	PID_HDAC_CLASSII_PATHWAY	30	-0.623529	-1.90431	<0.001	0.00810757	0.591	355	tags=23%, list=3%, signal=24%
D2	Sus vs Con	Negative	PID_AJDISS_2PATHWAY	42	-0.579049	-1.90373	<0.001	0.00814257	0.595	1938	tags=31%, list=14%, signal=36%
D2	Sus vs Res	Negative	ZHOU_CELL_CYCLE_GENES_IN_IR_RESPONSE_24HR	87	-0.486779	-1.9027	<0.001	0.0113305	0.683	2231	tags=31%, list=16%, signal=37%
D2	Res vs Con	Negative	GOLDRATH_HOMEOSTATIC_PROLIFERATION	149	-0.44516	-1.90225	<0.001	0.0163763	0.632	3812	tags=49%, list=27%, signal=67%
D2	Sus vs Con	Negative	WONG_EMBRYONIC_STEM_CELL_CORE	274	-0.436216	-1.90198	<0.001	0.00829789	0.605	1539	tags=21%, list=11%, signal=23%
D2	Sus vs Con	Negative	REACTOME_ER_PHAGOSOME_PATHWAY	51	-0.550142	-1.90153	<0.001	0.00827956	0.606	2640	tags=41%, list=19%, signal=51%
D2	Sus vs Con	Negative	BHATTACHARYA_EMBRYONIC_STEM_CELL	65	-0.52488	-1.90133	<0.001	0.00826138	0.607	2754	tags=40%, list=20%, signal=50%
D2	Sus vs Res	Negative	LIN_MELANOMA_COPY_NUMBER_DN	36	-0.568988	-1.90127	<0.001	0.0115315	0.693	744	tags=25%, list=5%, signal=26%
D2	Sus vs Res	Negative	VANDESLUIS_COMMD1_TARGETS_GROUP_3_DN	25	-0.621327	-1.90091	0.00192308	0.0114752	0.695	1577	tags=36%, list=11%, signal=40%
D2	Sus vs Con	Negative	KOBAYASHI_EGFR_SIGNALING_6HR_DN	12	-0.777891	-1.89958	<0.001	0.00852722	0.62	832	tags=33%, list=6%, signal=35%
D2	Sus vs Res	Negative	GREENBAUM_E2A_TARGETS_UP	26	-0.611122	-1.89915	0.00186916	0.0115906	0.701	270	tags=15%, list=2%, signal=16%
D2	Sus vs Res	Negative	BRACHAT_RESPONSE_TO_METHOTREXATE_DN	25	-0.621573	-1.89901	<0.001	0.0114955	0.702	1720	tags=44%, list=12%, signal=50%
D2	Res vs Con	Negative	PLASARI_TGFB1_SIGNALING_VIA_NFIC_1HR_UP	21	-0.65898	-1.89747	0.00232558	0.0173261	0.655	1802	tags=48%, list=13%, signal=55%
D2	Sus vs Con	Negative	MCCLUNG_DELTA_FOSB_TARGETS_2WK	39	-0.584953	-1.89644	0.00424628	0.00896276	0.642	2390	tags=46%, list=17%, signal=55%
D2	Res vs Con	Negative	MOOTHA_HUMAN_MITODB_6_2002	374	-0.401476	-1.89628	<0.001	0.0175251	0.664	2996	tags=33%, list=21%, signal=41%
D2	Sus vs Con	Negative	REACTOME_ANTIGEN_PROCESSING_CROSS_PRESENTATION	63	-0.53535	-1.89552	<0.001	0.0090526	0.65	2463	tags=37%, list=18%, signal=44%
D2	Sus vs Con	Negative	KIM_ALL_DISORDERS_DURATION_CORR_DN	127	-0.475019	-1.89548	<0.001	0.0090052	0.65	2383	tags=32%, list=17%, signal=39%
D2	Sus vs Con	Negative	FERRANDO_T_ALL_WITH_MLL_ENL_FUSION_DN	69	-0.528999	-1.89546	<0.001	0.0089583	0.65	1643	tags=28%, list=12%, signal=31%
D2	Res vs Con	Negative	JOHNSTONE_PARVB_TARGETS_2_DN	257	-0.418587	-1.89534	<0.001	0.0176744	0.672	3522	tags=41%, list=25%, signal=54%
D2	Sus vs Con	Negative	LOPEZ_MBD_TARGETS	715	-0.400164	-1.8946	<0.001	0.00902907	0.659	2393	tags=27%, list=17%, signal=31%
D2	Sus vs Con	Negative	PID_PI3KCI_AKT_PATHWAY	29	-0.62821	-1.89422	<0.001	0.00904962	0.663	1093	tags=28%, list=8%, signal=30%
D2	Sus vs Con	Negative	COLIN_PILOCYTIC_ASTROCYTOMA_VS_GLIOBLASTOMA_DN	24	-0.670148	-1.89404	<0.001	0.00902804	0.665	3337	tags=63%, list=24%, signal=82%
D2	Sus vs Con	Negative	KANG_DOXORUBICIN_RESISTANCE_DN	15	-0.737128	-1.89352	<0.001	0.00905595	0.67	1084	tags=33%, list=8%, signal=36%
D2	Res vs Con	Negative	REACTOME_METABOLISM_OF_LIPIDS_AND_LIPOPROTEINS	318	-0.407591	-1.89331	<0.001	0.0179937	0.682	2763	tags=33%, list=20%, signal=40%
D2	Res vs Con	Negative	MOOTHA_TCA	16	-0.699684	-1.89151	0.00480769	0.0183534	0.694	2451	tags=56%, list=17%, signal=68%
D2	Sus vs Res	Negative	MARKEY_RB1_ACUTE_LOF_UP	173	-0.437037	-1.89149	<0.001	0.012827	0.741	1855	tags=24%, list=13%, signal=27%
D2	Res vs Con	Negative	AKL_HTLV1_INFECTION_DN	44	-0.547558	-1.89147	<0.001	0.0181752	0.694	2781	tags=45%, list=20%, signal=56%
D2	Sus vs Con	Negative	HONMA_DOCETAXEL_RESISTANCE	26	-0.626941	-1.89108	0.00212766	0.00929054	0.684	2240	tags=42%, list=16%, signal=50%
D2	Sus vs Con	Negative	JIANG_HYPOXIA_VIA_VHL	29	-0.605838	-1.88873	<0.001	0.00951466	0.695	2032	tags=34%, list=14%, signal=40%
D2	Sus vs Res	Negative	BURTON_ADIPOGENESIS_3	77	-0.492529	-1.88846	<0.001	0.0131509	0.754	1179	tags=19%, list=8%, signal=21%
D2	Sus vs Con	Negative	RUTELLA_RESPONSE_TO_HGF_UP	309	-0.430953	-1.88782	<0.001	0.00953265	0.698	2921	tags=36%, list=21%, signal=45%
D2	Sus vs Con	Negative	SWEET_LUNG_CANCER_KRAS_DN	311	-0.420715	-1.88755	<0.001	0.00950962	0.698	1721	tags=27%, list=12%, signal=30%
D2	Sus vs Con	Negative	HU_ANGIOGENESIS_DN	30	-0.615689	-1.88751	<0.001	0.00947004	0.699	2635	tags=50%, list=19%, signal=61%
D2	Sus vs Con	Negative	GRAHAM_CML_QUIESCENT_VS_NORMAL_QUIESCENT_DN	26	-0.632827	-1.8875	<0.001	0.00942316	0.699	549	tags=19%, list=4%, signal=20%
D2	Res vs Con	Negative	KEGG_OXIDATIVE_PHOSPHORYLATION	99	-0.473691	-1.88739	<0.001	0.0190194	0.719	3684	tags=51%, list=26%, signal=68%
D2	Sus vs Con	Negative	KEGG_VASOPRESSIN_REGULATED_WATER_REABSORPTION	38	-0.587506	-1.88622	<0.001	0.00960136	0.708	2737	tags=47%, list=19%, signal=59%
D2	Res vs Con	Negative	JOSEPH_RESPONSE_TO_SODIUM_BUTYRATE_UP	23	-0.630016	-1.8844	<0.001	0.0196375	0.728	2631	tags=43%, list=19%, signal=53%
D2	Sus vs Con	Negative	WU_HBX_TARGETS_2_UP	17	-0.701089	-1.88371	<0.001	0.00993551	0.72	1601	tags=47%, list=11%, signal=53%
D2	Sus vs Con	Negative	SIG_REGULATION_OF_THE_ACTIN_CYTOSKELETON_BY_RHO_GTPASES	28	-0.620814	-1.88356	<0.001	0.00989488	0.72	2072	tags=46%, list=15%, signal=54%
D2	Sus vs Con	Negative	DORN_ADENOVIRUS_INFECTION_32HR_DN	30	-0.599241	-1.88354	<0.001	0.00984684	0.72	2638	tags=40%, list=19%, signal=49%
D2	Res vs Con	Negative	OUELLET_OVARIAN_CANCER_INVASIVE_VS_LMP_UP	98	-0.465273	-1.88281	<0.001	0.0198625	0.738	1486	tags=28%, list=11%, signal=31%
D2	Sus vs Res	Negative	CAFFAREL_RESPONSE_TO_THC_24HR_5_DN	44	-0.541643	-1.88263	<0.001	0.0143132	0.791	1250	tags=30%, list=9%, signal=32%
D2	Res vs Con	Negative	PLASARI_TGFB1_SIGNALING_VIA_NFIC_10HR_UP	40	-0.553598	-1.88256	<0.001	0.0196914	0.738	1164	tags=38%, list=8%, signal=41%
D2	Sus vs Con	Negative	FLECHNER_PBL_KIDNEY_TRANSPLANT_REJECTED_VS_OK_DN	40	-0.575096	-1.88249	0.00213675	0.00992504	0.726	2663	tags=40%, list=19%, signal=49%
D2	Sus vs Res	Negative	KIM_ALL_DISORDERS_DURATION_CORR_DN	127	-0.448955	-1.88224	<0.001	0.0143132	0.794	2873	tags=37%, list=20%, signal=46%
D2	Sus vs Con	Negative	REACTOME_DESTABILIZATION_OF_MRNA_BY_AUF1_HNRNP_D0	45	-0.562178	-1.88142	<0.001	0.00999434	0.734	3733	tags=60%, list=27%, signal=81%
D2	Sus vs Con	Negative	REACTOME_SEMA4D_INDUCED_CELL_MIGRATION_AND_GROWTH_CONE_COLLAPSE	23	-0.637408	-1.88117	<0.001	0.00999348	0.738	2118	tags=43%, list=15%, signal=51%
D2	Sus vs Res	Negative	REACTOME_RNA_POL_I_PROMOTER_OPENING	19	-0.651752	-1.88067	<0.001	0.0144556	0.805	1842	tags=53%, list=13%, signal=60%
D2	Sus vs Con	Negative	SWEET_KRAS_ONCOGENIC_SIGNATURE	68	-0.514466	-1.88057	<0.001	0.0100071	0.74	2583	tags=40%, list=18%, signal=48%
D2	Sus vs Con	Negative	LEE_AGING_NEOCORTEX_UP	80	-0.504337	-1.88043	<0.001	0.0099674	0.74	2190	tags=36%, list=16%, signal=43%
D2	Res vs Con	Negative	STEIN_ESRRA_TARGETS	412	-0.39992	-1.88022	<0.001	0.0201203	0.747	3672	tags=43%, list=26%, signal=57%
D2	Sus vs Res	Negative	MACLACHLAN_BRCA1_TARGETS_UP	17	-0.694832	-1.87907	<0.001	0.0146604	0.808	1379	tags=35%, list=10%, signal=39%
D2	Sus vs Res	Negative	BOHN_PRIMARY_IMMUNODEFICIENCY_SYNDROM_UP	36	-0.57508	-1.87859	<0.001	0.0146187	0.81	2162	tags=36%, list=15%, signal=43%
D2	Sus vs Con	Negative	KANG_AR_TARGETS_DN	14	-0.748652	-1.87798	0.00222717	0.0102733	0.756	2019	tags=57%, list=14%, signal=67%
D2	Sus vs Con	Negative	FU_INTERACT_WITH_ALKBH8	11	-0.788317	-1.87769	<0.001	0.0102629	0.757	32	tags=18%, list=0%, signal=18%
D2	Sus vs Res	Negative	BRACHAT_RESPONSE_TO_CAMPTOTHECIN_DN	38	-0.554892	-1.87749	<0.001	0.0147178	0.817	2375	tags=37%, list=17%, signal=44%
D2	Res vs Con	Negative	KEGG_STEROID_BIOSYNTHESIS	13	-0.7289	-1.87697	<0.001	0.0209833	0.767	1653	tags=54%, list=12%, signal=61%
D2	Res vs Con	Negative	DELACROIX_RAR_TARGETS_DN	18	-0.662282	-1.87637	0.00234192	0.0209815	0.768	1705	tags=39%, list=12%, signal=44%
D2	Sus vs Res	Negative	LUI_TARGETS_OF_PAX8_PPARG_FUSION	24	-0.627922	-1.87602	<0.001	0.014879	0.82	2321	tags=50%, list=17%, signal=60%
D2	Res vs Con	Negative	SHAFFER_IRF4_MULTIPLE_MYELOMA_PROGRAM	33	-0.575874	-1.87482	<0.001	0.0211419	0.776	1127	tags=33%, list=8%, signal=36%
D2	Res vs Con	Negative	GAVIN_PDE3B_TARGETS	15	-0.699168	-1.87436	<0.001	0.0211822	0.78	2935	tags=53%, list=21%, signal=67%
D2	Sus vs Con	Negative	TOOKER_GEMCITABINE_RESISTANCE_DN	109	-0.478501	-1.8732	<0.001	0.0109868	0.784	2796	tags=38%, list=20%, signal=47%
D2	Res vs Con	Negative	GRAHAM_NORMAL_QUIESCENT_VS_NORMAL_DIVIDING_UP	36	-0.557674	-1.8721	0.00253165	0.0215767	0.789	2550	tags=39%, list=18%, signal=47%
D2	Sus vs Con	Negative	REACTOME_GAP_JUNCTION_DEGRADATION	9	-0.807726	-1.87163	0.00215054	0.011124	0.787	2466	tags=89%, list=18%, signal=108%
D2	Sus vs Res	Negative	HEDENFALK_BREAST_CANCER_BRACX_UP	16	-0.689072	-1.86876	0.00196078	0.0162403	0.852	1975	tags=50%, list=14%, signal=58%
D2	Res vs Con	Negative	WONG_MITOCHONDRIA_GENE_MODULE	198	-0.42322	-1.8684	<0.001	0.0223363	0.806	2931	tags=35%, list=21%, signal=44%
D2	Sus vs Con	Negative	WANG_TUMOR_INVASIVENESS_DN	175	-0.450873	-1.86839	<0.001	0.0116142	0.8	2824	tags=32%, list=20%, signal=40%
D2	Sus vs Res	Negative	GILDEA_METASTASIS	18	-0.66282	-1.86837	<0.001	0.0161604	0.852	3347	tags=61%, list=24%, signal=80%
D2	Sus vs Con	Negative	ENK_UV_RESPONSE_KERATINOCYTE_UP	406	-0.408311	-1.8673	<0.001	0.0117478	0.812	3058	tags=34%, list=22%, signal=43%
D2	Sus vs Con	Negative	KIM_MYC_AMPLIFICATION_TARGETS_UP	155	-0.458748	-1.86643	<0.001	0.0118359	0.815	2969	tags=39%, list=21%, signal=49%
D2	Sus vs Con	Negative	BIOCARTA_NDKDYNAMIN_PATHWAY	17	-0.705353	-1.866	<0.001	0.0118333	0.816	1344	tags=47%, list=10%, signal=52%
D2	Sus vs Res	Negative	GUENTHER_GROWTH_SPHERICAL_VS_ADHERENT_UP	17	-0.692019	-1.86555	0.00209205	0.0165812	0.86	2368	tags=47%, list=17%, signal=57%
D2	Sus vs Con	Negative	PLASARI_TGFB1_SIGNALING_VIA_NFIC_1HR_DN	81	-0.497252	-1.8653	<0.001	0.0118462	0.819	684	tags=19%, list=5%, signal=19%
D2	Sus vs Con	Negative	REACTOME_CITRIC_ACID_CYCLE_TCA_CYCLE	19	-0.685122	-1.86481	<0.001	0.0118439	0.821	1676	tags=42%, list=12%, signal=48%
D2	Sus vs Con	Negative	CAFFAREL_RESPONSE_TO_THC_24HR_5_UP	26	-0.635984	-1.8636	<0.001	0.012024	0.824	1653	tags=35%, list=12%, signal=39%
D2	Sus vs Res	Negative	TIEN_INTESTINE_PROBIOTICS_2HR_UP	21	-0.633607	-1.86333	<0.001	0.0169361	0.87	2049	tags=48%, list=15%, signal=56%
D2	Sus vs Con	Negative	BAELDE_DIABETIC_NEPHROPATHY_DN	352	-0.416678	-1.86253	<0.001	0.0122386	0.83	2077	tags=28%, list=15%, signal=32%
D2	Sus vs Con	Negative	SABATES_COLORECTAL_ADENOMA_DN	148	-0.45881	-1.85962	<0.001	0.0126624	0.84	2924	tags=44%, list=21%, signal=55%
D2	Res vs Con	Negative	BIOCARTA_LONGEVITY_PATHWAY	13	-0.722212	-1.85941	0.00221729	0.0246752	0.842	1982	tags=46%, list=14%, signal=54%
D2	Sus vs Res	Negative	REACTOME_DEPOSITION_OF_NEW_CENPA_CONTAINING_NUCLEOSOMES_AT_THE_CENTROMERE	24	-0.626632	-1.85921	<0.001	0.0177958	0.882	3278	tags=54%, list=23%, signal=71%
D2	Sus vs Con	Negative	FAELT_B_CLL_WITH_VH3_21_DN	41	-0.573509	-1.85888	0.00224719	0.0126993	0.843	2391	tags=41%, list=17%, signal=50%
D2	Res vs Con	Negative	LEIN_PONS_MARKERS	81	-0.477957	-1.85842	<0.001	0.0247836	0.844	1225	tags=33%, list=9%, signal=36%
D2	Sus vs Res	Negative	MARTINEZ_RESPONSE_TO_TRABECTEDIN_UP	57	-0.511695	-1.85722	<0.001	0.0181857	0.891	3451	tags=60%, list=25%, signal=79%
D2	Sus vs Res	Negative	CAFFAREL_RESPONSE_TO_THC_24HR_3_DN	12	-0.740209	-1.85718	0.00384615	0.0180414	0.891	2496	tags=50%, list=18%, signal=61%
D2	Res vs Con	Negative	YAGI_AML_SURVIVAL	95	-0.458775	-1.85667	<0.001	0.0252305	0.857	2666	tags=33%, list=19%, signal=40%
D2	Res vs Con	Negative	REACTOME_METAL_ION_SLC_TRANSPORTERS	18	-0.666088	-1.85559	<0.001	0.0252201	0.858	1861	tags=33%, list=13%, signal=38%
D2	Sus vs Res	Negative	WONG_MITOCHONDRIA_GENE_MODULE	198	-0.42248	-1.8547	<0.001	0.0184252	0.897	2527	tags=36%, list=18%, signal=43%
D2	Sus vs Res	Negative	REACTOME_G_PROTEIN_ACTIVATION	24	-0.619727	-1.85462	0.00389105	0.0182812	0.897	1353	tags=33%, list=10%, signal=37%
D2	Sus vs Con	Negative	MARTENS_TRETINOIN_RESPONSE_DN	518	-0.398222	-1.85394	<0.001	0.0136579	0.859	2285	tags=27%, list=16%, signal=31%
D2	Res vs Con	Negative	LIU_VAV3_PROSTATE_CARCINOGENESIS_UP	65	-0.494072	-1.85341	0.00280899	0.0258756	0.868	2139	tags=35%, list=15%, signal=42%
D2	Sus vs Con	Negative	RAMPON_ENRICHED_LEARNING_ENVIRONMENT_EARLY_UP	14	-0.734114	-1.85307	0.00419287	0.013727	0.863	1411	tags=57%, list=10%, signal=63%
D2	Sus vs Con	Negative	PID_ERBB1_DOWNSTREAM_PATHWAY	98	-0.489068	-1.85285	<0.001	0.0136881	0.863	1323	tags=19%, list=9%, signal=21%
D2	Sus vs Con	Negative	BIOCARTA_LONGEVITY_PATHWAY	13	-0.746055	-1.85143	0.00215517	0.0138834	0.868	951	tags=38%, list=7%, signal=41%
D2	Sus vs Res	Negative	GRAHAM_CML_QUIESCENT_VS_NORMAL_QUIESCENT_UP	59	-0.506634	-1.85053	<0.001	0.0191222	0.909	1950	tags=32%, list=14%, signal=37%
D2	Sus vs Res	Negative	ZHOU_CELL_CYCLE_GENES_IN_IR_RESPONSE_6HR	60	-0.506944	-1.85053	<0.001	0.0189751	0.909	2379	tags=37%, list=17%, signal=44%
D2	Sus vs Con	Negative	ONKEN_UVEAL_MELANOMA_DN	427	-0.4021	-1.84807	<0.001	0.0145341	0.881	2750	tags=32%, list=20%, signal=39%
D2	Res vs Con	Negative	LEE_LIVER_CANCER_DENA_DN	32	-0.565244	-1.84797	<0.001	0.0277026	0.888	2899	tags=38%, list=21%, signal=47%
D2	Sus vs Res	Negative	HINATA_NFKB_TARGETS_KERATINOCYTE_DN	14	-0.700967	-1.84688	<0.001	0.0197296	0.914	2175	tags=43%, list=15%, signal=51%
D2	Res vs Con	Negative	GUO_TARGETS_OF_IRS1_AND_IRS2	78	-0.474514	-1.84681	<0.001	0.0279014	0.891	1651	tags=22%, list=12%, signal=25%
D2	Res vs Con	Negative	AZARE_NEOPLASTIC_TRANSFORMATION_BY_STAT3_UP	83	-0.477992	-1.84651	<0.001	0.0277653	0.891	2704	tags=45%, list=19%, signal=55%
D2	Res vs Con	Negative	BORCZUK_MALIGNANT_MESOTHELIOMA_UP	250	-0.406093	-1.84637	<0.001	0.027592	0.891	2971	tags=32%, list=21%, signal=40%
D2	Sus vs Res	Negative	LI_WILMS_TUMOR_ANAPLASTIC_UP	13	-0.712495	-1.84544	0.00203666	0.0199705	0.919	1164	tags=31%, list=8%, signal=34%
D2	Sus vs Con	Negative	ZHAN_MULTIPLE_MYELOMA_SUBGROUPS	28	-0.620426	-1.84474	<0.001	0.015215	0.893	2291	tags=36%, list=16%, signal=43%
D2	Sus vs Con	Negative	YAO_TEMPORAL_RESPONSE_TO_PROGESTERONE_CLUSTER_9	50	-0.5395	-1.84439	<0.001	0.0152479	0.894	2583	tags=38%, list=18%, signal=46%
D2	Sus vs Con	Negative	LU_AGING_BRAIN_DN	137	-0.453917	-1.8439	<0.001	0.0152936	0.896	2274	tags=31%, list=16%, signal=36%
D2	Res vs Con	Negative	WAMUNYOKOLI_OVARIAN_CANCER_LMP_DN	152	-0.434911	-1.84245	<0.001	0.028993	0.904	2666	tags=34%, list=19%, signal=41%
D2	Sus vs Con	Negative	KEGG_ALANINE_ASPARTATE_AND_GLUTAMATE_METABOLISM	27	-0.61705	-1.84119	<0.001	0.0158321	0.906	1517	tags=41%, list=11%, signal=46%
D2	Sus vs Con	Negative	NING_CHRONIC_OBSTRUCTIVE_PULMONARY_DISEASE_UP	115	-0.469152	-1.84065	<0.001	0.0158612	0.906	1680	tags=27%, list=12%, signal=30%
D2	Sus vs Res	Negative	LAIHO_COLORECTAL_CANCER_SERRATED_UP	94	-0.462657	-1.84058	<0.001	0.0212804	0.927	1130	tags=18%, list=8%, signal=20%
D2	Res vs Con	Negative	EHLERS_ANEUPLOIDY_UP	29	-0.600101	-1.84042	<0.001	0.0293769	0.909	1172	tags=34%, list=8%, signal=38%
D2	Res vs Con	Negative	GARGALOVIC_RESPONSE_TO_OXIDIZED_PHOSPHOLIPIDS_MAGENTA_UP	22	-0.613665	-1.83807	0.00484261	0.029897	0.914	2579	tags=55%, list=18%, signal=67%
D2	Sus vs Con	Negative	BURTON_ADIPOGENESIS_9	75	-0.498042	-1.83798	0.0021097	0.0163378	0.915	2624	tags=45%, list=19%, signal=55%
D2	Res vs Con	Negative	BAELDE_DIABETIC_NEPHROPATHY_DN	352	-0.391599	-1.83729	<0.001	0.030005	0.917	3175	tags=41%, list=23%, signal=51%
D2	Res vs Con	Negative	WINTER_HYPOXIA_DN	32	-0.574768	-1.83627	<0.001	0.0301221	0.921	1930	tags=38%, list=14%, signal=43%
D2	Sus vs Con	Negative	YOSHIMURA_MAPK8_TARGETS_DN	293	-0.414245	-1.83604	<0.001	0.0167624	0.92	2262	tags=23%, list=16%, signal=26%
D2	Res vs Con	Negative	GROSS_HIF1A_TARGETS_DN	16	-0.686255	-1.83567	0.00230947	0.030102	0.922	1195	tags=31%, list=9%, signal=34%
D2	Sus vs Con	Negative	VERHAAK_GLIOBLASTOMA_NEURAL	107	-0.475216	-1.83526	<0.001	0.0168484	0.921	1640	tags=26%, list=12%, signal=29%
D2	Sus vs Res	Negative	REACTOME_ELONGATION_ARREST_AND_RECOVERY	23	-0.609472	-1.83482	0.00186916	0.0228441	0.939	3565	tags=65%, list=25%, signal=87%
D2	Res vs Con	Negative	WANG_SMARCE1_TARGETS_DN	252	-0.408595	-1.83444	<0.001	0.0303274	0.926	2636	tags=32%, list=19%, signal=39%
D2	Res vs Con	Negative	MCCABE_HOXC6_TARGETS_DN	20	-0.644318	-1.83438	0.00471698	0.0301202	0.927	2205	tags=55%, list=16%, signal=65%
D2	Res vs Con	Negative	REACTOME_GOLGI_ASSOCIATED_VESICLE_BIOGENESIS	44	-0.528463	-1.83404	<0.001	0.0299769	0.927	1847	tags=36%, list=13%, signal=42%
D2	Res vs Con	Negative	KEGG_PROXIMAL_TUBULE_BICARBONATE_RECLAMATION	17	-0.685635	-1.83347	<0.001	0.0300524	0.927	1649	tags=53%, list=12%, signal=60%
D2	Res vs Con	Negative	HAMAI_APOPTOSIS_VIA_TRAIL_UP	445	-0.380928	-1.83317	<0.001	0.029888	0.927	2725	tags=29%, list=19%, signal=35%
D2	Sus vs Con	Negative	HARRIS_BRAIN_CANCER_PROGENITORS	30	-0.607244	-1.83231	<0.001	0.0174687	0.923	1889	tags=40%, list=13%, signal=46%
D2	Res vs Con	Negative	BIOCARTA_NDKDYNAMIN_PATHWAY	17	-0.67165	-1.83225	<0.001	0.0300621	0.931	2376	tags=47%, list=17%, signal=57%
D2	Sus vs Res	Negative	CHIARADONNA_NEOPLASTIC_TRANSFORMATION_KRAS_UP	95	-0.457978	-1.8313	<0.001	0.0236534	0.946	1294	tags=26%, list=9%, signal=29%
D2	Sus vs Res	Negative	WANG_LSD1_TARGETS_DN	32	-0.57149	-1.83108	<0.001	0.0235996	0.947	3535	tags=56%, list=25%, signal=75%
D2	Res vs Con	Negative	XU_RESPONSE_TO_TRETINOIN_DN	10	-0.785264	-1.83077	0.00222717	0.0302919	0.932	1340	tags=50%, list=10%, signal=55%
D2	Res vs Con	Negative	AIYAR_COBRA1_TARGETS_DN	21	-0.63175	-1.83065	0.002331	0.0301526	0.932	2993	tags=52%, list=21%, signal=66%
D2	Res vs Con	Negative	DAIRKEE_TERT_TARGETS_DN	81	-0.474205	-1.83022	<0.001	0.0300867	0.933	1737	tags=31%, list=12%, signal=35%
D2	Sus vs Con	Negative	KYNG_ENVIRONMENTAL_STRESS_RESPONSE_UP	47	-0.546496	-1.83011	0.00215983	0.0178487	0.927	1930	tags=38%, list=14%, signal=44%
D2	Sus vs Res	Negative	LABBE_WNT3A_TARGETS_UP	88	-0.466388	-1.82795	<0.001	0.0243754	0.949	1809	tags=27%, list=13%, signal=31%
D2	Sus vs Res	Negative	CROONQUIST_IL6_DEPRIVATION_DN	71	-0.490182	-1.82724	<0.001	0.0243977	0.95	881	tags=18%, list=6%, signal=19%
D2	Sus vs Res	Negative	REACTOME_G_BETA_GAMMA_SIGNALLING_THROUGH_PLC_BETA	19	-0.640988	-1.82688	<0.001	0.0244109	0.951	984	tags=32%, list=7%, signal=34%
D2	Sus vs Con	Negative	PID_MTOR_4PATHWAY	62	-0.51123	-1.82654	<0.001	0.0186084	0.933	1093	tags=21%, list=8%, signal=23%
D2	Res vs Con	Negative	WELCSH_BRCA1_TARGETS_UP	158	-0.423504	-1.82615	<0.001	0.03127	0.94	1692	tags=26%, list=12%, signal=29%
D2	Sus vs Res	Negative	JOHNSTONE_PARVB_TARGETS_2_UP	107	-0.447244	-1.82565	<0.001	0.0246424	0.954	2028	tags=33%, list=14%, signal=38%
D2	Sus vs Res	Negative	SENGUPTA_NASOPHARYNGEAL_CARCINOMA_DN	148	-0.432263	-1.82543	<0.001	0.0245066	0.955	2795	tags=37%, list=20%, signal=46%
D2	Res vs Con	Negative	ENK_UV_RESPONSE_KERATINOCYTE_DN	404	-0.382509	-1.82453	<0.001	0.0317002	0.941	3940	tags=43%, list=28%, signal=58%
D2	Res vs Con	Negative	KIM_GERMINAL_CENTER_T_HELPER_UP	49	-0.510002	-1.82435	<0.001	0.0315437	0.942	2897	tags=39%, list=21%, signal=49%
D2	Sus vs Res	Negative	SIMBULAN_PARP1_TARGETS_DN	15	-0.679872	-1.82411	0.00566038	0.0247566	0.956	1670	tags=40%, list=12%, signal=45%
D2	Sus vs Con	Negative	LANDIS_ERBB2_BREAST_TUMORS_324_DN	123	-0.455795	-1.82409	<0.001	0.019196	0.937	3031	tags=40%, list=22%, signal=50%
D2	Sus vs Con	Negative	BIOCARTA_GCR_PATHWAY	14	-0.721176	-1.82398	<0.001	0.0191437	0.937	1305	tags=36%, list=9%, signal=39%
D2	Sus vs Con	Negative	LEE_NEURAL_CREST_STEM_CELL_UP	112	-0.466064	-1.82389	<0.001	0.0190919	0.938	2884	tags=46%, list=21%, signal=57%
D2	Sus vs Res	Negative	CROMER_TUMORIGENESIS_DN	22	-0.612996	-1.82365	0.00195312	0.0247813	0.957	1438	tags=32%, list=10%, signal=35%
D2	Res vs Con	Negative	CHARAFE_BREAST_CANCER_LUMINAL_VS_BASAL_DN	314	-0.394732	-1.82336	<0.001	0.0317069	0.942	2965	tags=36%, list=21%, signal=44%
D2	Sus vs Con	Negative	GUTIERREZ_MULTIPLE_MYELOMA_UP	26	-0.615647	-1.8233	0.00434783	0.0192057	0.941	2201	tags=46%, list=16%, signal=55%
D2	Sus vs Res	Negative	OSMAN_BLADDER_CANCER_DN	279	-0.39192	-1.8232	<0.001	0.0247235	0.957	2553	tags=29%, list=18%, signal=35%
D2	Sus vs Res	Negative	REACTOME_DEADENYLATION_DEPENDENT_MRNA_DECAY	38	-0.539258	-1.82303	<0.001	0.0246135	0.958	2003	tags=39%, list=14%, signal=46%
D2	Sus vs Res	Negative	ZHONG_SECRETOME_OF_LUNG_CANCER_AND_FIBROBLAST	112	-0.454199	-1.8223	<0.001	0.0246322	0.959	2478	tags=37%, list=18%, signal=44%
D2	Sus vs Res	Negative	DIAZ_CHRONIC_MEYLOGENOUS_LEUKEMIA_DN	78	-0.472117	-1.82219	<0.001	0.0245236	0.959	2201	tags=33%, list=16%, signal=39%
D2	Sus vs Con	Negative	HAMAI_APOPTOSIS_VIA_TRAIL_UP	445	-0.396265	-1.82218	<0.001	0.0193846	0.941	2534	tags=27%, list=18%, signal=32%
D2	Sus vs Res	Negative	JACKSON_DNMT1_TARGETS_DN	25	-0.60265	-1.82216	0.00386847	0.0243579	0.959	1723	tags=36%, list=12%, signal=41%
D2	Res vs Con	Negative	EPPERT_PROGENITOR	105	-0.44919	-1.81985	<0.001	0.0329329	0.947	1851	tags=30%, list=13%, signal=35%
D2	Sus vs Con	Negative	HAHTOLA_MYCOSIS_FUNGOIDES_UP	12	-0.75855	-1.81978	<0.001	0.0199375	0.948	347	tags=33%, list=2%, signal=34%
D2	Sus vs Res	Negative	PENG_RAPAMYCIN_RESPONSE_UP	148	-0.429397	-1.8196	<0.001	0.0249786	0.964	2332	tags=32%, list=17%, signal=38%
D2	Sus vs Con	Negative	WAMUNYOKOLI_OVARIAN_CANCER_LMP_DN	152	-0.448192	-1.81954	<0.001	0.0199091	0.948	2561	tags=34%, list=18%, signal=41%
D2	Res vs Con	Negative	HUANG_DASATINIB_RESISTANCE_UP	63	-0.482615	-1.8195	0.0025	0.0328037	0.948	2454	tags=40%, list=17%, signal=48%
D2	Sus vs Res	Negative	PROVENZANI_METASTASIS_DN	105	-0.452897	-1.81929	<0.001	0.0249286	0.966	2272	tags=34%, list=16%, signal=41%
D2	Sus vs Res	Negative	MORI_PRE_BI_LYMPHOCYTE_UP	56	-0.499917	-1.81896	0.0020284	0.024893	0.968	1471	tags=23%, list=10%, signal=26%
D2	Sus vs Res	Negative	HAMAI_APOPTOSIS_VIA_TRAIL_DN	125	-0.434386	-1.818	0.00170358	0.0249737	0.968	3029	tags=31%, list=22%, signal=39%
D2	Sus vs Con	Negative	REACTOME_GLUCOSE_METABOLISM	55	-0.515535	-1.81715	<0.001	0.0203317	0.952	2240	tags=40%, list=16%, signal=47%
D2	Sus vs Con	Negative	KYNG_DNA_DAMAGE_DN	161	-0.437994	-1.81641	<0.001	0.0203474	0.952	3115	tags=37%, list=22%, signal=47%
D2	Sus vs Con	Negative	GERHOLD_ADIPOGENESIS_UP	45	-0.542406	-1.81593	<0.001	0.0203894	0.953	1350	tags=24%, list=10%, signal=27%
D2	Res vs Con	Negative	WAKABAYASHI_ADIPOGENESIS_PPARG_RXRA_BOUND_WITH_H4K20ME1_MARK	110	-0.446336	-1.81571	<0.001	0.0342639	0.954	2409	tags=33%, list=17%, signal=39%
D2	Sus vs Con	Negative	RUAN_RESPONSE_TO_TROGLITAZONE_UP	21	-0.63527	-1.81499	0.00424628	0.0205656	0.955	1333	tags=29%, list=9%, signal=32%
D2	Sus vs Con	Negative	REACTOME_MEMBRANE_TRAFFICKING	99	-0.472387	-1.81455	<0.001	0.0205803	0.956	2652	tags=32%, list=19%, signal=40%
D2	Sus vs Con	Negative	REACTOME_SEMA4D_IN_SEMAPHORIN_SIGNALING	27	-0.605983	-1.81453	<0.001	0.0204993	0.956	2147	tags=41%, list=15%, signal=48%
D2	Res vs Con	Negative	GRANDVAUX_IFN_RESPONSE_NOT_VIA_IRF3	11	-0.747816	-1.81437	0.00219298	0.0346253	0.955	1374	tags=55%, list=10%, signal=60%
D2	Res vs Con	Negative	GRAHAM_CML_DIVIDING_VS_NORMAL_QUIESCENT_DN	55	-0.507488	-1.81431	0.00236407	0.0344114	0.956	2993	tags=45%, list=21%, signal=58%
D2	Res vs Con	Negative	DEBIASI_APOPTOSIS_BY_REOVIRUS_INFECTION_UP	230	-0.398432	-1.81341	<0.001	0.0345251	0.958	3350	tags=37%, list=24%, signal=48%
D2	Res vs Con	Negative	IWANAGA_CARCINOGENESIS_BY_KRAS_UP	114	-0.443641	-1.81229	<0.001	0.0348116	0.958	2883	tags=37%, list=21%, signal=46%
D2	Sus vs Con	Negative	BASSO_B_LYMPHOCYTE_NETWORK	109	-0.459835	-1.81223	<0.001	0.0211052	0.959	3751	tags=41%, list=27%, signal=56%
D2	Res vs Con	Negative	WENDT_COHESIN_TARGETS_UP	26	-0.597136	-1.81212	0.00456621	0.0346538	0.958	2610	tags=38%, list=19%, signal=47%
D2	Sus vs Con	Negative	PLASARI_TGFB1_SIGNALING_VIA_NFIC_10HR_UP	40	-0.559115	-1.812	0.00215054	0.0210481	0.959	2870	tags=55%, list=20%, signal=69%
D2	Res vs Con	Negative	YIH_RESPONSE_TO_ARSENITE_C2	16	-0.66408	-1.81114	<0.001	0.0347966	0.959	219	tags=19%, list=2%, signal=19%
D2	Sus vs Con	Negative	BIOCARTA_KREB_PATHWAY	8	-0.805746	-1.81065	0.00424628	0.0212763	0.96	2337	tags=75%, list=17%, signal=90%
D2	Sus vs Con	Negative	MATTHEWS_AP1_TARGETS	13	-0.728461	-1.8099	0.0020284	0.0213832	0.962	2587	tags=77%, list=18%, signal=94%
D2	Res vs Con	Negative	KANG_AR_TARGETS_DN	14	-0.694462	-1.8093	0.0090703	0.0353836	0.963	2687	tags=57%, list=19%, signal=71%
D2	Sus vs Con	Negative	REACTOME_VIF_MEDIATED_DEGRADATION_OF_APOBEC3G	43	-0.545583	-1.80823	<0.001	0.02184	0.964	3532	tags=53%, list=25%, signal=71%
D2	Sus vs Con	Negative	REACTOME_REGULATION_OF_INSULIN_SECRETION	73	-0.494959	-1.80807	<0.001	0.0218246	0.965	1890	tags=32%, list=13%, signal=36%
D2	Res vs Con	Negative	ROSS_AML_OF_FAB_M7_TYPE	54	-0.498565	-1.80772	<0.001	0.0359223	0.967	3404	tags=43%, list=24%, signal=56%
D2	Sus vs Con	Negative	BOQUEST_STEM_CELL_CULTURED_VS_FRESH_DN	18	-0.67614	-1.80767	0.00217865	0.0218094	0.967	949	tags=33%, list=7%, signal=36%
D2	Res vs Con	Negative	PID_ECADHERIN_NASCENT_AJ_PATHWAY	34	-0.558643	-1.80711	<0.001	0.0360213	0.969	2503	tags=38%, list=18%, signal=46%
D2	Sus vs Con	Negative	HAHTOLA_CTCL_CUTANEOUS	17	-0.679862	-1.80674	0.0043573	0.0219546	0.97	347	tags=24%, list=2%, signal=24%
D2	Sus vs Res	Negative	REACTOME_INHIBITION_OF_INSULIN_SECRETION_BY_ADRENALINE_NORADRENALINE	24	-0.60829	-1.80643	0.00378788	0.028886	0.978	1353	tags=33%, list=10%, signal=37%
D2	Sus vs Con	Negative	SCHLOSSER_MYC_TARGETS_REPRESSED_BY_SERUM	127	-0.448068	-1.80637	<0.001	0.0219207	0.97	2727	tags=33%, list=19%, signal=41%
D2	Sus vs Con	Negative	ROSS_AML_OF_FAB_M7_TYPE	54	-0.520794	-1.80581	0.00198413	0.022022	0.971	2463	tags=41%, list=18%, signal=49%
D2	Res vs Con	Negative	KYNG_DNA_DAMAGE_BY_4NQO	32	-0.564839	-1.80557	<0.001	0.036486	0.97	1454	tags=31%, list=10%, signal=35%
D2	Sus vs Res	Negative	MARTINEZ_RB1_AND_TP53_TARGETS_DN	409	-0.383377	-1.80552	<0.001	0.0290452	0.979	1897	tags=23%, list=13%, signal=26%
D2	Res vs Con	Negative	GABRIELY_MIR21_TARGETS	240	-0.398119	-1.80483	<0.001	0.0365921	0.97	2783	tags=30%, list=20%, signal=37%
D2	Sus vs Con	Negative	NGO_MALIGNANT_GLIOMA_1P_LOH	16	-0.699431	-1.80478	0.00440529	0.0222326	0.971	3599	tags=88%, list=26%, signal=117%
D2	Res vs Con	Negative	REACTOME_GLUCOSE_METABOLISM	55	-0.493039	-1.80465	<0.001	0.0363793	0.97	2256	tags=31%, list=16%, signal=37%
D2	Sus vs Con	Negative	MENSSEN_MYC_TARGETS	42	-0.54922	-1.80459	<0.001	0.022192	0.971	915	tags=24%, list=7%, signal=25%
D2	Sus vs Con	Negative	KEGG_ANTIGEN_PROCESSING_AND_PRESENTATION	33	-0.578738	-1.80447	<0.001	0.0221394	0.971	1302	tags=36%, list=9%, signal=40%
D2	Sus vs Res	Negative	SHETH_LIVER_CANCER_VS_TXNIP_LOSS_PAM3	46	-0.505869	-1.80435	<0.001	0.0292243	0.979	2013	tags=28%, list=14%, signal=33%
D2	Sus vs Con	Negative	INGRAM_SHH_TARGETS	7	-0.865867	-1.80432	<0.001	0.0220932	0.971	1462	tags=71%, list=10%, signal=80%
D2	Sus vs Res	Negative	ZHONG_SECRETOME_OF_LUNG_CANCER_AND_MACROPHAGE	64	-0.492025	-1.80374	0.00183823	0.0293027	0.979	3272	tags=50%, list=23%, signal=65%
D2	Sus vs Res	Negative	NAKAYAMA_SOFT_TISSUE_TUMORS_PCA2_UP	57	-0.489491	-1.80315	<0.001	0.0293592	0.981	1670	tags=26%, list=12%, signal=30%
D2	Res vs Con	Negative	WALLACE_PROSTATE_CANCER_DN	6	-0.888057	-1.80312	0.00213675	0.0368017	0.971	1488	tags=83%, list=11%, signal=93%
D2	Sus vs Con	Negative	CHOI_ATL_STAGE_PREDICTOR	30	-0.589633	-1.8031	0.00430108	0.0222822	0.972	1213	tags=20%, list=9%, signal=22%
D2	Sus vs Con	Negative	RODWELL_AGING_KIDNEY_NO_BLOOD_DN	110	-0.465548	-1.80238	<0.001	0.0223557	0.974	1718	tags=25%, list=12%, signal=29%
D2	Res vs Con	Negative	PUIFFE_INVASION_INHIBITED_BY_ASCITES_DN	111	-0.441396	-1.80228	0.00262467	0.0369958	0.971	3408	tags=39%, list=24%, signal=51%
D2	Sus vs Con	Negative	ZHANG_PROLIFERATING_VS_QUIESCENT	43	-0.540175	-1.80223	<0.001	0.0223089	0.974	2476	tags=37%, list=18%, signal=45%
D2	Res vs Con	Negative	KEGG_ENDOCYTOSIS	136	-0.428613	-1.80203	<0.001	0.036865	0.972	2101	tags=28%, list=15%, signal=33%
D2	Res vs Con	Negative	MENSE_HYPOXIA_UP	74	-0.465653	-1.80197	<0.001	0.0366669	0.972	1127	tags=24%, list=8%, signal=26%
D2	Sus vs Con	Negative	REACTOME_TETRAHYDROBIOPTERIN_BH4_SYNTHESIS_RECYCLING_SALVAGE_AND_REGULATION	10	-0.763773	-1.80196	<0.001	0.0223226	0.975	1305	tags=30%, list=9%, signal=33%
D2	Sus vs Res	Negative	REACTOME_CHROMOSOME_MAINTENANCE	66	-0.476724	-1.80166	<0.001	0.0297684	0.982	1930	tags=29%, list=14%, signal=33%
D2	Sus vs Con	Negative	GOTZMANN_EPITHELIAL_TO_MESENCHYMAL_TRANSITION_DN	169	-0.434445	-1.80121	<0.001	0.0224369	0.976	2876	tags=36%, list=20%, signal=44%
D2	Sus vs Con	Negative	RODWELL_AGING_KIDNEY_DN	99	-0.469771	-1.80096	<0.001	0.0224086	0.976	1718	tags=25%, list=12%, signal=29%
D2	Sus vs Con	Negative	KIM_ALL_DISORDERS_OLIGODENDROCYTE_NUMBER_CORR_DN	15	-0.689672	-1.80061	0.0104167	0.0224688	0.977	931	tags=27%, list=7%, signal=29%
D2	Res vs Con	Negative	REACTOME_SPHINGOLIPID_METABOLISM	43	-0.527918	-1.8004	<0.001	0.037116	0.976	2406	tags=37%, list=17%, signal=45%
D2	Sus vs Con	Negative	PROVENZANI_METASTASIS_DN	105	-0.464613	-1.80034	<0.001	0.022452	0.977	2692	tags=37%, list=19%, signal=46%
D2	Res vs Con	Negative	PLASARI_TGFB1_SIGNALING_VIA_NFIC_1HR_DN	81	-0.460111	-1.80015	<0.001	0.0370156	0.976	1777	tags=25%, list=13%, signal=28%
D2	Sus vs Res	Negative	CHIARETTI_T_ALL_RELAPSE_PROGNOSIS	13	-0.686324	-1.79953	0.00204499	0.0304075	0.984	1471	tags=38%, list=10%, signal=43%
D2	Res vs Con	Negative	CONCANNON_APOPTOSIS_BY_EPOXOMICIN_UP	185	-0.413201	-1.79912	<0.001	0.0372208	0.976	2708	tags=38%, list=19%, signal=46%
D2	Res vs Con	Negative	VALK_AML_CLUSTER_4	18	-0.646557	-1.79898	0.00477327	0.0370437	0.977	1171	tags=39%, list=8%, signal=42%
D2	Sus vs Res	Negative	SCHLINGEMANN_SKIN_CARCINOGENESIS_TPA_DN	21	-0.625945	-1.79876	0.00414938	0.0304701	0.985	4655	tags=76%, list=33%, signal=114%
D2	Sus vs Con	Negative	AZARE_NEOPLASTIC_TRANSFORMATION_BY_STAT3_UP	83	-0.482961	-1.79874	0.00210084	0.022781	0.979	1915	tags=30%, list=14%, signal=35%
D2	Sus vs Con	Negative	FRIDMAN_SENESCENCE_UP	68	-0.497035	-1.798	<0.001	0.0228676	0.979	3058	tags=51%, list=22%, signal=65%
D2	Sus vs Res	Negative	MARTINEZ_TP53_TARGETS_DN	406	-0.377884	-1.79788	<0.001	0.0305865	0.985	1991	tags=23%, list=14%, signal=26%
D2	Sus vs Res	Negative	SARRIO_EPITHELIAL_MESENCHYMAL_TRANSITION_UP	130	-0.433908	-1.79775	<0.001	0.0304247	0.985	2079	tags=29%, list=15%, signal=34%
D2	Sus vs Res	Negative	JOHANSSON_BRAIN_CANCER_EARLY_VS_LATE_DN	40	-0.531931	-1.79712	<0.001	0.0304995	0.987	3872	tags=58%, list=28%, signal=79%
D2	Sus vs Res	Negative	PUJANA_BREAST_CANCER_WITH_BRCA1_MUTATED_UP	43	-0.52421	-1.7968	<0.001	0.0303941	0.987	1749	tags=30%, list=12%, signal=34%
D2	Sus vs Res	Negative	KONG_E2F3_TARGETS	56	-0.494627	-1.79544	<0.001	0.0306332	0.989	3482	tags=39%, list=25%, signal=52%
D2	Sus vs Res	Negative	SHIN_B_CELL_LYMPHOMA_CLUSTER_5	6	-0.88567	-1.79396	0.006	0.0309751	0.989	1336	tags=83%, list=10%, signal=92%
D2	Sus vs Con	Negative	CROONQUIST_NRAS_SIGNALING_UP	25	-0.614085	-1.79333	<0.001	0.024152	0.984	3184	tags=56%, list=23%, signal=72%
D2	Sus vs Con	Negative	LIANG_SILENCED_BY_METHYLATION_UP	13	-0.726752	-1.79281	0.00231481	0.024204	0.985	2434	tags=54%, list=17%, signal=65%
D2	Res vs Con	Negative	TERAO_AOX4_TARGETS_SKIN_DN	16	-0.67482	-1.79267	0.00223214	0.0398191	0.982	751	tags=31%, list=5%, signal=33%
D2	Sus vs Con	Negative	PARK_APL_PATHOGENESIS_UP	10	-0.758672	-1.79259	0.00417537	0.0241813	0.985	1432	tags=40%, list=10%, signal=45%
D2	Res vs Con	Negative	BHATI_G2M_ARREST_BY_2METHOXYESTRADIOL_UP	75	-0.469377	-1.79256	<0.001	0.0396188	0.982	1799	tags=31%, list=13%, signal=35%
D2	Res vs Con	Negative	PENG_GLUCOSE_DEPRIVATION_DN	128	-0.43091	-1.79207	<0.001	0.0396601	0.982	1867	tags=28%, list=13%, signal=32%
D2	Sus vs Res	Negative	LIANG_SILENCED_BY_METHYLATION_DN	8	-0.799944	-1.79177	0.00207469	0.031634	0.99	67	tags=25%, list=0%, signal=25%
D2	Sus vs Con	Negative	SHAFFER_IRF4_TARGETS_IN_MYELOMA_VS_MATURE_B_LYMPHOCYTE	87	-0.477644	-1.79154	<0.001	0.0244114	0.986	2053	tags=29%, list=15%, signal=33%
D2	Sus vs Res	Negative	REACTOME_VIRAL_MESSENGER_RNA_SYNTHESIS	13	-0.692881	-1.79055	0.00582524	0.0318762	0.992	2586	tags=62%, list=18%, signal=75%
D2	Res vs Con	Negative	RUTELLA_RESPONSE_TO_HGF_VS_CSF2RB_AND_IL4_UP	289	-0.383965	-1.79043	<0.001	0.0403003	0.983	2320	tags=31%, list=17%, signal=37%
D2	Sus vs Con	Negative	WELCSH_BRCA1_TARGETS_UP	158	-0.435282	-1.79009	<0.001	0.0248245	0.989	2929	tags=34%, list=21%, signal=42%
D2	Sus vs Con	Negative	HIRSCH_CELLULAR_TRANSFORMATION_SIGNATURE_DN	77	-0.490545	-1.78973	<0.001	0.0248342	0.99	2561	tags=38%, list=18%, signal=46%
D2	Res vs Con	Negative	PASINI_SUZ12_TARGETS_DN	269	-0.392861	-1.78967	<0.001	0.0404524	0.983	2745	tags=34%, list=20%, signal=41%
D2	Sus vs Con	Negative	PID_P75_NTR_PATHWAY	62	-0.503469	-1.78853	<0.001	0.0250323	0.99	1854	tags=27%, list=13%, signal=31%
D2	Sus vs Res	Negative	LE_EGR2_TARGETS_UP	86	-0.454491	-1.78801	<0.001	0.0326166	0.992	2231	tags=29%, list=16%, signal=34%
D2	Sus vs Con	Negative	JOHANSSON_GLIOMAGENESIS_BY_PDGFB_UP	48	-0.525157	-1.78751	<0.001	0.0253026	0.991	2926	tags=48%, list=21%, signal=60%
D2	Sus vs Con	Negative	REACTOME_SCF_BETA_TRCP_MEDIATED_DEGRADATION_OF_EMI1	45	-0.540438	-1.78729	0.00231481	0.025254	0.991	2640	tags=42%, list=19%, signal=52%
D2	Sus vs Con	Negative	BIOCARTA_CDC42RAC_PATHWAY	16	-0.674565	-1.78727	0.00213675	0.0251778	0.991	3041	tags=56%, list=22%, signal=72%
D2	Sus vs Con	Negative	IIZUKA_LIVER_CANCER_PROGRESSION_G1_G2_DN	21	-0.635733	-1.78699	0.00663717	0.0251689	0.991	1810	tags=29%, list=13%, signal=33%
D2	Sus vs Con	Negative	VALK_AML_CLUSTER_11	29	-0.587421	-1.78693	<0.001	0.025104	0.991	2466	tags=41%, list=18%, signal=50%
D2	Sus vs Con	Negative	WATANABE_RECTAL_CANCER_RADIOTHERAPY_RESPONSIVE_UP	84	-0.488741	-1.78676	<0.001	0.0250565	0.991	1665	tags=29%, list=12%, signal=32%
D2	Sus vs Con	Negative	WENG_POR_TARGETS_LIVER_DN	12	-0.729699	-1.78665	0.00212766	0.0250154	0.991	353	tags=25%, list=3%, signal=26%
D2	Res vs Con	Negative	GARY_CD5_TARGETS_DN	331	-0.38054	-1.78646	<0.001	0.0417125	0.986	3951	tags=41%, list=28%, signal=55%
D2	Sus vs Con	Negative	REACTOME_CDK_MEDIATED_PHOSPHORYLATION_AND_REMOVAL_OF_CDC6	42	-0.537655	-1.78646	<0.001	0.0250078	0.991	3532	tags=52%, list=25%, signal=70%
D2	Res vs Con	Negative	WANG_LMO4_TARGETS_DN	264	-0.390005	-1.78616	<0.001	0.0416119	0.986	3552	tags=38%, list=25%, signal=50%
D2	Res vs Con	Negative	SESTO_RESPONSE_TO_UV_C5	44	-0.518416	-1.78604	0.0025641	0.0414365	0.986	2096	tags=32%, list=15%, signal=37%
D2	Res vs Con	Negative	PID_ERBB1_INTERNALIZATION_PATHWAY	40	-0.529429	-1.78551	<0.001	0.041411	0.986	2617	tags=38%, list=19%, signal=46%
D2	Res vs Con	Negative	BASSO_CD40_SIGNALING_DN	52	-0.4978	-1.78527	0.00243309	0.0412942	0.987	2240	tags=40%, list=16%, signal=48%
D2	Sus vs Con	Negative	DORSEY_GAB2_TARGETS	20	-0.637273	-1.78484	0.00446429	0.0253761	0.991	1576	tags=55%, list=11%, signal=62%
D2	Sus vs Con	Negative	OUELLET_CULTURED_OVARIAN_CANCER_INVASIVE_VS_LMP_UP	54	-0.517365	-1.78474	0.00208768	0.0253395	0.991	2126	tags=26%, list=15%, signal=30%
D2	Res vs Con	Negative	RAO_BOUND_BY_SALL4_ISOFORM_B	377	-0.374241	-1.78451	<0.001	0.0415446	0.987	2840	tags=31%, list=20%, signal=38%
D2	Sus vs Con	Negative	LI_WILMS_TUMOR_VS_FETAL_KIDNEY_2_UP	20	-0.636266	-1.78444	<0.001	0.0253793	0.991	1956	tags=40%, list=14%, signal=46%
D2	Res vs Con	Negative	LANDIS_BREAST_CANCER_PROGRESSION_DN	59	-0.487734	-1.78439	<0.001	0.0413831	0.987	1144	tags=24%, list=8%, signal=26%
D2	Sus vs Con	Negative	REACTOME_BASIGIN_INTERACTIONS	20	-0.643164	-1.7841	<0.001	0.0253811	0.991	1485	tags=35%, list=11%, signal=39%
D2	Sus vs Con	Negative	JISON_SICKLE_CELL_DISEASE_DN	121	-0.448477	-1.7831	<0.001	0.0256179	0.991	2385	tags=32%, list=17%, signal=38%
D2	Sus vs Res	Negative	NING_CHRONIC_OBSTRUCTIVE_PULMONARY_DISEASE_DN	90	-0.449465	-1.78307	<0.001	0.0345356	0.994	2247	tags=34%, list=16%, signal=41%
D2	Sus vs Con	Negative	BENPORATH_NOS_TARGETS	126	-0.44752	-1.78306	<0.001	0.0255487	0.991	1486	tags=21%, list=11%, signal=23%
D2	Res vs Con	Negative	LEIN_ASTROCYTE_MARKERS	36	-0.534174	-1.78285	0.00234742	0.0417766	0.988	2121	tags=42%, list=15%, signal=49%
D2	Res vs Con	Negative	REACTOME_TRAFFICKING_AND_PROCESSING_OF_ENDOSOMAL_TLR	8	-0.798381	-1.78271	0.00445434	0.0416243	0.988	1967	tags=75%, list=14%, signal=87%
D2	Sus vs Con	Negative	KIM_WT1_TARGETS_12HR_DN	149	-0.439791	-1.78265	<0.001	0.0255719	0.991	1507	tags=24%, list=11%, signal=27%
D2	Sus vs Con	Negative	PID_BETA_CATENIN_NUC_PATHWAY	59	-0.502739	-1.7825	0.00217391	0.0255298	0.991	1330	tags=22%, list=9%, signal=24%
D2	Sus vs Con	Negative	HORTON_SREBF_TARGETS	24	-0.61883	-1.78193	0.0021692	0.0256007	0.991	2134	tags=42%, list=15%, signal=49%
D2	Sus vs Con	Negative	REACTOME_APOPTOSIS	127	-0.448613	-1.78157	<0.001	0.025645	0.991	2357	tags=28%, list=17%, signal=33%
D2	Sus vs Con	Negative	DEMAGALHAES_AGING_DN	15	-0.692639	-1.78124	0.00220751	0.0257049	0.991	2019	tags=53%, list=14%, signal=62%
D2	Res vs Con	Negative	SPIRA_SMOKERS_LUNG_CANCER_UP	28	-0.571103	-1.78087	<0.001	0.0423081	0.989	3530	tags=64%, list=25%, signal=86%
D2	Sus vs Con	Negative	VERRECCHIA_RESPONSE_TO_TGFB1_C1	17	-0.658554	-1.78058	0.00210526	0.0258234	0.991	1999	tags=47%, list=14%, signal=55%
D2	Sus vs Con	Negative	PUJANA_CHEK2_PCC_NETWORK	577	-0.379249	-1.78009	<0.001	0.0259032	0.991	2783	tags=28%, list=20%, signal=33%
D2	Res vs Con	Negative	TAKEDA_TARGETS_OF_NUP98_HOXA9_FUSION_16D_UP	94	-0.450958	-1.77993	<0.001	0.042492	0.99	2790	tags=37%, list=20%, signal=46%
D2	Sus vs Res	Negative	REACTOME_PACKAGING_OF_TELOMERE_ENDS	19	-0.622611	-1.77988	0.00595238	0.0355684	0.995	3034	tags=53%, list=22%, signal=67%
D2	Sus vs Con	Negative	KYNG_RESPONSE_TO_H2O2_VIA_ERCC6_DN	37	-0.550139	-1.77965	<0.001	0.0259721	0.992	1674	tags=27%, list=12%, signal=31%
D2	Sus vs Res	Negative	TIEN_INTESTINE_PROBIOTICS_24HR_DN	172	-0.413482	-1.77914	<0.001	0.0356984	0.995	2062	tags=28%, list=15%, signal=32%
D2	Sus vs Con	Negative	TOOKER_GEMCITABINE_RESISTANCE_UP	61	-0.506887	-1.77882	0.00228833	0.0261721	0.992	2251	tags=30%, list=16%, signal=35%
D2	Res vs Con	Negative	SCHLOSSER_MYC_TARGETS_REPRESSED_BY_SERUM	127	-0.420483	-1.77775	<0.001	0.0433891	0.993	3940	tags=45%, list=28%, signal=62%
D2	Res vs Con	Negative	VERHAAK_GLIOBLASTOMA_NEURAL	107	-0.439854	-1.77755	<0.001	0.0432047	0.993	2075	tags=31%, list=15%, signal=36%
D2	Sus vs Con	Negative	PAPASPYRIDONOS_UNSTABLE_ATEROSCLEROTIC_PLAQUE_UP	40	-0.546812	-1.77642	0.00473934	0.0268689	0.992	3086	tags=48%, list=22%, signal=61%
D2	Res vs Con	Negative	KEGG_VALINE_LEUCINE_AND_ISOLEUCINE_BIOSYNTHESIS	9	-0.757566	-1.77637	0.0110865	0.0435294	0.994	1107	tags=56%, list=8%, signal=60%
D2	Sus vs Con	Negative	GAVIN_FOXP3_TARGETS_CLUSTER_T7	82	-0.470804	-1.77596	<0.001	0.0269133	0.992	2896	tags=35%, list=21%, signal=44%
D2	Sus vs Con	Negative	WEST_ADRENOCORTICAL_TUMOR_DN	417	-0.38743	-1.77554	<0.001	0.0269357	0.992	2992	tags=34%, list=21%, signal=42%
D2	Sus vs Res	Negative	JAZAG_TGFB1_SIGNALING_DN	21	-0.599444	-1.77547	0.00735294	0.0370238	0.997	2110	tags=29%, list=15%, signal=34%
D2	Res vs Con	Negative	LAIHO_COLORECTAL_CANCER_SERRATED_UP	94	-0.449653	-1.77515	<0.001	0.0439181	0.994	2406	tags=34%, list=17%, signal=41%
D2	Res vs Con	Negative	GARGALOVIC_RESPONSE_TO_OXIDIZED_PHOSPHOLIPIDS_GREY_UP	13	-0.705009	-1.77504	<0.001	0.0437516	0.994	476	tags=23%, list=3%, signal=24%
D2	Sus vs Con	Negative	BASSO_HAIRY_CELL_LEUKEMIA_UP	72	-0.489257	-1.77423	0.00212766	0.0272555	0.992	1361	tags=28%, list=10%, signal=31%
D2	Res vs Con	Negative	CHARAFE_BREAST_CANCER_LUMINAL_VS_MESENCHYMAL_DN	356	-0.380035	-1.77398	<0.001	0.0439419	0.995	2790	tags=34%, list=20%, signal=41%
D2	Sus vs Res	Negative	MONTERO_THYROID_CANCER_POOR_SURVIVAL_UP	9	-0.763846	-1.77384	0.00389105	0.0374263	0.998	881	tags=44%, list=6%, signal=47%
D2	Sus vs Con	Negative	ENK_UV_RESPONSE_KERATINOCYTE_DN	404	-0.389115	-1.7721	<0.001	0.0278408	0.993	2803	tags=31%, list=20%, signal=38%
D2	Sus vs Res	Negative	GOERING_BLOOD_HDL_CHOLESTEROL_QTL_CIS	7	-0.811899	-1.77161	0.00584795	0.0380243	0.998	773	tags=57%, list=5%, signal=60%
D2	Sus vs Con	Negative	MCBRYAN_PUBERTAL_BREAST_3_4WK_DN	24	-0.622459	-1.77121	0.00207469	0.0280058	0.994	1072	tags=29%, list=8%, signal=32%
D2	Sus vs Res	Negative	REACTOME_MRNA_SPLICING_MINOR_PATHWAY	33	-0.536771	-1.77112	0.00357782	0.038074	0.998	2042	tags=42%, list=15%, signal=50%
D2	Sus vs Res	Negative	AFFAR_YY1_TARGETS_DN	164	-0.409447	-1.7706	<0.001	0.0380748	0.998	1679	tags=21%, list=12%, signal=23%
D2	Res vs Con	Negative	REACTOME_MEMBRANE_TRAFFICKING	99	-0.44336	-1.77041	<0.001	0.045394	0.997	2560	tags=33%, list=18%, signal=40%
D2	Sus vs Con	Negative	WANG_CLIM2_TARGETS_DN	135	-0.440535	-1.77004	<0.001	0.0283032	0.995	2147	tags=24%, list=15%, signal=28%
D2	Sus vs Res	Negative	REACTOME_PROSTACYCLIN_SIGNALLING_THROUGH_PROSTACYCLIN_RECEPTOR	17	-0.651398	-1.76959	<0.001	0.0383089	0.999	2297	tags=47%, list=16%, signal=56%
D2	Sus vs Con	Negative	SHIPP_DLBCL_VS_FOLLICULAR_LYMPHOMA_DN	24	-0.609938	-1.7693	<0.001	0.0284551	0.995	1802	tags=46%, list=13%, signal=52%
D2	Sus vs Res	Negative	WU_APOPTOSIS_BY_CDKN1A_VIA_TP53	30	-0.552632	-1.76893	0.00779727	0.0384489	0.999	1009	tags=23%, list=7%, signal=25%
D2	Sus vs Con	Negative	GRAHAM_CML_DIVIDING_VS_NORMAL_QUIESCENT_DN	55	-0.51702	-1.76822	0.00204082	0.0287197	0.995	1919	tags=27%, list=14%, signal=31%
D2	Res vs Con	Negative	GOZGIT_ESR1_TARGETS_DN	482	-0.364307	-1.76817	<0.001	0.0461594	0.998	2219	tags=29%, list=16%, signal=34%
D2	Sus vs Con	Negative	BROWN_MYELOID_CELL_DEVELOPMENT_UP	102	-0.458384	-1.76788	<0.001	0.0287058	0.995	3699	tags=49%, list=26%, signal=66%
D2	Sus vs Con	Negative	MULLIGHAN_NPM1_MUTATED_SIGNATURE_2_UP	99	-0.461182	-1.76666	<0.001	0.0290385	0.995	1570	tags=21%, list=11%, signal=24%
D2	Res vs Con	Negative	TOOKER_GEMCITABINE_RESISTANCE_DN	109	-0.432133	-1.76653	<0.001	0.0468389	0.999	2304	tags=30%, list=16%, signal=36%
D2	Res vs Con	Negative	REACTOME_PHOSPHOLIPID_METABOLISM	132	-0.43148	-1.76608	<0.001	0.046813	0.999	2440	tags=30%, list=17%, signal=36%
D2	Res vs Con	Negative	STREICHER_LSM1_TARGETS_UP	35	-0.545265	-1.76596	0.00252525	0.0466281	0.999	2508	tags=37%, list=18%, signal=45%
D2	Sus vs Con	Negative	SCHAEFFER_PROSTATE_DEVELOPMENT_6HR_DN	402	-0.389739	-1.76572	<0.001	0.0293074	0.995	2581	tags=27%, list=18%, signal=32%
D2	Res vs Con	Negative	SHAFFER_IRF4_TARGETS_IN_ACTIVATED_B_LYMPHOCYTE	71	-0.461921	-1.7656	<0.001	0.0465705	0.999	1802	tags=30%, list=13%, signal=34%
D2	Sus vs Res	Negative	DACOSTA_UV_RESPONSE_VIA_ERCC3_COMMON_UP	59	-0.486156	-1.76544	<0.001	0.0398195	0.999	2122	tags=34%, list=15%, signal=40%
D2	Res vs Con	Negative	CHIANG_LIVER_CANCER_SUBCLASS_CTNNB1_UP	110	-0.430828	-1.76532	<0.001	0.0465042	0.999	2700	tags=36%, list=19%, signal=45%
D2	Sus vs Con	Negative	BOYAULT_LIVER_CANCER_SUBCLASS_G1_DN	32	-0.573837	-1.76381	0.00429185	0.0299446	0.996	3512	tags=53%, list=25%, signal=71%
D2	Sus vs Con	Negative	KEGG_NITROGEN_METABOLISM	15	-0.691049	-1.76336	0.00421053	0.0299943	0.996	1517	tags=40%, list=11%, signal=45%
D2	Sus vs Con	Negative	FERRANDO_T_ALL_WITH_MLL_ENL_FUSION_UP	66	-0.493845	-1.76308	<0.001	0.0300369	0.996	2355	tags=33%, list=17%, signal=40%
D2	Sus vs Con	Negative	PID_INTEGRIN_A4B1_PATHWAY	30	-0.574422	-1.76125	<0.001	0.0305365	0.997	3238	tags=53%, list=23%, signal=69%
D2	Res vs Con	Negative	REACTOME_TRANS_GOLGI_NETWORK_VESICLE_BUDDING	51	-0.494853	-1.76093	<0.001	0.0486623	0.999	1847	tags=33%, list=13%, signal=38%
D2	Sus vs Con	Negative	APPEL_IMATINIB_RESPONSE	24	-0.595869	-1.76054	0.0022779	0.0307523	0.997	3805	tags=63%, list=27%, signal=86%
D2	Sus vs Con	Negative	APPIERTO_RESPONSE_TO_FENRETINIDE_DN	38	-0.540635	-1.76002	0.00451467	0.0308664	0.997	1672	tags=32%, list=12%, signal=36%
D2	Sus vs Con	Negative	PID_MET_PATHWAY	71	-0.479591	-1.75871	<0.001	0.0312846	0.997	1936	tags=24%, list=14%, signal=28%
D2	Sus vs Res	Negative	IRITANI_MAD1_TARGETS_DN	36	-0.540297	-1.75862	<0.001	0.0427029	0.999	2086	tags=42%, list=15%, signal=49%
D2	Sus vs Con	Negative	LEI_MYB_TARGETS	237	-0.405788	-1.75702	<0.001	0.0318335	0.998	1791	tags=22%, list=13%, signal=25%
D2	Sus vs Con	Negative	ZHOU_TNF_SIGNALING_4HR	44	-0.529996	-1.75698	0.00211416	0.0317467	0.998	2190	tags=45%, list=16%, signal=54%
D2	Sus vs Con	Negative	VIETOR_IFRD1_TARGETS	13	-0.712934	-1.75575	0.0043573	0.0321173	0.999	1565	tags=54%, list=11%, signal=61%
D2	Sus vs Con	Negative	REN_ALVEOLAR_RHABDOMYOSARCOMA_DN	360	-0.390831	-1.75539	<0.001	0.0321475	0.999	2958	tags=35%, list=21%, signal=43%
D2	Sus vs Con	Negative	YAMAZAKI_TCEB3_TARGETS_DN	157	-0.425094	-1.755	<0.001	0.0322025	0.999	2636	tags=32%, list=19%, signal=39%
D2	Sus vs Res	Negative	LEE_TARGETS_OF_PTCH1_AND_SUFU_UP	41	-0.511309	-1.75492	0.00753296	0.0442338	0.999	2890	tags=44%, list=21%, signal=55%
D2	Sus vs Con	Negative	REACTOME_CYCLIN_E_ASSOCIATED_EVENTS_DURING_G1_S_TRANSITION_	57	-0.499022	-1.75476	<0.001	0.0322226	0.999	2640	tags=35%, list=19%, signal=43%
D2	Sus vs Con	Negative	GROSS_HIF1A_TARGETS_DN	16	-0.671949	-1.75468	0.0128755	0.0321507	0.999	2621	tags=56%, list=19%, signal=69%
D2	Sus vs Con	Negative	PID_TRKR_PATHWAY	57	-0.506894	-1.75444	<0.001	0.0321368	0.999	2481	tags=39%, list=18%, signal=47%
D2	Sus vs Res	Negative	MATTIOLI_MGUS_VS_PCL	74	-0.460257	-1.7541	0.00184502	0.0443976	0.999	1834	tags=30%, list=13%, signal=34%
D2	Sus vs Res	Negative	RIZ_ERYTHROID_DIFFERENTIATION_HBZ	26	-0.569404	-1.75373	0.00976562	0.0443403	0.999	2712	tags=50%, list=19%, signal=62%
D2	Sus vs Con	Negative	TIEN_INTESTINE_PROBIOTICS_2HR_UP	21	-0.616718	-1.75369	0.00442478	0.0323073	0.999	1672	tags=43%, list=12%, signal=49%
D2	Sus vs Res	Negative	DELPUECH_FOXO3_TARGETS_DN	32	-0.542118	-1.75366	0.0019305	0.0441359	0.999	1850	tags=34%, list=13%, signal=39%
D2	Sus vs Con	Negative	WHITFIELD_CELL_CYCLE_M_G1	109	-0.44574	-1.75346	<0.001	0.0323328	0.999	3185	tags=40%, list=23%, signal=52%
D2	Sus vs Con	Negative	STEIN_ESRRA_TARGETS	412	-0.38695	-1.75258	<0.001	0.0325686	0.999	2117	tags=23%, list=15%, signal=26%
D2	Sus vs Res	Negative	PID_TELOMERASE_PATHWAY	63	-0.473797	-1.75251	<0.001	0.0445146	0.999	1961	tags=27%, list=14%, signal=31%
D2	Sus vs Res	Negative	NIKOLSKY_BREAST_CANCER_16Q24_AMPLICON	31	-0.549527	-1.75172	0.00571429	0.0446499	0.999	2353	tags=39%, list=17%, signal=46%
D2	Sus vs Con	Negative	CHIARADONNA_NEOPLASTIC_TRANSFORMATION_KRAS_CDC25_UP	43	-0.53204	-1.75169	0.00647948	0.0327592	0.999	3743	tags=51%, list=27%, signal=70%
D2	Sus vs Con	Negative	BIOCARTA_EIF_PATHWAY	14	-0.699879	-1.7513	0.00458716	0.0328481	1	2362	tags=64%, list=17%, signal=77%
D2	Sus vs Con	Negative	YAGI_AML_RELAPSE_PROGNOSIS	28	-0.577357	-1.75097	0.00443459	0.0328653	1	2584	tags=43%, list=18%, signal=52%
D2	Sus vs Res	Negative	MATZUK_MALE_REPRODUCTION_SERTOLI	23	-0.598513	-1.74902	0.00376648	0.0457497	0.999	2800	tags=48%, list=20%, signal=60%
D2	Sus vs Res	Negative	REACTOME_REGULATION_OF_INSULIN_LIKE_GROWTH_FACTOR_IGF_ACTIVITY_BY_INSULIN_LIKE_GROWTH_FACTOR_BINDING_PROTEINS_IGFBPS	8	-0.777358	-1.74878	0.0019685	0.0455944	0.999	756	tags=50%, list=5%, signal=53%
D2	Sus vs Res	Negative	WU_HBX_TARGETS_2_UP	17	-0.623093	-1.74717	0.00761905	0.0462867	0.999	2038	tags=47%, list=14%, signal=55%
D2	Sus vs Res	Negative	PUJANA_XPRSS_INT_NETWORK	132	-0.414259	-1.747	<0.001	0.046153	0.999	2231	tags=25%, list=16%, signal=29%
D2	Sus vs Con	Negative	VANDESLUIS_COMMD1_TARGETS_GROUP_3_DN	25	-0.591012	-1.74551	0.00431035	0.0349912	1	2624	tags=40%, list=19%, signal=49%
D2	Sus vs Con	Negative	NAM_FXYD5_TARGETS_DN	14	-0.673346	-1.74524	0.00201613	0.0350073	1	682	tags=29%, list=5%, signal=30%
D2	Sus vs Res	Negative	SHEPARD_BMYB_MORPHOLINO_DN	136	-0.414507	-1.74507	<0.001	0.0469705	1	2990	tags=38%, list=21%, signal=48%
D2	Sus vs Res	Negative	EGUCHI_CELL_CYCLE_RB1_TARGETS	19	-0.609219	-1.74499	0.00194932	0.0467892	1	2751	tags=47%, list=20%, signal=59%
D2	Sus vs Res	Negative	HONRADO_BREAST_CANCER_BRCA1_VS_BRCA2	13	-0.673698	-1.74476	0.0115163	0.0466388	1	263	tags=23%, list=2%, signal=23%
D2	Sus vs Con	Negative	MULLIGAN_NTF3_SIGNALING_VIA_INSR_AND_IGF1R_DN	8	-0.780591	-1.7444	0.00650759	0.0352589	1	1596	tags=50%, list=11%, signal=56%
D2	Sus vs Con	Negative	REACTOME_AUTODEGRADATION_OF_THE_E3_UBIQUITIN_LIGASE_COP1	44	-0.520455	-1.74341	0.00431035	0.0355182	1	3532	tags=50%, list=25%, signal=67%
D2	Sus vs Res	Negative	CHEMNITZ_RESPONSE_TO_PROSTAGLANDIN_E2_UP	89	-0.438186	-1.74281	0.00179533	0.0473629	1	2231	tags=34%, list=16%, signal=40%
D2	Sus vs Con	Negative	REACTOME_P53_DEPENDENT_G1_DNA_DAMAGE_RESPONSE	50	-0.510077	-1.74209	0.00431035	0.0359725	1	2640	tags=38%, list=19%, signal=47%
D2	Sus vs Con	Negative	AMIT_SERUM_RESPONSE_40_MCF10A	24	-0.597046	-1.74094	0.00426439	0.0363906	1	2025	tags=42%, list=14%, signal=49%
D2	Sus vs Con	Negative	REACTOME_NEUROTRANSMITTER_RELEASE_CYCLE	31	-0.567876	-1.7403	0.004329	0.0365752	1	2419	tags=48%, list=17%, signal=58%
D2	Sus vs Con	Negative	BERENJENO_TRANSFORMED_BY_RHOA_DN	326	-0.387317	-1.74021	<0.001	0.0365124	1	3034	tags=34%, list=22%, signal=43%
D2	Sus vs Res	Negative	LOPEZ_MBD_TARGETS	715	-0.350801	-1.74013	<0.001	0.0486093	1	2656	tags=27%, list=19%, signal=31%
D2	Sus vs Res	Negative	GRAHAM_NORMAL_QUIESCENT_VS_NORMAL_DIVIDING_DN	59	-0.482662	-1.74004	0.00559702	0.0484178	1	2013	tags=31%, list=14%, signal=35%
D2	Sus vs Con	Negative	REACTOME_SCFSKP2_MEDIATED_DEGRADATION_OF_P27_P21	48	-0.52637	-1.73926	0.00224215	0.0367875	1	2640	tags=40%, list=19%, signal=49%
D2	Sus vs Con	Negative	REACTOME_REGULATION_OF_MRNA_STABILITY_BY_PROTEINS_THAT_BIND_AU_RICH_ELEMENTS	72	-0.474433	-1.739	0.00223214	0.0367427	1	2640	tags=36%, list=19%, signal=44%
D2	Sus vs Con	Negative	CHIANG_LIVER_CANCER_SUBCLASS_UNANNOTATED_DN	155	-0.422009	-1.73849	<0.001	0.0369007	1	3193	tags=36%, list=23%, signal=46%
D2	Sus vs Res	Negative	REACTOME_MEIOTIC_SYNAPSIS	34	-0.533184	-1.73785	0.00619835	0.0492593	1	2231	tags=38%, list=16%, signal=45%
D2	Sus vs Res	Negative	CUI_TCF21_TARGETS_UP	27	-0.561129	-1.73783	0.00566038	0.0490227	1	2242	tags=37%, list=16%, signal=44%
D2	Sus vs Con	Negative	AKL_HTLV1_INFECTION_DN	44	-0.524871	-1.73754	<0.001	0.0372522	1	2878	tags=41%, list=20%, signal=51%
D2	Sus vs Con	Negative	MELLMAN_TUT1_TARGETS_DN	39	-0.551022	-1.73725	<0.001	0.0372571	1	2633	tags=44%, list=19%, signal=53%
D2	Sus vs Con	Negative	YAMASHITA_LIVER_CANCER_STEM_CELL_UP	35	-0.545445	-1.73706	0.00641026	0.0372207	1	837	tags=20%, list=6%, signal=21%
D2	Sus vs Con	Negative	TOMIDA_METASTASIS_UP	16	-0.657358	-1.73705	0.0104603	0.0371162	1	3673	tags=69%, list=26%, signal=93%
D2	Sus vs Con	Negative	CAFFAREL_RESPONSE_TO_THC_8HR_5_UP	12	-0.71377	-1.737	0.00831601	0.0370259	1	1418	tags=50%, list=10%, signal=56%
D2	Sus vs Con	Negative	SENGUPTA_NASOPHARYNGEAL_CARCINOMA_WITH_LMP1_UP	271	-0.394075	-1.73688	<0.001	0.0369907	1	3357	tags=37%, list=24%, signal=48%
D2	Sus vs Con	Negative	NUTT_GBM_VS_AO_GLIOMA_DN	35	-0.555128	-1.73624	0.00851064	0.0370682	1	2385	tags=46%, list=17%, signal=55%
D2	Sus vs Con	Negative	ALONSO_METASTASIS_EMT_UP	26	-0.596491	-1.73542	0.00215517	0.0373428	1	2851	tags=54%, list=20%, signal=67%
D2	Sus vs Con	Negative	PENG_GLUTAMINE_DEPRIVATION_DN	280	-0.393654	-1.73512	<0.001	0.0373561	1	2493	tags=26%, list=18%, signal=31%
D2	Sus vs Con	Negative	MCDOWELL_ACUTE_LUNG_INJURY_UP	36	-0.547013	-1.7344	0.00209644	0.037504	1	2444	tags=44%, list=17%, signal=54%
D2	Sus vs Con	Negative	BURTON_ADIPOGENESIS_5	108	-0.442032	-1.73363	<0.001	0.037714	1	2963	tags=35%, list=21%, signal=44%
D2	Sus vs Con	Negative	GHANDHI_BYSTANDER_IRRADIATION_DN	9	-0.75937	-1.73321	0.00659341	0.0378195	1	1831	tags=56%, list=13%, signal=64%
D2	Sus vs Con	Negative	BILD_CTNNB1_ONCOGENIC_SIGNATURE	59	-0.489388	-1.73287	0.0021322	0.0378532	1	1618	tags=22%, list=12%, signal=25%
D2	Sus vs Con	Negative	MA_PITUITARY_FETAL_VS_ADULT_UP	25	-0.593539	-1.73177	0.00647948	0.0382157	1	347	tags=16%, list=2%, signal=16%
D2	Sus vs Con	Negative	NIELSEN_SCHWANNOMA_UP	12	-0.712046	-1.73163	0.0145833	0.0381341	1	3123	tags=67%, list=22%, signal=86%
D2	Sus vs Con	Negative	BHATI_G2M_ARREST_BY_2METHOXYESTRADIOL_UP	75	-0.473482	-1.7316	<0.001	0.0380305	1	1744	tags=25%, list=12%, signal=29%
D2	Sus vs Con	Negative	REACTOME_TRAFFICKING_AND_PROCESSING_OF_ENDOSOMAL_TLR	8	-0.791936	-1.73079	0.00867679	0.038266	1	1825	tags=63%, list=13%, signal=72%
D2	Sus vs Con	Negative	BERENJENO_TRANSFORMED_BY_RHOA_FOREVER_UP	15	-0.649384	-1.7283	0.0108696	0.039101	1	1978	tags=40%, list=14%, signal=47%
D2	Sus vs Con	Negative	REACTOME_RESPONSE_TO_ELEVATED_PLATELET_CYTOSOLIC_CA2_	59	-0.488308	-1.72718	<0.001	0.0394809	1	2851	tags=49%, list=20%, signal=61%
D2	Sus vs Con	Negative	DORN_ADENOVIRUS_INFECTION_48HR_DN	30	-0.576126	-1.72663	0.0021978	0.0396317	1	2638	tags=40%, list=19%, signal=49%
D2	Sus vs Con	Negative	KAYO_CALORIE_RESTRICTION_MUSCLE_DN	63	-0.484764	-1.72518	<0.001	0.0401568	1	1560	tags=25%, list=11%, signal=28%
D2	Sus vs Con	Negative	BOHN_PRIMARY_IMMUNODEFICIENCY_SYNDROM_UP	36	-0.543981	-1.72403	0.00215517	0.0406211	1	2878	tags=36%, list=20%, signal=45%
D2	Sus vs Con	Negative	REACTOME_CROSS_PRESENTATION_OF_SOLUBLE_EXOGENOUS_ANTIGENS_ENDOSOMES	42	-0.531231	-1.72392	0.00214133	0.0405517	1	3532	tags=52%, list=25%, signal=70%
D2	Sus vs Con	Negative	RAMASWAMY_METASTASIS_DN	44	-0.517357	-1.72056	<0.001	0.0417291	1	986	tags=23%, list=7%, signal=24%
D2	Sus vs Con	Negative	YAMAZAKI_TCEB3_TARGETS_UP	148	-0.421112	-1.71961	<0.001	0.0420399	1	1987	tags=26%, list=14%, signal=30%
D2	Sus vs Con	Negative	TOMIDA_METASTASIS_DN	12	-0.708854	-1.71935	0.0133038	0.0420145	1	1685	tags=42%, list=12%, signal=47%
D2	Sus vs Con	Negative	WAMUNYOKOLI_OVARIAN_CANCER_LMP_UP	188	-0.408391	-1.71923	<0.001	0.0419383	1	2236	tags=24%, list=16%, signal=29%
D2	Sus vs Con	Negative	GUILLAUMOND_KLF10_TARGETS_DN	19	-0.625772	-1.71891	0.00856531	0.0419561	1	278	tags=16%, list=2%, signal=16%
D2	Sus vs Con	Negative	KEGG_PROTEASOME	39	-0.535061	-1.71888	<0.001	0.0418758	1	3532	tags=54%, list=25%, signal=72%
D2	Sus vs Con	Negative	WOO_LIVER_CANCER_RECURRENCE_UP	88	-0.458522	-1.71713	<0.001	0.0426114	1	2155	tags=33%, list=15%, signal=39%
D2	Sus vs Con	Negative	REACTOME_GLUCONEOGENESIS	27	-0.579454	-1.71647	0.0103734	0.0428258	1	2240	tags=52%, list=16%, signal=62%
D2	Sus vs Con	Negative	HAHTOLA_MYCOSIS_FUNGOIDES_SKIN_UP	139	-0.426553	-1.71592	<0.001	0.0429597	1	2927	tags=33%, list=21%, signal=41%
D2	Sus vs Con	Negative	DANG_MYC_TARGETS_UP	111	-0.437128	-1.71418	<0.001	0.0435519	1	2867	tags=35%, list=20%, signal=44%
D2	Sus vs Con	Negative	RIZ_ERYTHROID_DIFFERENTIATION_HBZ	26	-0.58491	-1.71294	0.00900901	0.0439549	1	1918	tags=31%, list=14%, signal=36%
D2	Sus vs Con	Negative	SEMENZA_HIF1_TARGETS	30	-0.559213	-1.71256	0.00226244	0.0440208	1	2621	tags=50%, list=19%, signal=61%
D2	Sus vs Con	Negative	SMITH_TERT_TARGETS_DN	71	-0.468222	-1.71224	0.00209205	0.0440461	1	2773	tags=37%, list=20%, signal=45%
D2	Sus vs Con	Negative	FARMER_BREAST_CANCER_APOCRINE_VS_BASAL	232	-0.395114	-1.71037	<0.001	0.0447587	1	1834	tags=23%, list=13%, signal=26%
D2	Sus vs Con	Negative	SARRIO_EPITHELIAL_MESENCHYMAL_TRANSITION_DN	107	-0.44803	-1.7093	<0.001	0.0451184	1	2697	tags=36%, list=19%, signal=44%
D2	Sus vs Con	Negative	FLECHNER_PBL_KIDNEY_TRANSPLANT_OK_VS_DONOR_DN	33	-0.544158	-1.70705	0.00858369	0.0460851	1	1919	tags=39%, list=14%, signal=46%
D2	Sus vs Con	Negative	REACTOME_APOPTOTIC_EXECUTION_PHASE	45	-0.516396	-1.70518	<0.001	0.0468611	1	2357	tags=29%, list=17%, signal=35%
D2	Sus vs Con	Negative	VECCHI_GASTRIC_CANCER_EARLY_DN	215	-0.401628	-1.70422	<0.001	0.0472199	1	2914	tags=41%, list=21%, signal=51%
D2	Sus vs Con	Negative	LANDIS_BREAST_CANCER_PROGRESSION_DN	59	-0.48449	-1.70255	<0.001	0.0479434	1	2561	tags=36%, list=18%, signal=43%
D2	Sus vs Con	Negative	KEGG_BIOSYNTHESIS_OF_UNSATURATED_FATTY_ACIDS	19	-0.623566	-1.7001	0.00884956	0.0491902	1	2202	tags=47%, list=16%, signal=56%
D2	Sus vs Con	Negative	BERTUCCI_MEDULLARY_VS_DUCTAL_BREAST_CANCER_DN	129	-0.425592	-1.69963	<0.001	0.0492951	1	2693	tags=32%, list=19%, signal=39%
D2	Sus vs Con	Negative	REACTOME_SIGNALING_BY_CONSTITUTIVELY_ACTIVE_EGFR	17	-0.651545	-1.69963	0.00641026	0.0491751	1	1323	tags=35%, list=9%, signal=39%
D2	Sus vs Con	Negative	DAIRKEE_CANCER_PRONE_RESPONSE_BPA	41	-0.518041	-1.69915	0.0021692	0.049251	1	1968	tags=32%, list=14%, signal=37%
D2	Sus vs Con	Negative	REACTOME_PYRUVATE_METABOLISM_AND_CITRIC_ACID_TCA_CYCLE	38	-0.528841	-1.69908	0.0106157	0.0491644	1	2997	tags=50%, list=21%, signal=63%
D2	Sus vs Con	Negative	CAIRO_HEPATOBLASTOMA_CLASSES_DN	140	-0.421453	-1.69867	0.00211416	0.0492647	1	1543	tags=24%, list=11%, signal=27%
D2	Sus vs Con	Negative	WALLACE_PROSTATE_CANCER_DN	6	-0.85352	-1.69729	0.00650759	0.0499799	1	1522	tags=50%, list=11%, signal=56%
D2	Sus vs Con	Negative	YANAGISAWA_LUNG_CANCER_RECURRENCE	5	-0.891893	-1.69714	0.00425532	0.0499404	1	1064	tags=60%, list=8%, signal=65%
D2	Sus vs Con	Negative	ZWANG_EGF_PERSISTENTLY_UP	21	-0.599994	-1.69712	0.0152505	0.0498326	1	2316	tags=43%, list=16%, signal=51%
D2	Sus vs Con	Negative	SCHAEFFER_PROSTATE_DEVELOPMENT_6HR_UP	132	-0.431528	-1.69682	<0.001	0.0498541	1	2640	tags=30%, list=19%, signal=37%
D2	Sus vs Con	Negative	ST_PHOSPHOINOSITIDE_3_KINASE_PATHWAY	32	-0.538897	-1.69645	0.00833333	0.0499152	1	1144	tags=28%, list=8%, signal=31%
B6	Res vs Con	Positive	KEGG_CARDIAC_MUSCLE_CONTRACTION	59	0.495266	1.71083	0.00392157	0.0498339	1	2630	tags=46%, list=19%, signal=56%
B6	Sus vs Con	Positive	KEGG_CARDIAC_MUSCLE_CONTRACTION	59	0.495266	1.71083	0.00392157	0.0498339	1	2630	tags=46%, list=19%, signal=56%
B6	Res vs Con	Positive	MYLLYKANGAS_AMPLIFICATION_HOT_SPOT_7	6	0.887764	1.71218	<0.001	0.0492002	1	1	tags=17%, list=0%, signal=17%
B6	Sus vs Con	Positive	MYLLYKANGAS_AMPLIFICATION_HOT_SPOT_7	6	0.887764	1.71218	<0.001	0.0492002	1	1	tags=17%, list=0%, signal=17%
B6	Res vs Con	Positive	TOMIDA_METASTASIS_UP	16	0.6508	1.71235	0.00609756	0.049316	1	2880	tags=56%, list=20%, signal=71%
B6	Sus vs Con	Positive	TOMIDA_METASTASIS_UP	16	0.6508	1.71235	0.00609756	0.049316	1	2880	tags=56%, list=20%, signal=71%
B6	Res vs Con	Positive	HUTTMANN_B_CLL_POOR_SURVIVAL_DN	45	0.511703	1.71271	0.00191571	0.0492984	1	1542	tags=29%, list=11%, signal=32%
B6	Sus vs Con	Positive	HUTTMANN_B_CLL_POOR_SURVIVAL_DN	45	0.511703	1.71271	0.00191571	0.0492984	1	1542	tags=29%, list=11%, signal=32%
B6	Res vs Con	Positive	PID_MYC_REPRESS_PATHWAY	56	0.500757	1.71438	0.00404858	0.0485514	1	2709	tags=36%, list=19%, signal=44%
B6	Sus vs Con	Positive	PID_MYC_REPRESS_PATHWAY	56	0.500757	1.71438	0.00404858	0.0485514	1	2709	tags=36%, list=19%, signal=44%
B6	Res vs Con	Positive	REACTOME_ANTIGEN_PRESENTATION_FOLDING_ASSEMBLY_AND_PEPTIDE_LOADING_OF_CLASS_I_MHC	14	0.677009	1.71439	0.00589391	0.0487235	1	2410	tags=36%, list=17%, signal=43%
B6	Sus vs Con	Positive	REACTOME_ANTIGEN_PRESENTATION_FOLDING_ASSEMBLY_AND_PEPTIDE_LOADING_OF_CLASS_I_MHC	14	0.677009	1.71439	0.00589391	0.0487235	1	2410	tags=36%, list=17%, signal=43%
B6	Res vs Con	Positive	KORKOLA_YOLK_SAC_TUMOR	33	0.562627	1.715	0.00581395	0.0486339	1	1971	tags=30%, list=14%, signal=35%
B6	Sus vs Con	Positive	KORKOLA_YOLK_SAC_TUMOR	33	0.562627	1.715	0.00581395	0.0486339	1	1971	tags=30%, list=14%, signal=35%
B6	Res vs Con	Positive	NABA_PROTEOGLYCANS	19	0.625985	1.71532	0.0122951	0.0485553	1	2119	tags=53%, list=15%, signal=62%
B6	Sus vs Con	Positive	NABA_PROTEOGLYCANS	19	0.625985	1.71532	0.0122951	0.0485553	1	2119	tags=53%, list=15%, signal=62%
B6	Res vs Con	Positive	FLECHNER_PBL_KIDNEY_TRANSPLANT_OK_VS_DONOR_UP	127	0.440001	1.71651	<0.001	0.0481074	1	3540	tags=40%, list=25%, signal=53%
B6	Sus vs Con	Positive	FLECHNER_PBL_KIDNEY_TRANSPLANT_OK_VS_DONOR_UP	127	0.440001	1.71651	<0.001	0.0481074	1	3540	tags=40%, list=25%, signal=53%
B6	Res vs Con	Positive	FURUKAWA_DUSP6_TARGETS_PCI35_UP	42	0.529551	1.71681	0.00191939	0.0481156	1	3050	tags=52%, list=22%, signal=67%
B6	Sus vs Con	Positive	FURUKAWA_DUSP6_TARGETS_PCI35_UP	42	0.529551	1.71681	0.00191939	0.0481156	1	3050	tags=52%, list=22%, signal=67%
B6	Res vs Con	Positive	PID_INSULIN_GLUCOSE_PATHWAY	22	0.601617	1.71709	0.0102041	0.0480877	1	3166	tags=50%, list=23%, signal=64%
B6	Sus vs Con	Positive	PID_INSULIN_GLUCOSE_PATHWAY	22	0.601617	1.71709	0.0102041	0.0480877	1	3166	tags=50%, list=23%, signal=64%
B6	Res vs Con	Positive	LEE_AGING_MUSCLE_DN	40	0.52596	1.71878	0.00389864	0.0474805	1	3030	tags=48%, list=22%, signal=60%
B6	Sus vs Con	Positive	LEE_AGING_MUSCLE_DN	40	0.52596	1.71878	0.00389864	0.0474805	1	3030	tags=48%, list=22%, signal=60%
B6	Res vs Con	Positive	KAAB_HEART_ATRIUM_VS_VENTRICLE_DN	214	0.405237	1.71939	<0.001	0.0473208	1	2249	tags=28%, list=16%, signal=32%
B6	Sus vs Con	Positive	KAAB_HEART_ATRIUM_VS_VENTRICLE_DN	214	0.405237	1.71939	<0.001	0.0473208	1	2249	tags=28%, list=16%, signal=32%
B6	Res vs Con	Positive	STEARMAN_LUNG_CANCER_EARLY_VS_LATE_UP	99	0.454733	1.72008	<0.001	0.0471711	1	3250	tags=39%, list=23%, signal=51%
B6	Sus vs Con	Positive	STEARMAN_LUNG_CANCER_EARLY_VS_LATE_UP	99	0.454733	1.72008	<0.001	0.0471711	1	3250	tags=39%, list=23%, signal=51%
B6	Res vs Con	Positive	AKL_HTLV1_INFECTION_DN	44	0.526999	1.72027	0.00198807	0.0472192	1	3177	tags=43%, list=23%, signal=56%
B6	Sus vs Con	Positive	AKL_HTLV1_INFECTION_DN	44	0.526999	1.72027	0.00198807	0.0472192	1	3177	tags=43%, list=23%, signal=56%
B6	Res vs Con	Positive	JOSEPH_RESPONSE_TO_SODIUM_BUTYRATE_UP	23	0.592	1.72034	0.0100402	0.0473819	1	3184	tags=48%, list=23%, signal=62%
B6	Sus vs Con	Positive	JOSEPH_RESPONSE_TO_SODIUM_BUTYRATE_UP	23	0.592	1.72034	0.0100402	0.0473819	1	3184	tags=48%, list=23%, signal=62%
B6	Res vs Con	Positive	COLIN_PILOCYTIC_ASTROCYTOMA_VS_GLIOBLASTOMA_DN	24	0.58518	1.72121	0.00814664	0.0471654	1	2303	tags=33%, list=16%, signal=40%
B6	Sus vs Con	Positive	COLIN_PILOCYTIC_ASTROCYTOMA_VS_GLIOBLASTOMA_DN	24	0.58518	1.72121	0.00814664	0.0471654	1	2303	tags=33%, list=16%, signal=40%
B6	Res vs Con	Positive	BAELDE_DIABETIC_NEPHROPATHY_DN	352	0.38536	1.72146	<0.001	0.047203	1	2778	tags=29%, list=20%, signal=36%
B6	Sus vs Con	Positive	BAELDE_DIABETIC_NEPHROPATHY_DN	352	0.38536	1.72146	<0.001	0.047203	1	2778	tags=29%, list=20%, signal=36%
B6	Res vs Con	Positive	DAZARD_UV_RESPONSE_CLUSTER_G24	15	0.66834	1.72252	0.00607287	0.0468068	1	1533	tags=33%, list=11%, signal=37%
B6	Sus vs Con	Positive	DAZARD_UV_RESPONSE_CLUSTER_G24	15	0.66834	1.72252	0.00607287	0.0468068	1	1533	tags=33%, list=11%, signal=37%
B6	Res vs Con	Positive	HIRSCH_CELLULAR_TRANSFORMATION_SIGNATURE_DN	77	0.479824	1.72524	0.00195695	0.0455489	1	2588	tags=34%, list=18%, signal=41%
B6	Sus vs Con	Positive	HIRSCH_CELLULAR_TRANSFORMATION_SIGNATURE_DN	77	0.479824	1.72524	0.00195695	0.0455489	1	2588	tags=34%, list=18%, signal=41%
B6	Res vs Con	Positive	BOYAULT_LIVER_CANCER_SUBCLASS_G56_UP	8	0.78007	1.72526	0.00671141	0.0457138	1	1349	tags=50%, list=10%, signal=55%
B6	Sus vs Con	Positive	BOYAULT_LIVER_CANCER_SUBCLASS_G56_UP	8	0.78007	1.72526	0.00671141	0.0457138	1	1349	tags=50%, list=10%, signal=55%
B6	Res vs Con	Positive	CAFFAREL_RESPONSE_TO_THC_24HR_5_DN	44	0.524574	1.72583	<0.001	0.0456404	1	2039	tags=32%, list=15%, signal=37%
B6	Sus vs Con	Positive	CAFFAREL_RESPONSE_TO_THC_24HR_5_DN	44	0.524574	1.72583	<0.001	0.0456404	1	2039	tags=32%, list=15%, signal=37%
B6	Res vs Con	Positive	GOTZMANN_EPITHELIAL_TO_MESENCHYMAL_TRANSITION_DN	169	0.42202	1.72831	<0.001	0.0444891	1	3225	tags=38%, list=23%, signal=49%
B6	Sus vs Con	Positive	GOTZMANN_EPITHELIAL_TO_MESENCHYMAL_TRANSITION_DN	169	0.42202	1.72831	<0.001	0.0444891	1	3225	tags=38%, list=23%, signal=49%
B6	Res vs Con	Positive	AZARE_NEOPLASTIC_TRANSFORMATION_BY_STAT3_UP	83	0.467313	1.72875	<0.001	0.0444615	1	2405	tags=30%, list=17%, signal=36%
B6	Sus vs Con	Positive	AZARE_NEOPLASTIC_TRANSFORMATION_BY_STAT3_UP	83	0.467313	1.72875	<0.001	0.0444615	1	2405	tags=30%, list=17%, signal=36%
B6	Res vs Con	Positive	WANG_SMARCE1_TARGETS_DN	252	0.401941	1.73039	<0.001	0.0437924	1	3082	tags=35%, list=22%, signal=44%
B6	Sus vs Con	Positive	WANG_SMARCE1_TARGETS_DN	252	0.401941	1.73039	<0.001	0.0437924	1	3082	tags=35%, list=22%, signal=44%
B6	Res vs Con	Positive	BERENJENO_TRANSFORMED_BY_RHOA_DN	326	0.394479	1.73239	<0.001	0.0430008	1	3281	tags=34%, list=23%, signal=44%
B6	Sus vs Con	Positive	BERENJENO_TRANSFORMED_BY_RHOA_DN	326	0.394479	1.73239	<0.001	0.0430008	1	3281	tags=34%, list=23%, signal=44%
B6	Res vs Con	Positive	WANG_IMMORTALIZED_BY_HOXA9_AND_MEIS1_DN	19	0.635912	1.73268	0.00206612	0.0430235	1	3400	tags=63%, list=24%, signal=83%
B6	Sus vs Con	Positive	WANG_IMMORTALIZED_BY_HOXA9_AND_MEIS1_DN	19	0.635912	1.73268	0.00206612	0.0430235	1	3400	tags=63%, list=24%, signal=83%
B6	Res vs Con	Positive	YAO_TEMPORAL_RESPONSE_TO_PROGESTERONE_CLUSTER_17	152	0.426353	1.73498	<0.001	0.0420154	1	2357	tags=31%, list=17%, signal=37%
B6	Sus vs Con	Positive	YAO_TEMPORAL_RESPONSE_TO_PROGESTERONE_CLUSTER_17	152	0.426353	1.73498	<0.001	0.0420154	1	2357	tags=31%, list=17%, signal=37%
B6	Res vs Con	Positive	WAMUNYOKOLI_OVARIAN_CANCER_LMP_DN	152	0.431751	1.73499	<0.001	0.0421883	1	2606	tags=34%, list=19%, signal=42%
B6	Sus vs Con	Positive	WAMUNYOKOLI_OVARIAN_CANCER_LMP_DN	152	0.431751	1.73499	<0.001	0.0421883	1	2606	tags=34%, list=19%, signal=42%
B6	Res vs Con	Positive	DACOSTA_ERCC3_ALLELE_XPCS_VS_TTD_DN	27	0.591259	1.73531	0.00735294	0.0421843	1	1933	tags=37%, list=14%, signal=43%
B6	Sus vs Con	Positive	DACOSTA_ERCC3_ALLELE_XPCS_VS_TTD_DN	27	0.591259	1.73531	0.00735294	0.0421843	1	1933	tags=37%, list=14%, signal=43%
B6	Res vs Con	Positive	REACTOME_PROSTACYCLIN_SIGNALLING_THROUGH_PROSTACYCLIN_RECEPTOR	17	0.650859	1.73649	0.00210084	0.0417373	1	1518	tags=41%, list=11%, signal=46%
B6	Sus vs Con	Positive	REACTOME_PROSTACYCLIN_SIGNALLING_THROUGH_PROSTACYCLIN_RECEPTOR	17	0.650859	1.73649	0.00210084	0.0417373	1	1518	tags=41%, list=11%, signal=46%
B6	Res vs Con	Positive	FERRANDO_LYL1_NEIGHBORS	14	0.678392	1.7367	0.00968992	0.0418248	1	2063	tags=57%, list=15%, signal=67%
B6	Sus vs Con	Positive	FERRANDO_LYL1_NEIGHBORS	14	0.678392	1.7367	0.00968992	0.0418248	1	2063	tags=57%, list=15%, signal=67%
B6	Res vs Con	Positive	REACTOME_ANTIGEN_PROCESSING_CROSS_PRESENTATION	63	0.495466	1.7377	<0.001	0.0415766	1	1799	tags=30%, list=13%, signal=34%
B6	Sus vs Con	Positive	REACTOME_ANTIGEN_PROCESSING_CROSS_PRESENTATION	63	0.495466	1.7377	<0.001	0.0415766	1	1799	tags=30%, list=13%, signal=34%
B6	Res vs Con	Positive	YOSHIMURA_MAPK8_TARGETS_DN	293	0.401092	1.73778	<0.001	0.0417102	1	2217	tags=24%, list=16%, signal=28%
B6	Sus vs Con	Positive	YOSHIMURA_MAPK8_TARGETS_DN	293	0.401092	1.73778	<0.001	0.0417102	1	2217	tags=24%, list=16%, signal=28%
B6	Res vs Con	Positive	SWEET_LUNG_CANCER_KRAS_DN	311	0.400265	1.73857	<0.001	0.0415977	1	2099	tags=29%, list=15%, signal=34%
B6	Sus vs Con	Positive	SWEET_LUNG_CANCER_KRAS_DN	311	0.400265	1.73857	<0.001	0.0415977	1	2099	tags=29%, list=15%, signal=34%
B6	Res vs Con	Positive	YAGI_AML_RELAPSE_PROGNOSIS	28	0.579922	1.73885	0.00189036	0.0416267	1	1480	tags=32%, list=11%, signal=36%
B6	Sus vs Con	Positive	YAGI_AML_RELAPSE_PROGNOSIS	28	0.579922	1.73885	0.00189036	0.0416267	1	1480	tags=32%, list=11%, signal=36%
B6	Res vs Con	Positive	WILLIAMS_ESR2_TARGETS_UP	18	0.652688	1.73918	0.00213675	0.0416268	1	2189	tags=39%, list=16%, signal=46%
B6	Sus vs Con	Positive	WILLIAMS_ESR2_TARGETS_UP	18	0.652688	1.73918	0.00213675	0.0416268	1	2189	tags=39%, list=16%, signal=46%
B6	Res vs Con	Positive	LI_WILMS_TUMOR_VS_FETAL_KIDNEY_1_UP	151	0.435547	1.74034	<0.001	0.0413344	1	2549	tags=34%, list=18%, signal=42%
B6	Sus vs Con	Positive	LI_WILMS_TUMOR_VS_FETAL_KIDNEY_1_UP	151	0.435547	1.74034	<0.001	0.0413344	1	2549	tags=34%, list=18%, signal=42%
B6	Res vs Con	Positive	HERNANDEZ_MITOTIC_ARREST_BY_DOCETAXEL_2_UP	41	0.533296	1.74264	<0.001	0.040349	1	2380	tags=34%, list=17%, signal=41%
B6	Sus vs Con	Positive	HERNANDEZ_MITOTIC_ARREST_BY_DOCETAXEL_2_UP	41	0.533296	1.74264	<0.001	0.040349	1	2380	tags=34%, list=17%, signal=41%
B6	Res vs Con	Positive	ENK_UV_RESPONSE_KERATINOCYTE_UP	406	0.387385	1.74279	<0.001	0.0404689	1	3085	tags=34%, list=22%, signal=42%
B6	Sus vs Con	Positive	ENK_UV_RESPONSE_KERATINOCYTE_UP	406	0.387385	1.74279	<0.001	0.0404689	1	3085	tags=34%, list=22%, signal=42%
B6	Res vs Con	Positive	ODONNELL_TARGETS_OF_MYC_AND_TFRC_DN	29	0.580678	1.74399	0.00207039	0.0401134	0.999	2702	tags=41%, list=19%, signal=51%
B6	Sus vs Con	Positive	ODONNELL_TARGETS_OF_MYC_AND_TFRC_DN	29	0.580678	1.74399	0.00207039	0.0401134	0.999	2702	tags=41%, list=19%, signal=51%
B6	Res vs Con	Positive	BORLAK_LIVER_CANCER_EGF_UP	44	0.528978	1.74695	<0.001	0.0389944	0.999	3085	tags=41%, list=22%, signal=52%
B6	Sus vs Con	Positive	BORLAK_LIVER_CANCER_EGF_UP	44	0.528978	1.74695	<0.001	0.0389944	0.999	3085	tags=41%, list=22%, signal=52%
B6	Res vs Con	Positive	PETRETTO_BLOOD_PRESSURE_DN	6	0.863451	1.74769	<0.001	0.0388389	0.999	785	tags=67%, list=6%, signal=71%
B6	Sus vs Con	Positive	PETRETTO_BLOOD_PRESSURE_DN	6	0.863451	1.74769	<0.001	0.0388389	0.999	785	tags=67%, list=6%, signal=71%
B6	Res vs Con	Positive	PAL_PRMT5_TARGETS_UP	164	0.430756	1.75068	<0.001	0.0374723	0.999	3043	tags=38%, list=22%, signal=48%
B6	Sus vs Con	Positive	PAL_PRMT5_TARGETS_UP	164	0.430756	1.75068	<0.001	0.0374723	0.999	3043	tags=38%, list=22%, signal=48%
B6	Res vs Con	Positive	HU_ANGIOGENESIS_DN	30	0.578725	1.75092	0.00392157	0.0375328	0.999	3230	tags=40%, list=23%, signal=52%
B6	Sus vs Con	Positive	HU_ANGIOGENESIS_DN	30	0.578725	1.75092	0.00392157	0.0375328	0.999	3230	tags=40%, list=23%, signal=52%
B6	Res vs Con	Positive	SCHLOSSER_MYC_TARGETS_REPRESSED_BY_SERUM	127	0.444294	1.75313	<0.001	0.0366288	0.999	2637	tags=31%, list=19%, signal=37%
B6	Sus vs Con	Positive	SCHLOSSER_MYC_TARGETS_REPRESSED_BY_SERUM	127	0.444294	1.75313	<0.001	0.0366288	0.999	2637	tags=31%, list=19%, signal=37%
B6	Res vs Con	Positive	WHITESIDE_CISPLATIN_RESISTANCE_DN	9	0.774277	1.75389	0.00412371	0.0365077	0.999	1878	tags=44%, list=13%, signal=51%
B6	Sus vs Con	Positive	WHITESIDE_CISPLATIN_RESISTANCE_DN	9	0.774277	1.75389	0.00412371	0.0365077	0.999	1878	tags=44%, list=13%, signal=51%
B6	Res vs Con	Positive	KEGG_TYPE_I_DIABETES_MELLITUS	15	0.674253	1.75516	0.00792079	0.0361254	0.998	1180	tags=33%, list=8%, signal=36%
B6	Sus vs Con	Positive	KEGG_TYPE_I_DIABETES_MELLITUS	15	0.674253	1.75516	0.00792079	0.0361254	0.998	1180	tags=33%, list=8%, signal=36%
B6	Res vs Con	Positive	PID_UPA_UPAR_PATHWAY	27	0.586247	1.75527	0.00394477	0.0362438	0.998	2709	tags=44%, list=19%, signal=55%
B6	Sus vs Con	Positive	PID_UPA_UPAR_PATHWAY	27	0.586247	1.75527	0.00394477	0.0362438	0.998	2709	tags=44%, list=19%, signal=55%
B6	Res vs Con	Positive	CHIARADONNA_NEOPLASTIC_TRANSFORMATION_KRAS_UP	95	0.460604	1.75607	<0.001	0.0360438	0.998	1904	tags=25%, list=14%, signal=29%
B6	Sus vs Con	Positive	CHIARADONNA_NEOPLASTIC_TRANSFORMATION_KRAS_UP	95	0.460604	1.75607	<0.001	0.0360438	0.998	1904	tags=25%, list=14%, signal=29%
B6	Res vs Con	Positive	ZHOU_TNF_SIGNALING_4HR	44	0.534242	1.75708	0.00398406	0.0357347	0.998	2854	tags=48%, list=20%, signal=60%
B6	Sus vs Con	Positive	ZHOU_TNF_SIGNALING_4HR	44	0.534242	1.75708	0.00398406	0.0357347	0.998	2854	tags=48%, list=20%, signal=60%
B6	Res vs Con	Positive	TARTE_PLASMA_CELL_VS_PLASMABLAST_DN	244	0.411418	1.75776	<0.001	0.0355312	0.998	3202	tags=34%, list=23%, signal=43%
B6	Sus vs Con	Positive	TARTE_PLASMA_CELL_VS_PLASMABLAST_DN	244	0.411418	1.75776	<0.001	0.0355312	0.998	3202	tags=34%, list=23%, signal=43%
B6	Res vs Con	Positive	ZHANG_TLX_TARGETS_DN	58	0.508026	1.75881	<0.001	0.0352365	0.998	3217	tags=52%, list=23%, signal=67%
B6	Sus vs Con	Positive	ZHANG_TLX_TARGETS_DN	58	0.508026	1.75881	<0.001	0.0352365	0.998	3217	tags=52%, list=23%, signal=67%
B6	Res vs Con	Positive	FLOTHO_PEDIATRIC_ALL_THERAPY_RESPONSE_UP	43	0.535401	1.75963	0.00601202	0.0350606	0.998	1342	tags=23%, list=10%, signal=26%
B6	Sus vs Con	Positive	FLOTHO_PEDIATRIC_ALL_THERAPY_RESPONSE_UP	43	0.535401	1.75963	0.00601202	0.0350606	0.998	1342	tags=23%, list=10%, signal=26%
B6	Res vs Con	Positive	NUTT_GBM_VS_AO_GLIOMA_DN	35	0.552563	1.76015	0.00203252	0.035037	0.998	2084	tags=40%, list=15%, signal=47%
B6	Sus vs Con	Positive	NUTT_GBM_VS_AO_GLIOMA_DN	35	0.552563	1.76015	0.00203252	0.035037	0.998	2084	tags=40%, list=15%, signal=47%
B6	Res vs Con	Positive	ZAMORA_NOS2_TARGETS_UP	58	0.500912	1.7626	<0.001	0.0341622	0.998	2945	tags=40%, list=21%, signal=50%
B6	Sus vs Con	Positive	ZAMORA_NOS2_TARGETS_UP	58	0.500912	1.7626	<0.001	0.0341622	0.998	2945	tags=40%, list=21%, signal=50%
B6	Res vs Con	Positive	BIOCARTA_GCR_PATHWAY	14	0.703507	1.76365	0.00592885	0.0338886	0.998	232	tags=29%, list=2%, signal=29%
B6	Sus vs Con	Positive	BIOCARTA_GCR_PATHWAY	14	0.703507	1.76365	0.00592885	0.0338886	0.998	232	tags=29%, list=2%, signal=29%
B6	Res vs Con	Positive	VANDESLUIS_COMMD1_TARGETS_GROUP_3_DN	25	0.610243	1.76463	0.00598802	0.0336504	0.998	3167	tags=48%, list=23%, signal=62%
B6	Sus vs Con	Positive	VANDESLUIS_COMMD1_TARGETS_GROUP_3_DN	25	0.610243	1.76463	0.00598802	0.0336504	0.998	3167	tags=48%, list=23%, signal=62%
B6	Res vs Con	Positive	MENSSEN_MYC_TARGETS	42	0.543455	1.76597	<0.001	0.0332612	0.998	1461	tags=36%, list=10%, signal=40%
B6	Sus vs Con	Positive	MENSSEN_MYC_TARGETS	42	0.543455	1.76597	<0.001	0.0332612	0.998	1461	tags=36%, list=10%, signal=40%
B6	Res vs Con	Positive	REACTOME_VIRAL_MESSENGER_RNA_SYNTHESIS	13	0.722962	1.76923	<0.001	0.0321211	0.998	2996	tags=54%, list=21%, signal=68%
B6	Sus vs Con	Positive	REACTOME_VIRAL_MESSENGER_RNA_SYNTHESIS	13	0.722962	1.76923	<0.001	0.0321211	0.998	2996	tags=54%, list=21%, signal=68%
B6	Res vs Con	Positive	BLALOCK_ALZHEIMERS_DISEASE_INCIPIENT_DN	149	0.442933	1.7697	<0.001	0.0320494	0.998	1806	tags=28%, list=13%, signal=32%
B6	Sus vs Con	Positive	BLALOCK_ALZHEIMERS_DISEASE_INCIPIENT_DN	149	0.442933	1.7697	<0.001	0.0320494	0.998	1806	tags=28%, list=13%, signal=32%
B6	Res vs Con	Positive	PID_AJDISS_2PATHWAY	42	0.554662	1.77096	<0.001	0.0316263	0.998	1024	tags=31%, list=7%, signal=33%
B6	Sus vs Con	Positive	PID_AJDISS_2PATHWAY	42	0.554662	1.77096	<0.001	0.0316263	0.998	1024	tags=31%, list=7%, signal=33%
B6	Res vs Con	Positive	KEGG_BUTANOATE_METABOLISM	28	0.598856	1.7747	0.00376648	0.0304025	0.996	3226	tags=61%, list=23%, signal=79%
B6	Sus vs Con	Positive	KEGG_BUTANOATE_METABOLISM	28	0.598856	1.7747	0.00376648	0.0304025	0.996	3226	tags=61%, list=23%, signal=79%
B6	Res vs Con	Positive	THILLAINADESAN_ZNF217_TARGETS_DN	7	0.835984	1.77479	0.00988142	0.0305219	0.996	582	tags=43%, list=4%, signal=45%
B6	Sus vs Con	Positive	THILLAINADESAN_ZNF217_TARGETS_DN	7	0.835984	1.77479	0.00988142	0.0305219	0.996	582	tags=43%, list=4%, signal=45%
B6	Res vs Con	Positive	IVANOVA_HEMATOPOIESIS_STEM_CELL_SHORT_TERM	21	0.633956	1.77545	0.0019802	0.0304753	0.996	3361	tags=62%, list=24%, signal=81%
B6	Sus vs Con	Positive	IVANOVA_HEMATOPOIESIS_STEM_CELL_SHORT_TERM	21	0.633956	1.77545	0.0019802	0.0304753	0.996	3361	tags=62%, list=24%, signal=81%
B6	Res vs Con	Positive	CHANDRAN_METASTASIS_TOP50_UP	27	0.58983	1.77546	0.004158	0.0306232	0.996	1894	tags=41%, list=13%, signal=47%
B6	Sus vs Con	Positive	CHANDRAN_METASTASIS_TOP50_UP	27	0.58983	1.77546	0.004158	0.0306232	0.996	1894	tags=41%, list=13%, signal=47%
B6	Res vs Con	Positive	REACTOME_ADP_SIGNALLING_THROUGH_P2RY12	20	0.648298	1.77629	0.00609756	0.0305227	0.996	1518	tags=40%, list=11%, signal=45%
B6	Sus vs Con	Positive	REACTOME_ADP_SIGNALLING_THROUGH_P2RY12	20	0.648298	1.77629	0.00609756	0.0305227	0.996	1518	tags=40%, list=11%, signal=45%
B6	Res vs Con	Positive	BRACHAT_RESPONSE_TO_METHOTREXATE_DN	25	0.612881	1.77658	0.00608519	0.0305575	0.996	2363	tags=44%, list=17%, signal=53%
B6	Sus vs Con	Positive	BRACHAT_RESPONSE_TO_METHOTREXATE_DN	25	0.612881	1.77658	0.00608519	0.0305575	0.996	2363	tags=44%, list=17%, signal=53%
B6	Res vs Con	Positive	KEGG_PROXIMAL_TUBULE_BICARBONATE_RECLAMATION	17	0.671717	1.78161	<0.001	0.0289375	0.993	1106	tags=41%, list=8%, signal=45%
B6	Sus vs Con	Positive	KEGG_PROXIMAL_TUBULE_BICARBONATE_RECLAMATION	17	0.671717	1.78161	<0.001	0.0289375	0.993	1106	tags=41%, list=8%, signal=45%
B6	Res vs Con	Positive	WALLACE_PROSTATE_CANCER_DN	6	0.882886	1.78244	0.00612245	0.0288474	0.993	1592	tags=67%, list=11%, signal=75%
B6	Sus vs Con	Positive	WALLACE_PROSTATE_CANCER_DN	6	0.882886	1.78244	0.00612245	0.0288474	0.993	1592	tags=67%, list=11%, signal=75%
B6	Res vs Con	Positive	RICKMAN_HEAD_AND_NECK_CANCER_F	30	0.594617	1.78734	<0.001	0.0272425	0.993	3768	tags=53%, list=27%, signal=73%
B6	Sus vs Con	Positive	RICKMAN_HEAD_AND_NECK_CANCER_F	30	0.594617	1.78734	<0.001	0.0272425	0.993	3768	tags=53%, list=27%, signal=73%
B6	Res vs Con	Positive	JOHANSSON_GLIOMAGENESIS_BY_PDGFB_UP	48	0.535276	1.78762	0.00198413	0.027281	0.992	2378	tags=40%, list=17%, signal=47%
B6	Sus vs Con	Positive	JOHANSSON_GLIOMAGENESIS_BY_PDGFB_UP	48	0.535276	1.78762	0.00198413	0.027281	0.992	2378	tags=40%, list=17%, signal=47%
B6	Res vs Con	Positive	KAYO_CALORIE_RESTRICTION_MUSCLE_UP	76	0.495649	1.78775	<0.001	0.027383	0.992	3034	tags=34%, list=22%, signal=43%
B6	Sus vs Con	Positive	KAYO_CALORIE_RESTRICTION_MUSCLE_UP	76	0.495649	1.78775	<0.001	0.027383	0.992	3034	tags=34%, list=22%, signal=43%
B6	Res vs Con	Positive	REACTOME_RIP_MEDIATED_NFKB_ACTIVATION_VIA_DAI	13	0.739491	1.78826	0.00206186	0.0273391	0.99	336	tags=23%, list=2%, signal=24%
B6	Sus vs Con	Positive	REACTOME_RIP_MEDIATED_NFKB_ACTIVATION_VIA_DAI	13	0.739491	1.78826	0.00206186	0.0273391	0.99	336	tags=23%, list=2%, signal=24%
B6	Res vs Con	Positive	REACTOME_SMOOTH_MUSCLE_CONTRACTION	21	0.648477	1.79007	0.00206612	0.0268721	0.988	3319	tags=62%, list=24%, signal=81%
B6	Sus vs Con	Positive	REACTOME_SMOOTH_MUSCLE_CONTRACTION	21	0.648477	1.79007	0.00206612	0.0268721	0.988	3319	tags=62%, list=24%, signal=81%
B6	Res vs Con	Positive	ZUCCHI_METASTASIS_UP	31	0.578925	1.7922	<0.001	0.0261931	0.986	1522	tags=32%, list=11%, signal=36%
B6	Sus vs Con	Positive	ZUCCHI_METASTASIS_UP	31	0.578925	1.7922	<0.001	0.0261931	0.986	1522	tags=32%, list=11%, signal=36%
B6	Sus vs Res	Positive	THUM_SYSTOLIC_HEART_FAILURE_UP	317	0.403424	1.79425	<0.001	0.0488593	0.981	2874	tags=32%, list=20%, signal=39%
B6	Sus vs Res	Positive	WUNDER_INFLAMMATORY_RESPONSE_AND_CHOLESTEROL_UP	32	0.582341	1.79536	0.0019084	0.0488297	0.979	2251	tags=34%, list=16%, signal=41%
B6	Sus vs Res	Positive	TAKAO_RESPONSE_TO_UVB_RADIATION_UP	72	0.4966	1.7957	<0.001	0.049169	0.979	3462	tags=46%, list=25%, signal=60%
B6	Res vs Con	Positive	HUMMEL_BURKITTS_LYMPHOMA_DN	12	0.737412	1.79667	0.00220751	0.0247232	0.981	1782	tags=42%, list=13%, signal=48%
B6	Sus vs Con	Positive	HUMMEL_BURKITTS_LYMPHOMA_DN	12	0.737412	1.79667	0.00220751	0.0247232	0.981	1782	tags=42%, list=13%, signal=48%
B6	Sus vs Res	Positive	REACTOME_MUSCLE_CONTRACTION	33	0.569664	1.79751	0.002079	0.0486043	0.976	2473	tags=42%, list=18%, signal=51%
B6	Res vs Con	Positive	HONRADO_BREAST_CANCER_BRCA1_VS_BRCA2	13	0.737354	1.79764	0.00403226	0.0245065	0.978	1329	tags=46%, list=9%, signal=51%
B6	Sus vs Con	Positive	HONRADO_BREAST_CANCER_BRCA1_VS_BRCA2	13	0.737354	1.79764	0.00403226	0.0245065	0.978	1329	tags=46%, list=9%, signal=51%
B6	Res vs Con	Positive	RAMPON_ENRICHED_LEARNING_ENVIRONMENT_EARLY_UP	14	0.698893	1.79806	<0.001	0.0244975	0.978	1715	tags=36%, list=12%, signal=41%
B6	Sus vs Con	Positive	RAMPON_ENRICHED_LEARNING_ENVIRONMENT_EARLY_UP	14	0.698893	1.79806	<0.001	0.0244975	0.978	1715	tags=36%, list=12%, signal=41%
B6	Res vs Con	Positive	REACTOME_TRAF6_MEDIATED_NFKB_ACTIVATION	17	0.687397	1.80003	<0.001	0.0240085	0.976	336	tags=18%, list=2%, signal=18%
B6	Sus vs Con	Positive	REACTOME_TRAF6_MEDIATED_NFKB_ACTIVATION	17	0.687397	1.80003	<0.001	0.0240085	0.976	336	tags=18%, list=2%, signal=18%
B6	Res vs Con	Positive	KIM_MYC_AMPLIFICATION_TARGETS_UP	155	0.444927	1.80072	<0.001	0.0239097	0.976	1569	tags=26%, list=11%, signal=29%
B6	Sus vs Con	Positive	KIM_MYC_AMPLIFICATION_TARGETS_UP	155	0.444927	1.80072	<0.001	0.0239097	0.976	1569	tags=26%, list=11%, signal=29%
B6	Sus vs Res	Positive	KAYO_AGING_MUSCLE_DN	100	0.466876	1.80261	<0.001	0.0455356	0.97	2530	tags=33%, list=18%, signal=40%
B6	Res vs Con	Positive	OSMAN_BLADDER_CANCER_UP	315	0.40855	1.80293	<0.001	0.0233129	0.973	2410	tags=29%, list=17%, signal=34%
B6	Sus vs Con	Positive	OSMAN_BLADDER_CANCER_UP	315	0.40855	1.80293	<0.001	0.0233129	0.973	2410	tags=29%, list=17%, signal=34%
B6	Sus vs Res	Positive	CHARAFE_BREAST_CANCER_LUMINAL_VS_BASAL_DN	314	0.408259	1.80384	<0.001	0.0452575	0.966	2737	tags=32%, list=19%, signal=38%
B6	Res vs Con	Positive	REACTOME_MRNA_SPLICING	72	0.505151	1.80511	<0.001	0.022813	0.972	2996	tags=40%, list=21%, signal=51%
B6	Sus vs Con	Positive	REACTOME_MRNA_SPLICING	72	0.505151	1.80511	<0.001	0.022813	0.972	2996	tags=40%, list=21%, signal=51%
B6	Res vs Con	Positive	HOUSTIS_ROS	30	0.588942	1.80528	<0.001	0.0228976	0.972	2783	tags=50%, list=20%, signal=62%
B6	Sus vs Con	Positive	HOUSTIS_ROS	30	0.588942	1.80528	<0.001	0.0228976	0.972	2783	tags=50%, list=20%, signal=62%
B6	Sus vs Res	Positive	HILLION_HMGA1B_TARGETS	76	0.492086	1.80537	<0.001	0.0450782	0.961	2230	tags=33%, list=16%, signal=39%
B6	Res vs Con	Positive	BENPORATH_PROLIFERATION	102	0.47447	1.80574	<0.001	0.0228713	0.97	2664	tags=37%, list=19%, signal=46%
B6	Sus vs Con	Positive	BENPORATH_PROLIFERATION	102	0.47447	1.80574	<0.001	0.0228713	0.97	2664	tags=37%, list=19%, signal=46%
B6	Res vs Con	Positive	HOLLEMAN_ASPARAGINASE_RESISTANCE_B_ALL_UP	18	0.674196	1.80582	<0.001	0.0229341	0.97	2297	tags=44%, list=16%, signal=53%
B6	Sus vs Con	Positive	HOLLEMAN_ASPARAGINASE_RESISTANCE_B_ALL_UP	18	0.674196	1.80582	<0.001	0.0229341	0.97	2297	tags=44%, list=16%, signal=53%
B6	Sus vs Res	Positive	ALONSO_METASTASIS_EMT_UP	26	0.614686	1.80685	<0.001	0.0447438	0.961	1405	tags=35%, list=10%, signal=38%
B6	Sus vs Res	Positive	MCLACHLAN_DENTAL_CARIES_UP	144	0.445109	1.8098	<0.001	0.043542	0.956	3106	tags=40%, list=22%, signal=51%
B6	Res vs Con	Positive	WONG_EMBRYONIC_STEM_CELL_CORE	274	0.419237	1.8109	<0.001	0.0217132	0.961	2120	tags=26%, list=15%, signal=29%
B6	Sus vs Con	Positive	WONG_EMBRYONIC_STEM_CELL_CORE	274	0.419237	1.8109	<0.001	0.0217132	0.961	2120	tags=26%, list=15%, signal=29%
B6	Res vs Con	Positive	SPIELMAN_LYMPHOBLAST_EUROPEAN_VS_ASIAN_UP	379	0.402978	1.81091	<0.001	0.0218237	0.961	2218	tags=26%, list=16%, signal=30%
B6	Sus vs Con	Positive	SPIELMAN_LYMPHOBLAST_EUROPEAN_VS_ASIAN_UP	379	0.402978	1.81091	<0.001	0.0218237	0.961	2218	tags=26%, list=16%, signal=30%
B6	Res vs Con	Positive	REACTOME_ADVANCED_GLYCOSYLATION_ENDPRODUCT_RECEPTOR_SIGNALING	8	0.846772	1.8116	<0.001	0.0217525	0.961	336	tags=38%, list=2%, signal=38%
B6	Sus vs Con	Positive	REACTOME_ADVANCED_GLYCOSYLATION_ENDPRODUCT_RECEPTOR_SIGNALING	8	0.846772	1.8116	<0.001	0.0217525	0.961	336	tags=38%, list=2%, signal=38%
B6	Sus vs Res	Positive	REACTOME_SRP_DEPENDENT_COTRANSLATIONAL_PROTEIN_TARGETING_TO_MEMBRANE	90	0.476849	1.81251	<0.001	0.0420445	0.948	3505	tags=41%, list=25%, signal=54%
B6	Sus vs Res	Positive	FONTAINE_PAPILLARY_THYROID_CARCINOMA_UP	49	0.534597	1.81257	<0.001	0.0425367	0.948	1803	tags=31%, list=13%, signal=35%
B6	Sus vs Res	Positive	LI_WILMS_TUMOR_VS_FETAL_KIDNEY_1_UP	151	0.448806	1.81274	<0.001	0.0430085	0.947	2925	tags=38%, list=21%, signal=47%
B6	Sus vs Res	Positive	LEE_AGING_NEOCORTEX_UP	80	0.483903	1.81276	<0.001	0.043558	0.947	2846	tags=44%, list=20%, signal=55%
B6	Sus vs Res	Positive	BOYAULT_LIVER_CANCER_SUBCLASS_G5_DN	19	0.671925	1.81308	0.00195312	0.0438281	0.943	1940	tags=32%, list=14%, signal=37%
B6	Res vs Con	Positive	LIU_SMARCA4_TARGETS	45	0.548423	1.81398	0.00191939	0.0212067	0.957	1815	tags=33%, list=13%, signal=38%
B6	Sus vs Con	Positive	LIU_SMARCA4_TARGETS	45	0.548423	1.81398	0.00191939	0.0212067	0.957	1815	tags=33%, list=13%, signal=38%
B6	Res vs Con	Positive	ANASTASSIOU_MULTICANCER_INVASIVENESS_SIGNATURE	50	0.54066	1.81442	<0.001	0.0211552	0.955	3268	tags=48%, list=23%, signal=62%
B6	Sus vs Con	Positive	ANASTASSIOU_MULTICANCER_INVASIVENESS_SIGNATURE	50	0.54066	1.81442	<0.001	0.0211552	0.955	3268	tags=48%, list=23%, signal=62%
B6	Res vs Con	Positive	PECE_MAMMARY_STEM_CELL_DN	107	0.467868	1.81481	<0.001	0.0211798	0.955	2746	tags=33%, list=20%, signal=40%
B6	Sus vs Con	Positive	PECE_MAMMARY_STEM_CELL_DN	107	0.467868	1.81481	<0.001	0.0211798	0.955	2746	tags=33%, list=20%, signal=40%
B6	Res vs Con	Positive	SEIDEN_ONCOGENESIS_BY_MET	60	0.515757	1.81614	<0.001	0.0209398	0.952	4169	tags=55%, list=30%, signal=78%
B6	Sus vs Con	Positive	SEIDEN_ONCOGENESIS_BY_MET	60	0.515757	1.81614	<0.001	0.0209398	0.952	4169	tags=55%, list=30%, signal=78%
B6	Sus vs Res	Positive	BRIDEAU_IMPRINTED_GENES	45	0.538632	1.81767	<0.001	0.0418189	0.926	3118	tags=42%, list=22%, signal=54%
B6	Sus vs Res	Positive	NAM_FXYD5_TARGETS_DN	14	0.712077	1.81872	0.0041841	0.0417044	0.92	2301	tags=43%, list=16%, signal=51%
B6	Res vs Con	Positive	BHATTACHARYA_EMBRYONIC_STEM_CELL	65	0.514347	1.82161	<0.001	0.0195122	0.93	2454	tags=34%, list=17%, signal=41%
B6	Sus vs Con	Positive	BHATTACHARYA_EMBRYONIC_STEM_CELL	65	0.514347	1.82161	<0.001	0.0195122	0.93	2454	tags=34%, list=17%, signal=41%
B6	Sus vs Res	Positive	SENGUPTA_NASOPHARYNGEAL_CARCINOMA_WITH_LMP1_UP	271	0.416274	1.82171	<0.001	0.04063	0.909	3042	tags=37%, list=22%, signal=46%
B6	Sus vs Res	Positive	NIELSEN_SCHWANNOMA_UP	12	0.748623	1.82222	0.00204082	0.040873	0.906	3337	tags=75%, list=24%, signal=98%
B6	Res vs Con	Positive	GUO_HEX_TARGETS_DN	44	0.554348	1.82347	<0.001	0.0191376	0.926	1933	tags=41%, list=14%, signal=47%
B6	Sus vs Con	Positive	GUO_HEX_TARGETS_DN	44	0.554348	1.82347	<0.001	0.0191376	0.926	1933	tags=41%, list=14%, signal=47%
B6	Sus vs Res	Positive	REACTOME_SMOOTH_MUSCLE_CONTRACTION	21	0.652447	1.82413	0.00204918	0.0405457	0.902	2372	tags=48%, list=17%, signal=57%
B6	Res vs Con	Positive	TURASHVILI_BREAST_DUCTAL_CARCINOMA_VS_LOBULAR_NORMAL_DN	32	0.587917	1.82472	<0.001	0.018866	0.92	2532	tags=47%, list=18%, signal=57%
B6	Sus vs Con	Positive	TURASHVILI_BREAST_DUCTAL_CARCINOMA_VS_LOBULAR_NORMAL_DN	32	0.587917	1.82472	<0.001	0.018866	0.92	2532	tags=47%, list=18%, signal=57%
B6	Res vs Con	Positive	WOOD_EBV_EBNA1_TARGETS_DN	36	0.588657	1.82559	<0.001	0.0186642	0.916	3116	tags=50%, list=22%, signal=64%
B6	Sus vs Con	Positive	WOOD_EBV_EBNA1_TARGETS_DN	36	0.588657	1.82559	<0.001	0.0186642	0.916	3116	tags=50%, list=22%, signal=64%
B6	Res vs Con	Positive	CHENG_RESPONSE_TO_NICKEL_ACETATE	38	0.578379	1.82586	<0.001	0.0186836	0.916	1709	tags=37%, list=12%, signal=42%
B6	Sus vs Con	Positive	CHENG_RESPONSE_TO_NICKEL_ACETATE	38	0.578379	1.82586	<0.001	0.0186836	0.916	1709	tags=37%, list=12%, signal=42%
B6	Res vs Con	Positive	IWANAGA_E2F1_TARGETS_NOT_INDUCED_BY_SERUM	5	0.952987	1.82612	<0.001	0.0186321	0.912	20	tags=20%, list=0%, signal=20%
B6	Sus vs Con	Positive	IWANAGA_E2F1_TARGETS_NOT_INDUCED_BY_SERUM	5	0.952987	1.82612	<0.001	0.0186321	0.912	20	tags=20%, list=0%, signal=20%
B6	Sus vs Res	Positive	FLECHNER_BIOPSY_KIDNEY_TRANSPLANT_REJECTED_VS_OK_UP	61	0.517808	1.82782	<0.001	0.0389832	0.886	1706	tags=33%, list=12%, signal=37%
B6	Res vs Con	Positive	BARIS_THYROID_CANCER_UP	20	0.660931	1.82804	<0.001	0.0182472	0.906	2178	tags=45%, list=15%, signal=53%
B6	Sus vs Con	Positive	BARIS_THYROID_CANCER_UP	20	0.660931	1.82804	<0.001	0.0182472	0.906	2178	tags=45%, list=15%, signal=53%
B6	Res vs Con	Positive	WELCSH_BRCA1_TARGETS_UP	158	0.450596	1.82871	<0.001	0.0181918	0.903	2435	tags=28%, list=17%, signal=33%
B6	Sus vs Con	Positive	WELCSH_BRCA1_TARGETS_UP	158	0.450596	1.82871	<0.001	0.0181918	0.903	2435	tags=28%, list=17%, signal=33%
B6	Sus vs Res	Positive	KEGG_OXIDATIVE_PHOSPHORYLATION	99	0.474354	1.82888	<0.001	0.0390695	0.883	2837	tags=36%, list=20%, signal=45%
B6	Sus vs Res	Positive	REACTOME_ANTIGEN_PRESENTATION_FOLDING_ASSEMBLY_AND_PEPTIDE_LOADING_OF_CLASS_I_MHC	14	0.720082	1.82908	0.00392927	0.039542	0.881	1542	tags=29%, list=11%, signal=32%
B6	Res vs Con	Positive	THUM_SYSTOLIC_HEART_FAILURE_UP	317	0.416538	1.82913	<0.001	0.0182173	0.903	3115	tags=36%, list=22%, signal=45%
B6	Sus vs Con	Positive	THUM_SYSTOLIC_HEART_FAILURE_UP	317	0.416538	1.82913	<0.001	0.0182173	0.903	3115	tags=36%, list=22%, signal=45%
B6	Sus vs Res	Positive	HUMMEL_BURKITTS_LYMPHOMA_DN	12	0.746289	1.82952	<0.001	0.0398643	0.881	2705	tags=58%, list=19%, signal=72%
B6	Res vs Con	Positive	IKEDA_MIR1_TARGETS_UP	50	0.543641	1.83022	<0.001	0.0180132	0.898	3960	tags=52%, list=28%, signal=72%
B6	Sus vs Con	Positive	IKEDA_MIR1_TARGETS_UP	50	0.543641	1.83022	<0.001	0.0180132	0.898	3960	tags=52%, list=28%, signal=72%
B6	Res vs Con	Positive	KARLSSON_TGFB1_TARGETS_DN	165	0.446567	1.83067	<0.001	0.0180211	0.895	2333	tags=30%, list=17%, signal=36%
B6	Sus vs Con	Positive	KARLSSON_TGFB1_TARGETS_DN	165	0.446567	1.83067	<0.001	0.0180211	0.895	2333	tags=30%, list=17%, signal=36%
B6	Res vs Con	Positive	ONKEN_UVEAL_MELANOMA_DN	427	0.408003	1.83166	<0.001	0.0178459	0.893	3021	tags=35%, list=21%, signal=43%
B6	Sus vs Con	Positive	ONKEN_UVEAL_MELANOMA_DN	427	0.408003	1.83166	<0.001	0.0178459	0.893	3021	tags=35%, list=21%, signal=43%
B6	Res vs Con	Positive	LEE_LIVER_CANCER_DENA_UP	40	0.563316	1.83373	<0.001	0.0174096	0.885	1756	tags=25%, list=12%, signal=28%
B6	Sus vs Con	Positive	LEE_LIVER_CANCER_DENA_UP	40	0.563316	1.83373	<0.001	0.0174096	0.885	1756	tags=25%, list=12%, signal=28%
B6	Sus vs Res	Positive	COLINA_TARGETS_OF_4EBP1_AND_4EBP2	281	0.416041	1.83474	<0.001	0.0377397	0.867	1768	tags=25%, list=13%, signal=28%
B6	Sus vs Res	Positive	DEMAGALHAES_AGING_UP	40	0.560534	1.83645	0.00196464	0.0376767	0.862	3217	tags=52%, list=23%, signal=68%
B6	Res vs Con	Positive	FERRANDO_T_ALL_WITH_MLL_ENL_FUSION_DN	69	0.520269	1.83758	<0.001	0.0167071	0.866	2664	tags=35%, list=19%, signal=43%
B6	Sus vs Con	Positive	FERRANDO_T_ALL_WITH_MLL_ENL_FUSION_DN	69	0.520269	1.83758	<0.001	0.0167071	0.866	2664	tags=35%, list=19%, signal=43%
B6	Sus vs Res	Positive	BOSCO_EPITHELIAL_DIFFERENTIATION_MODULE	23	0.648535	1.83877	<0.001	0.036715	0.852	1252	tags=39%, list=9%, signal=43%
B6	Sus vs Res	Positive	KIM_GLIS2_TARGETS_UP	60	0.522146	1.84099	<0.001	0.0359431	0.841	2691	tags=40%, list=19%, signal=49%
B6	Sus vs Res	Positive	GAURNIER_PSMD4_TARGETS	25	0.627978	1.84249	<0.001	0.0358282	0.838	1997	tags=40%, list=14%, signal=47%
B6	Res vs Con	Positive	SESTO_RESPONSE_TO_UV_C0	89	0.499994	1.84438	<0.001	0.0153363	0.842	3857	tags=52%, list=27%, signal=71%
B6	Sus vs Con	Positive	SESTO_RESPONSE_TO_UV_C0	89	0.499994	1.84438	<0.001	0.0153363	0.842	3857	tags=52%, list=27%, signal=71%
B6	Sus vs Res	Positive	VARELA_ZMPSTE24_TARGETS_DN	24	0.644679	1.84528	0.0020284	0.0351587	0.831	2627	tags=46%, list=19%, signal=56%
B6	Sus vs Res	Positive	CHIANG_LIVER_CANCER_SUBCLASS_UNANNOTATED_DN	155	0.4507	1.84582	<0.001	0.0354211	0.83	2123	tags=27%, list=15%, signal=32%
B6	Sus vs Res	Positive	LIU_SMARCA4_TARGETS	45	0.553903	1.84638	0.00196464	0.0357153	0.829	2786	tags=42%, list=20%, signal=52%
B6	Res vs Con	Positive	LI_AMPLIFIED_IN_LUNG_CANCER	137	0.466863	1.84715	<0.001	0.0147986	0.827	2465	tags=33%, list=18%, signal=39%
B6	Sus vs Con	Positive	LI_AMPLIFIED_IN_LUNG_CANCER	137	0.466863	1.84715	<0.001	0.0147986	0.827	2465	tags=33%, list=18%, signal=39%
B6	Sus vs Res	Positive	LEE_LIVER_CANCER_ACOX1_DN	34	0.603027	1.84768	<0.001	0.0356094	0.822	2368	tags=35%, list=17%, signal=42%
B6	Res vs Con	Positive	SAKAI_TUMOR_INFILTRATING_MONOCYTES_DN	70	0.506229	1.84867	<0.001	0.0145389	0.821	2117	tags=33%, list=15%, signal=38%
B6	Sus vs Con	Positive	SAKAI_TUMOR_INFILTRATING_MONOCYTES_DN	70	0.506229	1.84867	<0.001	0.0145389	0.821	2117	tags=33%, list=15%, signal=38%
B6	Res vs Con	Positive	PID_ECADHERIN_NASCENT_AJ_PATHWAY	34	0.598367	1.85069	0.00190114	0.0142058	0.808	2097	tags=44%, list=15%, signal=52%
B6	Sus vs Con	Positive	PID_ECADHERIN_NASCENT_AJ_PATHWAY	34	0.598367	1.85069	0.00190114	0.0142058	0.808	2097	tags=44%, list=15%, signal=52%
B6	Sus vs Res	Positive	SCHUETZ_BREAST_CANCER_DUCTAL_INVASIVE_UP	249	0.432067	1.8518	<0.001	0.0339669	0.804	2411	tags=31%, list=17%, signal=36%
B6	Res vs Con	Positive	REACTOME_TAK1_ACTIVATES_NFKB_BY_PHOSPHORYLATION_AND_ACTIVATION_OF_IKKS_COMPLEX	15	0.717124	1.85204	<0.001	0.0139986	0.802	336	tags=20%, list=2%, signal=20%
B6	Sus vs Con	Positive	REACTOME_TAK1_ACTIVATES_NFKB_BY_PHOSPHORYLATION_AND_ACTIVATION_OF_IKKS_COMPLEX	15	0.717124	1.85204	<0.001	0.0139986	0.802	336	tags=20%, list=2%, signal=20%
B6	Res vs Con	Positive	CHAUHAN_RESPONSE_TO_METHOXYESTRADIOL_DN	83	0.507341	1.85218	<0.001	0.0140515	0.802	1568	tags=30%, list=11%, signal=34%
B6	Sus vs Con	Positive	CHAUHAN_RESPONSE_TO_METHOXYESTRADIOL_DN	83	0.507341	1.85218	<0.001	0.0140515	0.802	1568	tags=30%, list=11%, signal=34%
B6	Res vs Con	Positive	REACTOME_MUSCLE_CONTRACTION	33	0.593197	1.85282	<0.001	0.0140265	0.801	3319	tags=55%, list=24%, signal=71%
B6	Sus vs Con	Positive	REACTOME_MUSCLE_CONTRACTION	33	0.593197	1.85282	<0.001	0.0140265	0.801	3319	tags=55%, list=24%, signal=71%
B6	Sus vs Res	Positive	REACTOME_3_UTR_MEDIATED_TRANSLATIONAL_REGULATION	79	0.497247	1.85309	<0.001	0.0342054	0.797	3505	tags=43%, list=25%, signal=57%
B6	Sus vs Res	Positive	HOSHIDA_LIVER_CANCER_SUBCLASS_S3	177	0.44416	1.85335	<0.001	0.0347258	0.795	2973	tags=36%, list=21%, signal=45%
B6	Sus vs Res	Positive	RHEIN_ALL_GLUCOCORTICOID_THERAPY_DN	304	0.420785	1.85348	<0.001	0.0353127	0.795	3252	tags=37%, list=23%, signal=46%
B6	Sus vs Res	Positive	BOQUEST_STEM_CELL_UP	198	0.44084	1.8536	<0.001	0.0359442	0.794	2715	tags=34%, list=19%, signal=42%
B6	Sus vs Res	Positive	REACTOME_TRAFFICKING_AND_PROCESSING_OF_ENDOSOMAL_TLR	8	0.855929	1.85566	<0.001	0.0358072	0.784	820	tags=50%, list=6%, signal=53%
B6	Res vs Con	Positive	YAMASHITA_LIVER_CANCER_WITH_EPCAM_UP	38	0.573791	1.85656	<0.001	0.0132383	0.787	2552	tags=53%, list=18%, signal=64%
B6	Sus vs Con	Positive	YAMASHITA_LIVER_CANCER_WITH_EPCAM_UP	38	0.573791	1.85656	<0.001	0.0132383	0.787	2552	tags=53%, list=18%, signal=64%
B6	Sus vs Res	Positive	MUNSHI_MULTIPLE_MYELOMA_DN	8	0.85204	1.8571	<0.001	0.0357421	0.775	434	tags=38%, list=3%, signal=39%
B6	Res vs Con	Positive	HAHTOLA_MYCOSIS_FUNGOIDES_SKIN_UP	139	0.460106	1.85743	<0.001	0.0131454	0.783	2394	tags=29%, list=17%, signal=34%
B6	Sus vs Con	Positive	HAHTOLA_MYCOSIS_FUNGOIDES_SKIN_UP	139	0.460106	1.85743	<0.001	0.0131454	0.783	2394	tags=29%, list=17%, signal=34%
B6	Sus vs Res	Positive	IGLESIAS_E2F_TARGETS_UP	134	0.46114	1.85913	<0.001	0.0353462	0.761	2476	tags=34%, list=18%, signal=40%
B6	Res vs Con	Positive	CHIARADONNA_NEOPLASTIC_TRANSFORMATION_CDC25_UP	96	0.494119	1.86105	<0.001	0.012489	0.761	2227	tags=34%, list=16%, signal=41%
B6	Sus vs Con	Positive	CHIARADONNA_NEOPLASTIC_TRANSFORMATION_CDC25_UP	96	0.494119	1.86105	<0.001	0.012489	0.761	2227	tags=34%, list=16%, signal=41%
B6	Sus vs Res	Positive	WESTON_VEGFA_TARGETS_3HR	47	0.56275	1.8615	<0.001	0.0348064	0.754	1602	tags=30%, list=11%, signal=34%
B6	Res vs Con	Positive	NAKAMURA_ADIPOGENESIS_EARLY_DN	32	0.608477	1.86176	<0.001	0.0124356	0.757	1966	tags=44%, list=14%, signal=51%
B6	Sus vs Con	Positive	NAKAMURA_ADIPOGENESIS_EARLY_DN	32	0.608477	1.86176	<0.001	0.0124356	0.757	1966	tags=44%, list=14%, signal=51%
B6	Res vs Con	Positive	SESTO_RESPONSE_TO_UV_C1	58	0.543539	1.86269	<0.001	0.0124163	0.756	2249	tags=38%, list=16%, signal=45%
B6	Sus vs Con	Positive	SESTO_RESPONSE_TO_UV_C1	58	0.543539	1.86269	<0.001	0.0124163	0.756	2249	tags=38%, list=16%, signal=45%
B6	Res vs Con	Positive	LEE_LIVER_CANCER_E2F1_DN	30	0.611718	1.86317	<0.001	0.0124426	0.754	3582	tags=53%, list=25%, signal=71%
B6	Sus vs Con	Positive	LEE_LIVER_CANCER_E2F1_DN	30	0.611718	1.86317	<0.001	0.0124426	0.754	3582	tags=53%, list=25%, signal=71%
B6	Res vs Con	Positive	MCBRYAN_PUBERTAL_BREAST_3_4WK_DN	24	0.660395	1.8651	<0.001	0.0122311	0.746	1472	tags=29%, list=10%, signal=33%
B6	Sus vs Con	Positive	MCBRYAN_PUBERTAL_BREAST_3_4WK_DN	24	0.660395	1.8651	<0.001	0.0122311	0.746	1472	tags=29%, list=10%, signal=33%
B6	Res vs Con	Positive	BORCZUK_MALIGNANT_MESOTHELIOMA_UP	250	0.436283	1.86675	<0.001	0.0119701	0.733	2819	tags=32%, list=20%, signal=39%
B6	Sus vs Con	Positive	BORCZUK_MALIGNANT_MESOTHELIOMA_UP	250	0.436283	1.86675	<0.001	0.0119701	0.733	2819	tags=32%, list=20%, signal=39%
B6	Sus vs Res	Positive	YIH_RESPONSE_TO_ARSENITE_C1	20	0.671713	1.86693	0.00430108	0.0326695	0.725	1682	tags=45%, list=12%, signal=51%
B6	Res vs Con	Positive	FAELT_B_CLL_WITH_VH3_21_DN	41	0.576825	1.86693	<0.001	0.0120318	0.732	1542	tags=32%, list=11%, signal=36%
B6	Sus vs Con	Positive	FAELT_B_CLL_WITH_VH3_21_DN	41	0.576825	1.86693	<0.001	0.0120318	0.732	1542	tags=32%, list=11%, signal=36%
B6	Res vs Con	Positive	PID_FOXO_PATHWAY	38	0.581676	1.86738	<0.001	0.0120476	0.731	2318	tags=34%, list=16%, signal=41%
B6	Sus vs Con	Positive	PID_FOXO_PATHWAY	38	0.581676	1.86738	<0.001	0.0120476	0.731	2318	tags=34%, list=16%, signal=41%
B6	Res vs Con	Positive	PID_INTEGRIN_A4B1_PATHWAY	30	0.612116	1.86754	<0.001	0.0120918	0.73	1756	tags=33%, list=12%, signal=38%
B6	Sus vs Con	Positive	PID_INTEGRIN_A4B1_PATHWAY	30	0.612116	1.86754	<0.001	0.0120918	0.73	1756	tags=33%, list=12%, signal=38%
B6	Res vs Con	Positive	SENGUPTA_NASOPHARYNGEAL_CARCINOMA_WITH_LMP1_UP	271	0.43339	1.86819	<0.001	0.0119758	0.725	3613	tags=41%, list=26%, signal=55%
B6	Sus vs Con	Positive	SENGUPTA_NASOPHARYNGEAL_CARCINOMA_WITH_LMP1_UP	271	0.43339	1.86819	<0.001	0.0119758	0.725	3613	tags=41%, list=26%, signal=55%
B6	Res vs Con	Positive	YAO_TEMPORAL_RESPONSE_TO_PROGESTERONE_CLUSTER_9	50	0.543157	1.86845	<0.001	0.0119912	0.723	2715	tags=34%, list=19%, signal=42%
B6	Sus vs Con	Positive	YAO_TEMPORAL_RESPONSE_TO_PROGESTERONE_CLUSTER_9	50	0.543157	1.86845	<0.001	0.0119912	0.723	2715	tags=34%, list=19%, signal=42%
B6	Sus vs Res	Positive	ZHONG_SECRETOME_OF_LUNG_CANCER_AND_FIBROBLAST	112	0.482857	1.86861	<0.001	0.0326579	0.719	2978	tags=36%, list=21%, signal=45%
B6	Res vs Con	Positive	BOQUEST_STEM_CELL_UP	198	0.450379	1.87047	<0.001	0.0117943	0.713	3159	tags=38%, list=22%, signal=48%
B6	Sus vs Con	Positive	BOQUEST_STEM_CELL_UP	198	0.450379	1.87047	<0.001	0.0117943	0.713	3159	tags=38%, list=22%, signal=48%
B6	Sus vs Res	Positive	WIELAND_UP_BY_HBV_INFECTION	63	0.528706	1.87077	0.0019802	0.0324042	0.709	2394	tags=40%, list=17%, signal=48%
B6	Res vs Con	Positive	SIG_REGULATION_OF_THE_ACTIN_CYTOSKELETON_BY_RHO_GTPASES	28	0.639762	1.87351	0.00380228	0.0114096	0.698	2495	tags=46%, list=18%, signal=56%
B6	Sus vs Con	Positive	SIG_REGULATION_OF_THE_ACTIN_CYTOSKELETON_BY_RHO_GTPASES	28	0.639762	1.87351	0.00380228	0.0114096	0.698	2495	tags=46%, list=18%, signal=56%
B6	Res vs Con	Positive	DER_IFN_BETA_RESPONSE_UP	73	0.514745	1.8737	<0.001	0.01147	0.698	2861	tags=42%, list=20%, signal=53%
B6	Sus vs Con	Positive	DER_IFN_BETA_RESPONSE_UP	73	0.514745	1.8737	<0.001	0.01147	0.698	2861	tags=42%, list=20%, signal=53%
B6	Res vs Con	Positive	CHIARADONNA_NEOPLASTIC_TRANSFORMATION_KRAS_CDC25_UP	43	0.57453	1.87452	<0.001	0.0113842	0.693	1756	tags=26%, list=12%, signal=29%
B6	Sus vs Con	Positive	CHIARADONNA_NEOPLASTIC_TRANSFORMATION_KRAS_CDC25_UP	43	0.57453	1.87452	<0.001	0.0113842	0.693	1756	tags=26%, list=12%, signal=29%
B6	Sus vs Res	Positive	REACTOME_INFLUENZA_VIRAL_RNA_TRANSCRIPTION_AND_REPLICATION	85	0.502467	1.87535	<0.001	0.0312978	0.686	3755	tags=47%, list=27%, signal=64%
B6	Res vs Con	Positive	FAELT_B_CLL_WITH_VH_REARRANGEMENTS_DN	39	0.589681	1.87545	<0.001	0.0112771	0.688	2074	tags=33%, list=15%, signal=39%
B6	Sus vs Con	Positive	FAELT_B_CLL_WITH_VH_REARRANGEMENTS_DN	39	0.589681	1.87545	<0.001	0.0112771	0.688	2074	tags=33%, list=15%, signal=39%
B6	Sus vs Res	Positive	HSIAO_LIVER_SPECIFIC_GENES	114	0.480741	1.87687	<0.001	0.0312009	0.676	2700	tags=32%, list=19%, signal=40%
B6	Sus vs Res	Positive	GOLDRATH_HOMEOSTATIC_PROLIFERATION	149	0.462764	1.88124	<0.001	0.0301627	0.648	4084	tags=44%, list=29%, signal=62%
B6	Res vs Con	Positive	PUJANA_CHEK2_PCC_NETWORK	577	0.408342	1.88157	<0.001	0.0104381	0.658	2788	tags=32%, list=20%, signal=38%
B6	Sus vs Con	Positive	PUJANA_CHEK2_PCC_NETWORK	577	0.408342	1.88157	<0.001	0.0104381	0.658	2788	tags=32%, list=20%, signal=38%
B6	Res vs Con	Positive	BILANGES_SERUM_RESPONSE_TRANSLATION	23	0.663103	1.88209	0.00205761	0.0104426	0.654	2297	tags=52%, list=16%, signal=62%
B6	Sus vs Con	Positive	BILANGES_SERUM_RESPONSE_TRANSLATION	23	0.663103	1.88209	0.00205761	0.0104426	0.654	2297	tags=52%, list=16%, signal=62%
B6	Sus vs Res	Positive	HAN_JNK_SINGALING_DN	26	0.641812	1.8831	0.0019685	0.0298551	0.637	2394	tags=46%, list=17%, signal=56%
B6	Sus vs Res	Positive	LIU_VAV3_PROSTATE_CARCINOGENESIS_UP	65	0.522645	1.88365	<0.001	0.030387	0.635	2394	tags=35%, list=17%, signal=42%
B6	Sus vs Res	Positive	TURASHVILI_BREAST_LOBULAR_CARCINOMA_VS_LOBULAR_NORMAL_DN	57	0.532576	1.88431	<0.001	0.0308209	0.628	2300	tags=30%, list=16%, signal=36%
B6	Sus vs Res	Positive	LAIHO_COLORECTAL_CANCER_SERRATED_UP	94	0.494122	1.88533	<0.001	0.0310839	0.622	2537	tags=33%, list=18%, signal=40%
B6	Res vs Con	Positive	TIEN_INTESTINE_PROBIOTICS_24HR_DN	172	0.465531	1.88645	<0.001	0.00978848	0.625	2826	tags=36%, list=20%, signal=45%
B6	Sus vs Con	Positive	TIEN_INTESTINE_PROBIOTICS_24HR_DN	172	0.465531	1.88645	<0.001	0.00978848	0.625	2826	tags=36%, list=20%, signal=45%
B6	Res vs Con	Positive	LEE_AGING_NEOCORTEX_UP	80	0.511023	1.88823	<0.001	0.00960606	0.621	2356	tags=38%, list=17%, signal=45%
B6	Sus vs Con	Positive	LEE_AGING_NEOCORTEX_UP	80	0.511023	1.88823	<0.001	0.00960606	0.621	2356	tags=38%, list=17%, signal=45%
B6	Res vs Con	Positive	TIEN_INTESTINE_PROBIOTICS_24HR_UP	448	0.419054	1.88891	<0.001	0.00952292	0.618	2295	tags=28%, list=16%, signal=33%
B6	Sus vs Con	Positive	TIEN_INTESTINE_PROBIOTICS_24HR_UP	448	0.419054	1.88891	<0.001	0.00952292	0.618	2295	tags=28%, list=16%, signal=33%
B6	Res vs Con	Positive	MODY_HIPPOCAMPUS_PRENATAL	33	0.605633	1.89451	<0.001	0.00872494	0.58	1983	tags=42%, list=14%, signal=49%
B6	Sus vs Con	Positive	MODY_HIPPOCAMPUS_PRENATAL	33	0.605633	1.89451	<0.001	0.00872494	0.58	1983	tags=42%, list=14%, signal=49%
B6	Sus vs Res	Positive	BECKER_TAMOXIFEN_RESISTANCE_UP	33	0.61213	1.89513	<0.001	0.0276523	0.571	1308	tags=33%, list=9%, signal=37%
B6	Res vs Con	Positive	SCHUETZ_BREAST_CANCER_DUCTAL_INVASIVE_UP	249	0.449266	1.89761	<0.001	0.00830059	0.562	2844	tags=35%, list=20%, signal=43%
B6	Sus vs Con	Positive	SCHUETZ_BREAST_CANCER_DUCTAL_INVASIVE_UP	249	0.449266	1.89761	<0.001	0.00830059	0.562	2844	tags=35%, list=20%, signal=43%
B6	Sus vs Res	Positive	ZHANG_TLX_TARGETS_36HR_DN	134	0.473215	1.89799	<0.001	0.0269213	0.552	4273	tags=56%, list=30%, signal=80%
B6	Sus vs Res	Positive	BERENJENO_TRANSFORMED_BY_RHOA_FOREVER_UP	15	0.734932	1.89867	<0.001	0.0275167	0.55	2627	tags=60%, list=19%, signal=74%
B6	Res vs Con	Positive	NAKAMURA_TUMOR_ZONE_PERIPHERAL_VS_CENTRAL_UP	200	0.457374	1.90038	<0.001	0.00813243	0.549	2213	tags=29%, list=16%, signal=35%
B6	Sus vs Con	Positive	NAKAMURA_TUMOR_ZONE_PERIPHERAL_VS_CENTRAL_UP	200	0.457374	1.90038	<0.001	0.00813243	0.549	2213	tags=29%, list=16%, signal=35%
B6	Sus vs Res	Positive	KEGG_ALZHEIMERS_DISEASE	134	0.471657	1.90115	<0.001	0.0274218	0.534	2647	tags=34%, list=19%, signal=41%
B6	Sus vs Res	Positive	ZHOU_TNF_SIGNALING_4HR	44	0.572091	1.90331	<0.001	0.0271751	0.517	1759	tags=36%, list=13%, signal=41%
B6	Sus vs Res	Positive	REACTOME_PEPTIDE_CHAIN_ELONGATION	70	0.528564	1.90638	<0.001	0.0265644	0.499	3505	tags=46%, list=25%, signal=61%
B6	Res vs Con	Positive	REACTOME_TRAFFICKING_AND_PROCESSING_OF_ENDOSOMAL_TLR	8	0.886133	1.9075	<0.001	0.00733695	0.509	400	tags=38%, list=3%, signal=39%
B6	Sus vs Con	Positive	REACTOME_TRAFFICKING_AND_PROCESSING_OF_ENDOSOMAL_TLR	8	0.886133	1.9075	<0.001	0.00733695	0.509	400	tags=38%, list=3%, signal=39%
B6	Sus vs Res	Positive	YANG_BREAST_CANCER_ESR1_LASER_DN	45	0.574886	1.90804	<0.001	0.027065	0.495	2383	tags=40%, list=17%, signal=48%
B6	Res vs Con	Positive	SIMBULAN_UV_RESPONSE_IMMORTALIZED_DN	27	0.642642	1.90854	<0.001	0.0072653	0.504	2557	tags=37%, list=18%, signal=45%
B6	Sus vs Con	Positive	SIMBULAN_UV_RESPONSE_IMMORTALIZED_DN	27	0.642642	1.90854	<0.001	0.0072653	0.504	2557	tags=37%, list=18%, signal=45%
B6	Res vs Con	Positive	GNATENKO_PLATELET_SIGNATURE	30	0.627242	1.90882	<0.001	0.00730016	0.504	1569	tags=43%, list=11%, signal=49%
B6	Sus vs Con	Positive	GNATENKO_PLATELET_SIGNATURE	30	0.627242	1.90882	<0.001	0.00730016	0.504	1569	tags=43%, list=11%, signal=49%
B6	Res vs Con	Positive	CHOI_ATL_STAGE_PREDICTOR	30	0.643022	1.90993	<0.001	0.0072924	0.5	1864	tags=43%, list=13%, signal=50%
B6	Sus vs Con	Positive	CHOI_ATL_STAGE_PREDICTOR	30	0.643022	1.90993	<0.001	0.0072924	0.5	1864	tags=43%, list=13%, signal=50%
B6	Res vs Con	Positive	REACTOME_RESPONSE_TO_ELEVATED_PLATELET_CYTOSOLIC_CA2_	59	0.545941	1.91012	<0.001	0.00732783	0.498	2615	tags=37%, list=19%, signal=46%
B6	Sus vs Con	Positive	REACTOME_RESPONSE_TO_ELEVATED_PLATELET_CYTOSOLIC_CA2_	59	0.545941	1.91012	<0.001	0.00732783	0.498	2615	tags=37%, list=19%, signal=46%
B6	Res vs Con	Positive	CHESLER_BRAIN_HIGHEST_EXPRESSION	36	0.608778	1.91113	<0.001	0.00730869	0.494	2433	tags=42%, list=17%, signal=50%
B6	Sus vs Con	Positive	CHESLER_BRAIN_HIGHEST_EXPRESSION	36	0.608778	1.91113	<0.001	0.00730869	0.494	2433	tags=42%, list=17%, signal=50%
B6	Sus vs Res	Positive	LEE_LIVER_CANCER_SURVIVAL_DN	127	0.483233	1.91121	<0.001	0.0266162	0.476	2361	tags=33%, list=17%, signal=39%
B6	Res vs Con	Positive	DANG_REGULATED_BY_MYC_DN	205	0.458434	1.91149	<0.001	0.00731172	0.491	2818	tags=34%, list=20%, signal=41%
B6	Sus vs Con	Positive	DANG_REGULATED_BY_MYC_DN	205	0.458434	1.91149	<0.001	0.00731172	0.491	2818	tags=34%, list=20%, signal=41%
B6	Res vs Con	Positive	GAVIN_FOXP3_TARGETS_CLUSTER_T7	82	0.515046	1.91157	<0.001	0.00735959	0.49	1885	tags=27%, list=13%, signal=31%
B6	Sus vs Con	Positive	GAVIN_FOXP3_TARGETS_CLUSTER_T7	82	0.515046	1.91157	<0.001	0.00735959	0.49	1885	tags=27%, list=13%, signal=31%
B6	Sus vs Res	Positive	YAO_TEMPORAL_RESPONSE_TO_PROGESTERONE_CLUSTER_12	69	0.531668	1.91163	<0.001	0.0273654	0.474	3062	tags=46%, list=22%, signal=59%
B6	Res vs Con	Positive	POMEROY_MEDULLOBLASTOMA_DESMOPLASIC_VS_CLASSIC_DN	45	0.584347	1.91347	0.0019305	0.0071814	0.48	2297	tags=31%, list=16%, signal=37%
B6	Sus vs Con	Positive	POMEROY_MEDULLOBLASTOMA_DESMOPLASIC_VS_CLASSIC_DN	45	0.584347	1.91347	0.0019305	0.0071814	0.48	2297	tags=31%, list=16%, signal=37%
B6	Res vs Con	Positive	TURASHVILI_BREAST_DUCTAL_CARCINOMA_VS_DUCTAL_NORMAL_UP	29	0.632424	1.91388	<0.001	0.00722922	0.48	2936	tags=55%, list=21%, signal=70%
B6	Sus vs Con	Positive	TURASHVILI_BREAST_DUCTAL_CARCINOMA_VS_DUCTAL_NORMAL_UP	29	0.632424	1.91388	<0.001	0.00722922	0.48	2936	tags=55%, list=21%, signal=70%
B6	Sus vs Res	Positive	ALONSO_METASTASIS_UP	151	0.469296	1.91648	<0.001	0.0261476	0.452	3409	tags=41%, list=24%, signal=54%
B6	Sus vs Res	Positive	SCHAEFFER_PROSTATE_DEVELOPMENT_6HR_UP	132	0.480973	1.91737	<0.001	0.026937	0.451	2348	tags=33%, list=17%, signal=40%
B6	Sus vs Res	Positive	SMID_BREAST_CANCER_RELAPSE_IN_PLEURA_DN	13	0.770001	1.92011	0.00195312	0.0264657	0.436	1087	tags=46%, list=8%, signal=50%
B6	Sus vs Res	Positive	KUROZUMI_RESPONSE_TO_ONCOCYTIC_VIRUS	15	0.727305	1.92014	<0.001	0.0275243	0.436	2691	tags=60%, list=19%, signal=74%
B6	Res vs Con	Positive	MILI_PSEUDOPODIA	31	0.628855	1.92347	<0.001	0.00627615	0.426	2235	tags=48%, list=16%, signal=57%
B6	Sus vs Con	Positive	MILI_PSEUDOPODIA	31	0.628855	1.92347	<0.001	0.00627615	0.426	2235	tags=48%, list=16%, signal=57%
B6	Res vs Con	Positive	KHETCHOUMIAN_TRIM24_TARGETS_UP	43	0.590294	1.92488	<0.001	0.00622472	0.42	1756	tags=35%, list=12%, signal=40%
B6	Sus vs Con	Positive	KHETCHOUMIAN_TRIM24_TARGETS_UP	43	0.590294	1.92488	<0.001	0.00622472	0.42	1756	tags=35%, list=12%, signal=40%
B6	Res vs Con	Positive	CUI_TCF21_TARGETS_UP	27	0.64365	1.92622	<0.001	0.00614891	0.415	2474	tags=41%, list=18%, signal=49%
B6	Sus vs Con	Positive	CUI_TCF21_TARGETS_UP	27	0.64365	1.92622	<0.001	0.00614891	0.415	2474	tags=41%, list=18%, signal=49%
B6	Sus vs Res	Positive	CAVARD_LIVER_CANCER_MALIGNANT_VS_BENIGN	19	0.699843	1.92762	<0.001	0.0249871	0.394	2394	tags=47%, list=17%, signal=57%
B6	Res vs Con	Positive	APRELIKOVA_BRCA1_TARGETS	41	0.586572	1.92782	<0.001	0.00602355	0.404	2424	tags=49%, list=17%, signal=59%
B6	Sus vs Con	Positive	APRELIKOVA_BRCA1_TARGETS	41	0.586572	1.92782	<0.001	0.00602355	0.404	2424	tags=49%, list=17%, signal=59%
B6	Sus vs Res	Positive	ZHANG_INTERFERON_RESPONSE	12	0.794371	1.92957	<0.001	0.0254862	0.388	1466	tags=58%, list=10%, signal=65%
B6	Res vs Con	Positive	BIOCARTA_CDC42RAC_PATHWAY	16	0.745257	1.93192	<0.001	0.00560008	0.38	2867	tags=69%, list=20%, signal=86%
B6	Sus vs Con	Positive	BIOCARTA_CDC42RAC_PATHWAY	16	0.745257	1.93192	<0.001	0.00560008	0.38	2867	tags=69%, list=20%, signal=86%
B6	Res vs Con	Positive	BIOCARTA_SALMONELLA_PATHWAY	13	0.779649	1.93217	<0.001	0.00560083	0.378	1678	tags=54%, list=12%, signal=61%
B6	Sus vs Con	Positive	BIOCARTA_SALMONELLA_PATHWAY	13	0.779649	1.93217	<0.001	0.00560083	0.378	1678	tags=54%, list=12%, signal=61%
B6	Sus vs Res	Positive	PICCALUGA_ANGIOIMMUNOBLASTIC_LYMPHOMA_UP	163	0.471656	1.93218	<0.001	0.0256378	0.375	3516	tags=44%, list=25%, signal=58%
B6	Res vs Con	Positive	CHICAS_RB1_TARGETS_LOW_SERUM	61	0.545764	1.9326	<0.001	0.00561319	0.376	1114	tags=28%, list=8%, signal=30%
B6	Sus vs Con	Positive	CHICAS_RB1_TARGETS_LOW_SERUM	61	0.545764	1.9326	<0.001	0.00561319	0.376	1114	tags=28%, list=8%, signal=30%
B6	Res vs Con	Positive	ROME_INSULIN_TARGETS_IN_MUSCLE_UP	339	0.43882	1.93369	<0.001	0.00555232	0.373	2919	tags=38%, list=21%, signal=47%
B6	Sus vs Con	Positive	ROME_INSULIN_TARGETS_IN_MUSCLE_UP	339	0.43882	1.93369	<0.001	0.00555232	0.373	2919	tags=38%, list=21%, signal=47%
B6	Res vs Con	Positive	NADLER_OBESITY_UP	51	0.573707	1.93372	<0.001	0.00560145	0.373	2761	tags=43%, list=20%, signal=53%
B6	Sus vs Con	Positive	NADLER_OBESITY_UP	51	0.573707	1.93372	<0.001	0.00560145	0.373	2761	tags=43%, list=20%, signal=53%
B6	Res vs Con	Positive	NIELSEN_SCHWANNOMA_UP	12	0.801875	1.9338	<0.001	0.00562659	0.372	461	tags=42%, list=3%, signal=43%
B6	Sus vs Con	Positive	NIELSEN_SCHWANNOMA_UP	12	0.801875	1.9338	<0.001	0.00562659	0.372	461	tags=42%, list=3%, signal=43%
B6	Res vs Con	Positive	KRIEG_KDM3A_TARGETS_NOT_HYPOXIA	134	0.485312	1.93913	<0.001	0.00512624	0.342	1569	tags=25%, list=11%, signal=28%
B6	Sus vs Con	Positive	KRIEG_KDM3A_TARGETS_NOT_HYPOXIA	134	0.485312	1.93913	<0.001	0.00512624	0.342	1569	tags=25%, list=11%, signal=28%
B6	Res vs Con	Positive	CAVARD_LIVER_CANCER_MALIGNANT_VS_BENIGN	19	0.710583	1.94131	<0.001	0.00494546	0.33	1973	tags=58%, list=14%, signal=67%
B6	Sus vs Con	Positive	CAVARD_LIVER_CANCER_MALIGNANT_VS_BENIGN	19	0.710583	1.94131	<0.001	0.00494546	0.33	1973	tags=58%, list=14%, signal=67%
D2	Res vs Con	Positive	DIRMEIER_LMP1_RESPONSE_LATE_DN	25	0.677644	1.95013	<0.001	0.0323876	0.246	1489	tags=32%, list=11%, signal=36%
B6	Sus vs Res	Positive	KEEN_RESPONSE_TO_ROSIGLITAZONE_DN	84	0.517034	1.95091	<0.001	0.0197343	0.29	2708	tags=38%, list=19%, signal=47%
B6	Res vs Con	Positive	DE_YY1_TARGETS_DN	76	0.533342	1.95213	<0.001	0.0040867	0.277	3841	tags=59%, list=27%, signal=81%
B6	Sus vs Con	Positive	DE_YY1_TARGETS_DN	76	0.533342	1.95213	<0.001	0.0040867	0.277	3841	tags=59%, list=27%, signal=81%
B6	Res vs Con	Positive	REACTOME_FORMATION_OF_ATP_BY_CHEMIOSMOTIC_COUPLING	13	0.794995	1.95381	<0.001	0.00400831	0.269	2050	tags=77%, list=15%, signal=90%
B6	Sus vs Con	Positive	REACTOME_FORMATION_OF_ATP_BY_CHEMIOSMOTIC_COUPLING	13	0.794995	1.95381	<0.001	0.00400831	0.269	2050	tags=77%, list=15%, signal=90%
B6	Res vs Con	Positive	NING_CHRONIC_OBSTRUCTIVE_PULMONARY_DISEASE_DN	90	0.521242	1.9567	<0.001	0.00390325	0.262	2582	tags=38%, list=18%, signal=46%
B6	Sus vs Con	Positive	NING_CHRONIC_OBSTRUCTIVE_PULMONARY_DISEASE_DN	90	0.521242	1.9567	<0.001	0.00390325	0.262	2582	tags=38%, list=18%, signal=46%
B6	Res vs Con	Positive	NAKAYAMA_SOFT_TISSUE_TUMORS_PCA1_UP	45	0.600662	1.9588	<0.001	0.00383501	0.257	3246	tags=44%, list=23%, signal=58%
B6	Sus vs Con	Positive	NAKAYAMA_SOFT_TISSUE_TUMORS_PCA1_UP	45	0.600662	1.9588	<0.001	0.00383501	0.257	3246	tags=44%, list=23%, signal=58%
B6	Res vs Con	Positive	MOOTHA_PGC	350	0.441693	1.96129	<0.001	0.00364772	0.243	2702	tags=34%, list=19%, signal=41%
B6	Sus vs Con	Positive	MOOTHA_PGC	350	0.441693	1.96129	<0.001	0.00364772	0.243	2702	tags=34%, list=19%, signal=41%
B6	Res vs Con	Positive	NADLER_OBESITY_DN	40	0.615725	1.9621	<0.001	0.0036297	0.24	2385	tags=48%, list=17%, signal=57%
B6	Sus vs Con	Positive	NADLER_OBESITY_DN	40	0.615725	1.9621	<0.001	0.0036297	0.24	2385	tags=48%, list=17%, signal=57%
B6	Res vs Con	Positive	PAPASPYRIDONOS_UNSTABLE_ATEROSCLEROTIC_PLAQUE_UP	40	0.605263	1.96222	0.00184162	0.00366494	0.24	1544	tags=30%, list=11%, signal=34%
B6	Sus vs Con	Positive	PAPASPYRIDONOS_UNSTABLE_ATEROSCLEROTIC_PLAQUE_UP	40	0.605263	1.96222	0.00184162	0.00366494	0.24	1544	tags=30%, list=11%, signal=34%
B6	Res vs Con	Positive	RAGHAVACHARI_PLATELET_SPECIFIC_GENES	54	0.566038	1.9635	0.0019802	0.00363266	0.236	2402	tags=33%, list=17%, signal=40%
B6	Sus vs Con	Positive	RAGHAVACHARI_PLATELET_SPECIFIC_GENES	54	0.566038	1.9635	0.0019802	0.00363266	0.236	2402	tags=33%, list=17%, signal=40%
B6	Res vs Con	Positive	ALONSO_METASTASIS_EMT_UP	26	0.67829	1.96354	<0.001	0.00366863	0.236	2389	tags=50%, list=17%, signal=60%
B6	Sus vs Con	Positive	ALONSO_METASTASIS_EMT_UP	26	0.67829	1.96354	<0.001	0.00366863	0.236	2389	tags=50%, list=17%, signal=60%
B6	Sus vs Res	Positive	BARRIER_CANCER_RELAPSE_NORMAL_SAMPLE_UP	22	0.689389	1.96857	<0.001	0.0158755	0.231	1183	tags=27%, list=8%, signal=30%
B6	Res vs Con	Positive	SANA_RESPONSE_TO_IFNG_DN	73	0.546141	1.96876	<0.001	0.00337068	0.217	3540	tags=44%, list=25%, signal=58%
B6	Sus vs Con	Positive	SANA_RESPONSE_TO_IFNG_DN	73	0.546141	1.96876	<0.001	0.00337068	0.217	3540	tags=44%, list=25%, signal=58%
B6	Res vs Con	Positive	COLINA_TARGETS_OF_4EBP1_AND_4EBP2	281	0.452005	1.96912	<0.001	0.00340473	0.217	3107	tags=38%, list=22%, signal=48%
B6	Sus vs Con	Positive	COLINA_TARGETS_OF_4EBP1_AND_4EBP2	281	0.452005	1.96912	<0.001	0.00340473	0.217	3107	tags=38%, list=22%, signal=48%
B6	Sus vs Res	Positive	LEIN_ASTROCYTE_MARKERS	36	0.600763	1.96953	<0.001	0.0164486	0.228	2547	tags=56%, list=18%, signal=68%
B6	Res vs Con	Positive	NATSUME_RESPONSE_TO_INTERFERON_BETA_DN	41	0.602898	1.97001	<0.001	0.00332597	0.211	1944	tags=39%, list=14%, signal=45%
B6	Sus vs Con	Positive	NATSUME_RESPONSE_TO_INTERFERON_BETA_DN	41	0.602898	1.97001	<0.001	0.00332597	0.211	1944	tags=39%, list=14%, signal=45%
B6	Res vs Con	Positive	COLIN_PILOCYTIC_ASTROCYTOMA_VS_GLIOBLASTOMA_UP	34	0.642105	1.97382	<0.001	0.00318891	0.201	2702	tags=56%, list=19%, signal=69%
B6	Sus vs Con	Positive	COLIN_PILOCYTIC_ASTROCYTOMA_VS_GLIOBLASTOMA_UP	34	0.642105	1.97382	<0.001	0.00318891	0.201	2702	tags=56%, list=19%, signal=69%
B6	Res vs Con	Positive	CHIANG_LIVER_CANCER_SUBCLASS_UNANNOTATED_DN	155	0.486932	1.97425	<0.001	0.00322213	0.201	2895	tags=35%, list=21%, signal=44%
B6	Sus vs Con	Positive	CHIANG_LIVER_CANCER_SUBCLASS_UNANNOTATED_DN	155	0.486932	1.97425	<0.001	0.00322213	0.201	2895	tags=35%, list=21%, signal=44%
B6	Res vs Con	Positive	ABE_INNER_EAR	37	0.623488	1.97515	<0.001	0.00319752	0.197	2552	tags=51%, list=18%, signal=63%
B6	Sus vs Con	Positive	ABE_INNER_EAR	37	0.623488	1.97515	<0.001	0.00319752	0.197	2552	tags=51%, list=18%, signal=63%
B6	Res vs Con	Positive	DANG_MYC_TARGETS_UP	111	0.5172	1.97731	<0.001	0.00314343	0.193	2141	tags=33%, list=15%, signal=39%
B6	Sus vs Con	Positive	DANG_MYC_TARGETS_UP	111	0.5172	1.97731	<0.001	0.00314343	0.193	2141	tags=33%, list=15%, signal=39%
B6	Res vs Con	Positive	BECKER_TAMOXIFEN_RESISTANCE_UP	33	0.646862	1.97799	<0.001	0.00314777	0.191	3186	tags=55%, list=23%, signal=70%
B6	Sus vs Con	Positive	BECKER_TAMOXIFEN_RESISTANCE_UP	33	0.646862	1.97799	<0.001	0.00314777	0.191	3186	tags=55%, list=23%, signal=70%
B6	Res vs Con	Positive	LUI_THYROID_CANCER_PAX8_PPARG_DN	36	0.623982	1.97856	<0.001	0.00315131	0.189	1025	tags=31%, list=7%, signal=33%
B6	Sus vs Con	Positive	LUI_THYROID_CANCER_PAX8_PPARG_DN	36	0.623982	1.97856	<0.001	0.00315131	0.189	1025	tags=31%, list=7%, signal=33%
B6	Res vs Con	Positive	YIH_RESPONSE_TO_ARSENITE_C2	16	0.748144	1.97938	<0.001	0.00315519	0.187	2229	tags=56%, list=16%, signal=67%
B6	Sus vs Con	Positive	YIH_RESPONSE_TO_ARSENITE_C2	16	0.748144	1.97938	<0.001	0.00315519	0.187	2229	tags=56%, list=16%, signal=67%
B6	Res vs Con	Positive	BIOCARTA_ACTINY_PATHWAY	20	0.74267	1.97954	<0.001	0.00319025	0.187	2446	tags=50%, list=17%, signal=60%
B6	Sus vs Con	Positive	BIOCARTA_ACTINY_PATHWAY	20	0.74267	1.97954	<0.001	0.00319025	0.187	2446	tags=50%, list=17%, signal=60%
B6	Res vs Con	Positive	PICCALUGA_ANGIOIMMUNOBLASTIC_LYMPHOMA_UP	163	0.491296	1.98555	<0.001	0.00299215	0.174	2818	tags=36%, list=20%, signal=45%
B6	Sus vs Con	Positive	PICCALUGA_ANGIOIMMUNOBLASTIC_LYMPHOMA_UP	163	0.491296	1.98555	<0.001	0.00299215	0.174	2818	tags=36%, list=20%, signal=45%
B6	Res vs Con	Positive	OUELLET_OVARIAN_CANCER_INVASIVE_VS_LMP_UP	98	0.529942	1.99369	<0.001	0.00263295	0.157	2219	tags=34%, list=16%, signal=40%
B6	Sus vs Con	Positive	OUELLET_OVARIAN_CANCER_INVASIVE_VS_LMP_UP	98	0.529942	1.99369	<0.001	0.00263295	0.157	2219	tags=34%, list=16%, signal=40%
B6	Res vs Con	Positive	KIM_LRRC3B_TARGETS	20	0.725553	1.99452	<0.001	0.00261483	0.154	1441	tags=45%, list=10%, signal=50%
B6	Sus vs Con	Positive	KIM_LRRC3B_TARGETS	20	0.725553	1.99452	<0.001	0.00261483	0.154	1441	tags=45%, list=10%, signal=50%
B6	Sus vs Res	Positive	REACTOME_TCA_CYCLE_AND_RESPIRATORY_ELECTRON_TRANSPORT	108	0.516938	1.99567	<0.001	0.0115637	0.156	2647	tags=39%, list=19%, signal=48%
B6	Res vs Con	Positive	PETRETTO_CARDIAC_HYPERTROPHY	29	0.662743	1.99787	<0.001	0.0025811	0.15	2167	tags=48%, list=15%, signal=57%
B6	Sus vs Con	Positive	PETRETTO_CARDIAC_HYPERTROPHY	29	0.662743	1.99787	<0.001	0.0025811	0.15	2167	tags=48%, list=15%, signal=57%
B6	Res vs Con	Positive	PARK_HSC_MARKERS	35	0.645029	1.99871	<0.001	0.00256255	0.147	2937	tags=63%, list=21%, signal=79%
B6	Sus vs Con	Positive	PARK_HSC_MARKERS	35	0.645029	1.99871	<0.001	0.00256255	0.147	2937	tags=63%, list=21%, signal=79%
B6	Res vs Con	Positive	SCHLOSSER_SERUM_RESPONSE_DN	543	0.440308	2.00505	<0.001	0.00232777	0.132	2297	tags=28%, list=16%, signal=33%
B6	Sus vs Con	Positive	SCHLOSSER_SERUM_RESPONSE_DN	543	0.440308	2.00505	<0.001	0.00232777	0.132	2297	tags=28%, list=16%, signal=33%
B6	Res vs Con	Positive	DEN_INTERACT_WITH_LCA5	19	0.74622	2.00771	<0.001	0.00227388	0.127	1181	tags=47%, list=8%, signal=52%
B6	Sus vs Con	Positive	DEN_INTERACT_WITH_LCA5	19	0.74622	2.00771	<0.001	0.00227388	0.127	1181	tags=47%, list=8%, signal=52%
B6	Res vs Con	Positive	BURTON_ADIPOGENESIS_6	155	0.499556	2.00809	<0.001	0.00228449	0.127	2174	tags=35%, list=15%, signal=41%
B6	Sus vs Con	Positive	BURTON_ADIPOGENESIS_6	155	0.499556	2.00809	<0.001	0.00228449	0.127	2174	tags=35%, list=15%, signal=41%
B6	Res vs Con	Positive	LEIN_ASTROCYTE_MARKERS	36	0.619959	2.01243	<0.001	0.00212456	0.118	2716	tags=47%, list=19%, signal=58%
B6	Sus vs Con	Positive	LEIN_ASTROCYTE_MARKERS	36	0.619959	2.01243	<0.001	0.00212456	0.118	2716	tags=47%, list=19%, signal=58%
B6	Res vs Con	Positive	BIOCARTA_ETC_PATHWAY	11	0.84516	2.01431	<0.001	0.00204787	0.113	1434	tags=64%, list=10%, signal=71%
B6	Sus vs Con	Positive	BIOCARTA_ETC_PATHWAY	11	0.84516	2.01431	<0.001	0.00204787	0.113	1434	tags=64%, list=10%, signal=71%
B6	Sus vs Res	Positive	BUCKANOVICH_T_LYMPHOCYTE_HOMING_ON_TUMOR_UP	18	0.746628	2.01607	<0.001	0.00872641	0.113	2192	tags=50%, list=16%, signal=59%
B6	Res vs Con	Positive	YAO_TEMPORAL_RESPONSE_TO_PROGESTERONE_CLUSTER_12	69	0.564707	2.01662	<0.001	0.00200363	0.109	1488	tags=30%, list=11%, signal=34%
B6	Sus vs Con	Positive	YAO_TEMPORAL_RESPONSE_TO_PROGESTERONE_CLUSTER_12	69	0.564707	2.01662	<0.001	0.00200363	0.109	1488	tags=30%, list=11%, signal=34%
B6	Sus vs Res	Positive	KIM_LRRC3B_TARGETS	20	0.731884	2.01667	<0.001	0.00927182	0.113	1741	tags=50%, list=12%, signal=57%
B6	Res vs Con	Positive	BRACHAT_RESPONSE_TO_CAMPTOTHECIN_DN	38	0.624415	2.01858	<0.001	0.00194135	0.104	1725	tags=39%, list=12%, signal=45%
B6	Sus vs Con	Positive	BRACHAT_RESPONSE_TO_CAMPTOTHECIN_DN	38	0.624415	2.01858	<0.001	0.00194135	0.104	1725	tags=39%, list=12%, signal=45%
D2	Res vs Con	Positive	MEISSNER_BRAIN_HCP_WITH_H3_UNMETHYLATED	13	0.830276	2.02164	<0.001	0.0111107	0.073	1643	tags=62%, list=12%, signal=70%
B6	Res vs Con	Positive	ZHONG_SECRETOME_OF_LUNG_CANCER_AND_ENDOTHELIUM	57	0.596978	2.0267	<0.001	0.0016416	0.088	1871	tags=35%, list=13%, signal=40%
B6	Sus vs Con	Positive	ZHONG_SECRETOME_OF_LUNG_CANCER_AND_ENDOTHELIUM	57	0.596978	2.0267	<0.001	0.0016416	0.088	1871	tags=35%, list=13%, signal=40%
B6	Sus vs Res	Positive	KEGG_RIBOSOME	72	0.554997	2.02826	<0.001	0.00792619	0.093	3505	tags=49%, list=25%, signal=64%
B6	Res vs Con	Positive	JISON_SICKLE_CELL_DISEASE_DN	121	0.513158	2.03182	<0.001	0.00151757	0.08	1904	tags=31%, list=14%, signal=35%
B6	Sus vs Con	Positive	JISON_SICKLE_CELL_DISEASE_DN	121	0.513158	2.03182	<0.001	0.00151757	0.08	1904	tags=31%, list=14%, signal=35%
D2	Res vs Con	Positive	KANG_DOXORUBICIN_RESISTANCE_UP	33	0.663636	2.03194	<0.001	0.0122888	0.06	872	tags=30%, list=6%, signal=32%
B6	Sus vs Res	Positive	PAPASPYRIDONOS_UNSTABLE_ATEROSCLEROTIC_PLAQUE_UP	40	0.623357	2.03214	0.0018622	0.00796894	0.089	2314	tags=45%, list=16%, signal=54%
B6	Res vs Con	Positive	BILD_CTNNB1_ONCOGENIC_SIGNATURE	59	0.578909	2.03241	<0.001	0.00151957	0.079	2837	tags=44%, list=20%, signal=55%
B6	Sus vs Con	Positive	BILD_CTNNB1_ONCOGENIC_SIGNATURE	59	0.578909	2.03241	<0.001	0.00151957	0.079	2837	tags=44%, list=20%, signal=55%
B6	Res vs Con	Positive	KEGG_PATHOGENIC_ESCHERICHIA_COLI_INFECTION	39	0.633077	2.04073	<0.001	0.00135259	0.069	2864	tags=62%, list=20%, signal=77%
B6	Sus vs Con	Positive	KEGG_PATHOGENIC_ESCHERICHIA_COLI_INFECTION	39	0.633077	2.04073	<0.001	0.00135259	0.069	2864	tags=62%, list=20%, signal=77%
B6	Res vs Con	Positive	REACTOME_METABOLISM_OF_PROTEINS	323	0.467178	2.04403	<0.001	0.00121832	0.062	1768	tags=25%, list=13%, signal=28%
B6	Sus vs Con	Positive	REACTOME_METABOLISM_OF_PROTEINS	323	0.467178	2.04403	<0.001	0.00121832	0.062	1768	tags=25%, list=13%, signal=28%
B6	Sus vs Res	Positive	SHEN_SMARCA2_TARGETS_UP	345	0.457711	2.04427	<0.001	0.00661313	0.068	3057	tags=35%, list=22%, signal=43%
B6	Sus vs Res	Positive	PLASARI_TGFB1_SIGNALING_VIA_NFIC_10HR_UP	40	0.626599	2.04647	<0.001	0.00706118	0.067	2687	tags=52%, list=19%, signal=65%
B6	Sus vs Res	Positive	KEGG_PARKINSONS_DISEASE	97	0.539099	2.04978	<0.001	0.00725503	0.063	2755	tags=39%, list=20%, signal=48%
B6	Res vs Con	Positive	DAZARD_UV_RESPONSE_CLUSTER_G1	53	0.603244	2.05028	<0.001	0.00106162	0.054	1241	tags=38%, list=9%, signal=41%
B6	Sus vs Con	Positive	DAZARD_UV_RESPONSE_CLUSTER_G1	53	0.603244	2.05028	<0.001	0.00106162	0.054	1241	tags=38%, list=9%, signal=41%
B6	Res vs Con	Positive	MOOTHA_MITOCHONDRIA	384	0.460003	2.05046	<0.001	0.00107657	0.054	2181	tags=30%, list=16%, signal=34%
B6	Sus vs Con	Positive	MOOTHA_MITOCHONDRIA	384	0.460003	2.05046	<0.001	0.00107657	0.054	2181	tags=30%, list=16%, signal=34%
B6	Sus vs Res	Positive	MILI_PSEUDOPODIA_CHEMOTAXIS_UP	50	0.597579	2.05311	<0.001	0.00736483	0.058	2485	tags=42%, list=18%, signal=51%
B6	Sus vs Res	Positive	LEE_LIVER_CANCER_E2F1_DN	30	0.664176	2.05532	<0.001	0.00763683	0.054	2695	tags=57%, list=19%, signal=70%
B6	Res vs Con	Positive	LUI_THYROID_CANCER_CLUSTER_3	20	0.749379	2.05919	<0.001	0.000952087	0.047	972	tags=45%, list=7%, signal=48%
B6	Sus vs Con	Positive	LUI_THYROID_CANCER_CLUSTER_3	20	0.749379	2.05919	<0.001	0.000952087	0.047	972	tags=45%, list=7%, signal=48%
B6	Res vs Con	Positive	FLECHNER_BIOPSY_KIDNEY_TRANSPLANT_REJECTED_VS_OK_DN	425	0.455374	2.0612	<0.001	0.000906165	0.044	2617	tags=34%, list=19%, signal=41%
B6	Sus vs Con	Positive	FLECHNER_BIOPSY_KIDNEY_TRANSPLANT_REJECTED_VS_OK_DN	425	0.455374	2.0612	<0.001	0.000906165	0.044	2617	tags=34%, list=19%, signal=41%
B6	Res vs Con	Positive	JOHANSSON_BRAIN_CANCER_EARLY_VS_LATE_DN	40	0.633305	2.06751	<0.001	0.000857894	0.041	1566	tags=38%, list=11%, signal=42%
B6	Sus vs Con	Positive	JOHANSSON_BRAIN_CANCER_EARLY_VS_LATE_DN	40	0.633305	2.06751	<0.001	0.000857894	0.041	1566	tags=38%, list=11%, signal=42%
B6	Res vs Con	Positive	REACTOME_AMYLOIDS	28	0.679091	2.06949	<0.001	0.000870699	0.041	1230	tags=25%, list=9%, signal=27%
B6	Sus vs Con	Positive	REACTOME_AMYLOIDS	28	0.679091	2.06949	<0.001	0.000870699	0.041	1230	tags=25%, list=9%, signal=27%
B6	Res vs Con	Positive	BUCKANOVICH_T_LYMPHOCYTE_HOMING_ON_TUMOR_UP	18	0.771385	2.07296	<0.001	0.000840884	0.039	1577	tags=39%, list=11%, signal=44%
B6	Sus vs Con	Positive	BUCKANOVICH_T_LYMPHOCYTE_HOMING_ON_TUMOR_UP	18	0.771385	2.07296	<0.001	0.000840884	0.039	1577	tags=39%, list=11%, signal=44%
B6	Res vs Con	Positive	BURTON_ADIPOGENESIS_11	44	0.629945	2.07368	<0.001	0.000853821	0.039	3101	tags=52%, list=22%, signal=67%
B6	Sus vs Con	Positive	BURTON_ADIPOGENESIS_11	44	0.629945	2.07368	<0.001	0.000853821	0.039	3101	tags=52%, list=22%, signal=67%
B6	Res vs Con	Positive	MALONEY_RESPONSE_TO_17AAG_DN	64	0.583851	2.07481	<0.001	0.000845882	0.038	3276	tags=56%, list=23%, signal=73%
B6	Sus vs Con	Positive	MALONEY_RESPONSE_TO_17AAG_DN	64	0.583851	2.07481	<0.001	0.000845882	0.038	3276	tags=56%, list=23%, signal=73%
B6	Res vs Con	Positive	TIEN_INTESTINE_PROBIOTICS_2HR_UP	21	0.740148	2.08205	<0.001	0.000770547	0.034	763	tags=38%, list=5%, signal=40%
B6	Sus vs Con	Positive	TIEN_INTESTINE_PROBIOTICS_2HR_UP	21	0.740148	2.08205	<0.001	0.000770547	0.034	763	tags=38%, list=5%, signal=40%
B6	Res vs Con	Positive	TURASHVILI_BREAST_LOBULAR_CARCINOMA_VS_LOBULAR_NORMAL_DN	57	0.5961	2.08325	<0.001	0.000782975	0.034	1969	tags=35%, list=14%, signal=41%
B6	Sus vs Con	Positive	TURASHVILI_BREAST_LOBULAR_CARCINOMA_VS_LOBULAR_NORMAL_DN	57	0.5961	2.08325	<0.001	0.000782975	0.034	1969	tags=35%, list=14%, signal=41%
B6	Res vs Con	Positive	SCHAEFFER_PROSTATE_DEVELOPMENT_6HR_UP	132	0.529351	2.08936	<0.001	0.000750714	0.032	2202	tags=33%, list=16%, signal=38%
B6	Sus vs Con	Positive	SCHAEFFER_PROSTATE_DEVELOPMENT_6HR_UP	132	0.529351	2.08936	<0.001	0.000750714	0.032	2202	tags=33%, list=16%, signal=38%
B6	Res vs Con	Positive	KEEN_RESPONSE_TO_ROSIGLITAZONE_DN	84	0.560041	2.09034	<0.001	0.000763226	0.032	3780	tags=55%, list=27%, signal=74%
B6	Sus vs Con	Positive	KEEN_RESPONSE_TO_ROSIGLITAZONE_DN	84	0.560041	2.09034	<0.001	0.000763226	0.032	3780	tags=55%, list=27%, signal=74%
B6	Res vs Con	Positive	KEGG_ANTIGEN_PROCESSING_AND_PRESENTATION	33	0.683947	2.09425	<0.001	0.000657486	0.028	678	tags=27%, list=5%, signal=29%
B6	Sus vs Con	Positive	KEGG_ANTIGEN_PROCESSING_AND_PRESENTATION	33	0.683947	2.09425	<0.001	0.000657486	0.028	678	tags=27%, list=5%, signal=29%
D2	Res vs Con	Positive	SENGUPTA_NASOPHARYNGEAL_CARCINOMA_DN	148	0.532992	2.09471	<0.001	0.00352536	0.012	1849	tags=36%, list=13%, signal=42%
B6	Res vs Con	Positive	DAZARD_RESPONSE_TO_UV_SCC_UP	90	0.55597	2.098	<0.001	0.000526984	0.022	2261	tags=33%, list=16%, signal=39%
B6	Sus vs Con	Positive	DAZARD_RESPONSE_TO_UV_SCC_UP	90	0.55597	2.098	<0.001	0.000526984	0.022	2261	tags=33%, list=16%, signal=39%
B6	Res vs Con	Positive	MOOTHA_HUMAN_MITODB_6_2002	374	0.476962	2.10827	<0.001	<0.001	0.018	2295	tags=32%, list=16%, signal=37%
B6	Sus vs Con	Positive	MOOTHA_HUMAN_MITODB_6_2002	374	0.476962	2.10827	<0.001	<0.001	0.018	2295	tags=32%, list=16%, signal=37%
B6	Sus vs Res	Positive	NAKAYAMA_SOFT_TISSUE_TUMORS_PCA1_UP	45	0.643565	2.11376	<0.001	0.00215796	0.014	1040	tags=36%, list=7%, signal=38%
B6	Sus vs Res	Positive	HAMAI_APOPTOSIS_VIA_TRAIL_UP	445	0.462561	2.12994	<0.001	0.00211192	0.012	3095	tags=39%, list=22%, signal=48%
B6	Res vs Con	Positive	HILLION_HMGA1_TARGETS	78	0.581519	2.13423	<0.001	<0.001	0.009	2549	tags=42%, list=18%, signal=51%
B6	Sus vs Con	Positive	HILLION_HMGA1_TARGETS	78	0.581519	2.13423	<0.001	<0.001	0.009	2549	tags=42%, list=18%, signal=51%
B6	Res vs Con	Positive	KAYO_AGING_MUSCLE_DN	100	0.560489	2.14419	<0.001	<0.001	0.007	2513	tags=43%, list=18%, signal=52%
B6	Sus vs Con	Positive	KAYO_AGING_MUSCLE_DN	100	0.560489	2.14419	<0.001	<0.001	0.007	2513	tags=43%, list=18%, signal=52%
B6	Res vs Con	Positive	REACTOME_METABOLISM_OF_RNA	222	0.509643	2.14693	<0.001	<0.001	0.007	2629	tags=41%, list=19%, signal=50%
B6	Sus vs Con	Positive	REACTOME_METABOLISM_OF_RNA	222	0.509643	2.14693	<0.001	<0.001	0.007	2629	tags=41%, list=19%, signal=50%
B6	Sus vs Res	Positive	MOOTHA_VOXPHOS	77	0.58769	2.14701	<0.001	0.001431	0.007	4242	tags=60%, list=30%, signal=85%
B6	Res vs Con	Positive	LAIHO_COLORECTAL_CANCER_SERRATED_UP	94	0.568215	2.14779	<0.001	<0.001	0.007	2872	tags=44%, list=20%, signal=54%
B6	Sus vs Con	Positive	LAIHO_COLORECTAL_CANCER_SERRATED_UP	94	0.568215	2.14779	<0.001	<0.001	0.007	2872	tags=44%, list=20%, signal=54%
B6	Res vs Con	Positive	LU_AGING_BRAIN_UP	222	0.509247	2.15222	<0.001	<0.001	0.006	2797	tags=36%, list=20%, signal=45%
B6	Sus vs Con	Positive	LU_AGING_BRAIN_UP	222	0.509247	2.15222	<0.001	<0.001	0.006	2797	tags=36%, list=20%, signal=45%
B6	Res vs Con	Positive	TAKAO_RESPONSE_TO_UVB_RADIATION_UP	72	0.603078	2.16239	<0.001	<0.001	0.005	2181	tags=44%, list=16%, signal=52%
B6	Sus vs Con	Positive	TAKAO_RESPONSE_TO_UVB_RADIATION_UP	72	0.603078	2.16239	<0.001	<0.001	0.005	2181	tags=44%, list=16%, signal=52%
B6	Res vs Con	Positive	KEGG_SPLICEOSOME	88	0.575223	2.16283	<0.001	<0.001	0.005	2463	tags=41%, list=18%, signal=49%
B6	Sus vs Con	Positive	KEGG_SPLICEOSOME	88	0.575223	2.16283	<0.001	<0.001	0.005	2463	tags=41%, list=18%, signal=49%
B6	Sus vs Res	Positive	MILI_PSEUDOPODIA_HAPTOTAXIS_UP	403	0.480701	2.16463	<0.001	0.00121904	0.005	3729	tags=40%, list=27%, signal=52%
B6	Res vs Con	Positive	MARTINEZ_RESPONSE_TO_TRABECTEDIN_UP	57	0.632216	2.17194	<0.001	<0.001	0.005	1983	tags=47%, list=14%, signal=55%
B6	Sus vs Con	Positive	MARTINEZ_RESPONSE_TO_TRABECTEDIN_UP	57	0.632216	2.17194	<0.001	<0.001	0.005	1983	tags=47%, list=14%, signal=55%
B6	Res vs Con	Positive	SHEN_SMARCA2_TARGETS_UP	345	0.494564	2.17804	<0.001	<0.001	0.004	2296	tags=32%, list=16%, signal=38%
B6	Sus vs Con	Positive	SHEN_SMARCA2_TARGETS_UP	345	0.494564	2.17804	<0.001	<0.001	0.004	2296	tags=32%, list=16%, signal=38%
B6	Res vs Con	Positive	DAIRKEE_CANCER_PRONE_RESPONSE_BPA	41	0.673868	2.18164	<0.001	<0.001	0.003	1049	tags=29%, list=7%, signal=32%
B6	Sus vs Con	Positive	DAIRKEE_CANCER_PRONE_RESPONSE_BPA	41	0.673868	2.18164	<0.001	<0.001	0.003	1049	tags=29%, list=7%, signal=32%
B6	Res vs Con	Positive	STARK_PREFRONTAL_CORTEX_22Q11_DELETION_DN	403	0.483329	2.18695	<0.001	<0.001	0.003	2465	tags=34%, list=18%, signal=40%
B6	Sus vs Con	Positive	STARK_PREFRONTAL_CORTEX_22Q11_DELETION_DN	403	0.483329	2.18695	<0.001	<0.001	0.003	2465	tags=34%, list=18%, signal=40%
B6	Res vs Con	Positive	ZHONG_SECRETOME_OF_LUNG_CANCER_AND_MACROPHAGE	64	0.622355	2.18949	<0.001	<0.001	0.003	1882	tags=39%, list=13%, signal=45%
B6	Sus vs Con	Positive	ZHONG_SECRETOME_OF_LUNG_CANCER_AND_MACROPHAGE	64	0.622355	2.18949	<0.001	<0.001	0.003	1882	tags=39%, list=13%, signal=45%
B6	Res vs Con	Positive	JIANG_AGING_CEREBRAL_CORTEX_UP	32	0.709996	2.20048	<0.001	<0.001	0.002	552	tags=38%, list=4%, signal=39%
B6	Sus vs Con	Positive	JIANG_AGING_CEREBRAL_CORTEX_UP	32	0.709996	2.20048	<0.001	<0.001	0.002	552	tags=38%, list=4%, signal=39%
B6	Res vs Con	Positive	LEIN_OLIGODENDROCYTE_MARKERS	62	0.623894	2.2012	<0.001	<0.001	0.002	3206	tags=56%, list=23%, signal=73%
B6	Sus vs Con	Positive	LEIN_OLIGODENDROCYTE_MARKERS	62	0.623894	2.2012	<0.001	<0.001	0.002	3206	tags=56%, list=23%, signal=73%
B6	Res vs Con	Positive	REACTOME_ACTIVATION_OF_THE_MRNA_UPON_BINDING_OF_THE_CAP_BINDING_COMPLEX_AND_EIFS_AND_SUBSEQUENT_BINDING_TO_43S	40	0.68911	2.2104	<0.001	<0.001	0.002	1675	tags=50%, list=12%, signal=57%
B6	Sus vs Con	Positive	REACTOME_ACTIVATION_OF_THE_MRNA_UPON_BINDING_OF_THE_CAP_BINDING_COMPLEX_AND_EIFS_AND_SUBSEQUENT_BINDING_TO_43S	40	0.68911	2.2104	<0.001	<0.001	0.002	1675	tags=50%, list=12%, signal=57%
B6	Res vs Con	Positive	RHEIN_ALL_GLUCOCORTICOID_THERAPY_DN	304	0.511024	2.21868	<0.001	<0.001	0.002	1974	tags=32%, list=14%, signal=36%
B6	Sus vs Con	Positive	RHEIN_ALL_GLUCOCORTICOID_THERAPY_DN	304	0.511024	2.21868	<0.001	<0.001	0.002	1974	tags=32%, list=14%, signal=36%
B6	Sus vs Res	Positive	REACTOME_RESPIRATORY_ELECTRON_TRANSPORT	59	0.625961	2.22305	<0.001	<0.001	0.001	4212	tags=69%, list=30%, signal=99%
B6	Res vs Con	Positive	GOLDRATH_HOMEOSTATIC_PROLIFERATION	149	0.554319	2.2265	<0.001	<0.001	0.002	2702	tags=46%, list=19%, signal=56%
B6	Sus vs Con	Positive	GOLDRATH_HOMEOSTATIC_PROLIFERATION	149	0.554319	2.2265	<0.001	<0.001	0.002	2702	tags=46%, list=19%, signal=56%
B6	Res vs Con	Positive	LUI_TARGETS_OF_PAX8_PPARG_FUSION	24	0.781045	2.22768	<0.001	<0.001	0.002	1025	tags=46%, list=7%, signal=49%
B6	Sus vs Con	Positive	LUI_TARGETS_OF_PAX8_PPARG_FUSION	24	0.781045	2.22768	<0.001	<0.001	0.002	1025	tags=46%, list=7%, signal=49%
B6	Res vs Con	Positive	LIN_MELANOMA_COPY_NUMBER_DN	36	0.703354	2.22833	<0.001	<0.001	0.002	1807	tags=47%, list=13%, signal=54%
B6	Sus vs Con	Positive	LIN_MELANOMA_COPY_NUMBER_DN	36	0.703354	2.22833	<0.001	<0.001	0.002	1807	tags=47%, list=13%, signal=54%
B6	Res vs Con	Positive	ZHANG_TLX_TARGETS_36HR_DN	134	0.562421	2.23291	<0.001	<0.001	0.002	2942	tags=49%, list=21%, signal=62%
B6	Sus vs Con	Positive	ZHANG_TLX_TARGETS_36HR_DN	134	0.562421	2.23291	<0.001	<0.001	0.002	2942	tags=49%, list=21%, signal=62%
B6	Res vs Con	Positive	REACTOME_FORMATION_OF_THE_TERNARY_COMPLEX_AND_SUBSEQUENTLY_THE_43S_COMPLEX	33	0.734494	2.23451	<0.001	<0.001	0.002	1675	tags=58%, list=12%, signal=65%
B6	Sus vs Con	Positive	REACTOME_FORMATION_OF_THE_TERNARY_COMPLEX_AND_SUBSEQUENTLY_THE_43S_COMPLEX	33	0.734494	2.23451	<0.001	<0.001	0.002	1675	tags=58%, list=12%, signal=65%
B6	Res vs Con	Positive	WONG_MITOCHONDRIA_GENE_MODULE	198	0.533455	2.23665	<0.001	<0.001	0.001	2055	tags=40%, list=15%, signal=47%
B6	Sus vs Con	Positive	WONG_MITOCHONDRIA_GENE_MODULE	198	0.533455	2.23665	<0.001	<0.001	0.001	2055	tags=40%, list=15%, signal=47%
B6	Res vs Con	Positive	LEE_LIVER_CANCER_SURVIVAL_DN	127	0.570892	2.23903	<0.001	<0.001	0.001	1733	tags=35%, list=12%, signal=39%
B6	Sus vs Con	Positive	LEE_LIVER_CANCER_SURVIVAL_DN	127	0.570892	2.23903	<0.001	<0.001	0.001	1733	tags=35%, list=12%, signal=39%
B6	Res vs Con	Positive	ALONSO_METASTASIS_UP	151	0.556958	2.25056	<0.001	<0.001	0.001	2797	tags=44%, list=20%, signal=55%
B6	Sus vs Con	Positive	ALONSO_METASTASIS_UP	151	0.556958	2.25056	<0.001	<0.001	0.001	2797	tags=44%, list=20%, signal=55%
B6	Res vs Con	Positive	IGLESIAS_E2F_TARGETS_UP	134	0.564691	2.25178	<0.001	<0.001	0.001	2433	tags=38%, list=17%, signal=46%
B6	Sus vs Con	Positive	IGLESIAS_E2F_TARGETS_UP	134	0.564691	2.25178	<0.001	<0.001	0.001	2433	tags=38%, list=17%, signal=46%
B6	Sus vs Res	Positive	REACTOME_RESPIRATORY_ELECTRON_TRANSPORT_ATP_SYNTHESIS_BY_CHEMIOSMOTIC_COUPLING_AND_HEAT_PRODUCTION_BY_UNCOUPLING_PROTEINS_	74	0.623975	2.25632	<0.001	<0.001	0.001	2755	tags=49%, list=20%, signal=60%
B6	Res vs Con	Positive	PECE_MAMMARY_STEM_CELL_UP	105	0.594237	2.25876	<0.001	<0.001	0.001	2190	tags=45%, list=16%, signal=53%
B6	Sus vs Con	Positive	PECE_MAMMARY_STEM_CELL_UP	105	0.594237	2.25876	<0.001	<0.001	0.001	2190	tags=45%, list=16%, signal=53%
B6	Res vs Con	Positive	WANG_TUMOR_INVASIVENESS_UP	307	0.519109	2.26688	<0.001	<0.001	0.001	2469	tags=37%, list=18%, signal=44%
B6	Sus vs Con	Positive	WANG_TUMOR_INVASIVENESS_UP	307	0.519109	2.26688	<0.001	<0.001	0.001	2469	tags=37%, list=18%, signal=44%
B6	Res vs Con	Positive	FLECHNER_BIOPSY_KIDNEY_TRANSPLANT_OK_VS_DONOR_UP	434	0.503144	2.27145	<0.001	<0.001	0.001	2620	tags=37%, list=19%, signal=44%
B6	Sus vs Con	Positive	FLECHNER_BIOPSY_KIDNEY_TRANSPLANT_OK_VS_DONOR_UP	434	0.503144	2.27145	<0.001	<0.001	0.001	2620	tags=37%, list=19%, signal=44%
B6	Res vs Con	Positive	HILLION_HMGA1B_TARGETS	76	0.62624	2.28156	<0.001	<0.001	0.001	2598	tags=46%, list=18%, signal=56%
B6	Sus vs Con	Positive	HILLION_HMGA1B_TARGETS	76	0.62624	2.28156	<0.001	<0.001	0.001	2598	tags=46%, list=18%, signal=56%
B6	Sus vs Res	Positive	LU_AGING_BRAIN_UP	222	0.533011	2.28326	<0.001	0.000611443	0.001	3673	tags=48%, list=26%, signal=64%
B6	Res vs Con	Positive	JIANG_AGING_HYPOTHALAMUS_UP	42	0.702464	2.28408	<0.001	<0.001	0.001	1537	tags=50%, list=11%, signal=56%
B6	Sus vs Con	Positive	JIANG_AGING_HYPOTHALAMUS_UP	42	0.702464	2.28408	<0.001	<0.001	0.001	1537	tags=50%, list=11%, signal=56%
B6	Res vs Con	Positive	MILI_PSEUDOPODIA_CHEMOTAXIS_UP	50	0.670412	2.28437	<0.001	<0.001	0.001	2235	tags=50%, list=16%, signal=59%
B6	Sus vs Con	Positive	MILI_PSEUDOPODIA_CHEMOTAXIS_UP	50	0.670412	2.28437	<0.001	<0.001	0.001	2235	tags=50%, list=16%, signal=59%
B6	Res vs Con	Positive	ZHONG_SECRETOME_OF_LUNG_CANCER_AND_FIBROBLAST	112	0.596383	2.28964	<0.001	<0.001	0.001	1904	tags=34%, list=14%, signal=39%
B6	Sus vs Con	Positive	ZHONG_SECRETOME_OF_LUNG_CANCER_AND_FIBROBLAST	112	0.596383	2.28964	<0.001	<0.001	0.001	1904	tags=34%, list=14%, signal=39%
B6	Res vs Con	Positive	REACTOME_METABOLISM_OF_MRNA	182	0.560407	2.31609	<0.001	<0.001	<0.001	2629	tags=46%, list=19%, signal=55%
B6	Sus vs Con	Positive	REACTOME_METABOLISM_OF_MRNA	182	0.560407	2.31609	<0.001	<0.001	<0.001	2629	tags=46%, list=19%, signal=55%
B6	Res vs Con	Positive	CHNG_MULTIPLE_MYELOMA_HYPERPLOID_UP	44	0.69643	2.32619	<0.001	<0.001	<0.001	2552	tags=59%, list=18%, signal=72%
B6	Sus vs Con	Positive	CHNG_MULTIPLE_MYELOMA_HYPERPLOID_UP	44	0.69643	2.32619	<0.001	<0.001	<0.001	2552	tags=59%, list=18%, signal=72%
B6	Res vs Con	Positive	TIEN_INTESTINE_PROBIOTICS_6HR_UP	44	0.71268	2.32729	<0.001	<0.001	<0.001	2410	tags=66%, list=17%, signal=79%
B6	Sus vs Con	Positive	TIEN_INTESTINE_PROBIOTICS_6HR_UP	44	0.71268	2.32729	<0.001	<0.001	<0.001	2410	tags=66%, list=17%, signal=79%
B6	Res vs Con	Positive	YAO_TEMPORAL_RESPONSE_TO_PROGESTERONE_CLUSTER_13	140	0.57559	2.32733	<0.001	<0.001	<0.001	1755	tags=36%, list=12%, signal=40%
B6	Sus vs Con	Positive	YAO_TEMPORAL_RESPONSE_TO_PROGESTERONE_CLUSTER_13	140	0.57559	2.32733	<0.001	<0.001	<0.001	1755	tags=36%, list=12%, signal=40%
B6	Res vs Con	Positive	KEGG_ALZHEIMERS_DISEASE	134	0.596609	2.37656	<0.001	<0.001	<0.001	1817	tags=39%, list=13%, signal=44%
B6	Sus vs Con	Positive	KEGG_ALZHEIMERS_DISEASE	134	0.596609	2.37656	<0.001	<0.001	<0.001	1817	tags=39%, list=13%, signal=44%
B6	Sus vs Res	Positive	LEIN_OLIGODENDROCYTE_MARKERS	62	0.667621	2.37713	<0.001	<0.001	<0.001	2775	tags=61%, list=20%, signal=76%
B6	Res vs Con	Positive	HAMAI_APOPTOSIS_VIA_TRAIL_UP	445	0.527042	2.39222	<0.001	<0.001	<0.001	2750	tags=40%, list=20%, signal=48%
B6	Sus vs Con	Positive	HAMAI_APOPTOSIS_VIA_TRAIL_UP	445	0.527042	2.39222	<0.001	<0.001	<0.001	2750	tags=40%, list=20%, signal=48%
B6	Res vs Con	Positive	KEGG_HUNTINGTONS_DISEASE	152	0.604464	2.4189	<0.001	<0.001	<0.001	2617	tags=47%, list=19%, signal=58%
B6	Sus vs Con	Positive	KEGG_HUNTINGTONS_DISEASE	152	0.604464	2.4189	<0.001	<0.001	<0.001	2617	tags=47%, list=19%, signal=58%
B6	Res vs Con	Positive	REACTOME_INFLUENZA_LIFE_CYCLE	117	0.643297	2.44125	<0.001	<0.001	<0.001	2553	tags=51%, list=18%, signal=62%
B6	Sus vs Con	Positive	REACTOME_INFLUENZA_LIFE_CYCLE	117	0.643297	2.44125	<0.001	<0.001	<0.001	2553	tags=51%, list=18%, signal=62%
B6	Res vs Con	Positive	REACTOME_TCA_CYCLE_AND_RESPIRATORY_ELECTRON_TRANSPORT	108	0.645793	2.46176	<0.001	<0.001	<0.001	2061	tags=51%, list=15%, signal=59%
B6	Sus vs Con	Positive	REACTOME_TCA_CYCLE_AND_RESPIRATORY_ELECTRON_TRANSPORT	108	0.645793	2.46176	<0.001	<0.001	<0.001	2061	tags=51%, list=15%, signal=59%
B6	Res vs Con	Positive	BILANGES_SERUM_AND_RAPAMYCIN_SENSITIVE_GENES	53	0.729722	2.48253	<0.001	<0.001	<0.001	2113	tags=62%, list=15%, signal=73%
B6	Sus vs Con	Positive	BILANGES_SERUM_AND_RAPAMYCIN_SENSITIVE_GENES	53	0.729722	2.48253	<0.001	<0.001	<0.001	2113	tags=62%, list=15%, signal=73%
B6	Res vs Con	Positive	KEGG_OXIDATIVE_PHOSPHORYLATION	99	0.66348	2.52655	<0.001	<0.001	<0.001	2056	tags=52%, list=15%, signal=60%
B6	Sus vs Con	Positive	KEGG_OXIDATIVE_PHOSPHORYLATION	99	0.66348	2.52655	<0.001	<0.001	<0.001	2056	tags=52%, list=15%, signal=60%
D2	Res vs Con	Positive	MCCLUNG_CREB1_TARGETS_DN	49	0.77323	2.53201	<0.001	<0.001	<0.001	1999	tags=57%, list=14%, signal=66%
B6	Res vs Con	Positive	MILI_PSEUDOPODIA_HAPTOTAXIS_UP	403	0.578884	2.57501	<0.001	<0.001	<0.001	3116	tags=44%, list=22%, signal=55%
B6	Sus vs Con	Positive	MILI_PSEUDOPODIA_HAPTOTAXIS_UP	403	0.578884	2.57501	<0.001	<0.001	<0.001	3116	tags=44%, list=22%, signal=55%
B6	Res vs Con	Positive	MOOTHA_VOXPHOS	77	0.717101	2.58225	<0.001	<0.001	<0.001	2617	tags=65%, list=19%, signal=79%
B6	Sus vs Con	Positive	MOOTHA_VOXPHOS	77	0.717101	2.58225	<0.001	<0.001	<0.001	2617	tags=65%, list=19%, signal=79%
B6	Res vs Con	Positive	REACTOME_TRANSLATION	114	0.670821	2.58461	<0.001	<0.001	<0.001	1734	tags=43%, list=12%, signal=49%
B6	Sus vs Con	Positive	REACTOME_TRANSLATION	114	0.670821	2.58461	<0.001	<0.001	<0.001	1734	tags=43%, list=12%, signal=49%
B6	Res vs Con	Positive	KEGG_PARKINSONS_DISEASE	97	0.686494	2.58631	<0.001	<0.001	<0.001	2638	tags=63%, list=19%, signal=77%
B6	Sus vs Con	Positive	KEGG_PARKINSONS_DISEASE	97	0.686494	2.58631	<0.001	<0.001	<0.001	2638	tags=63%, list=19%, signal=77%
B6	Res vs Con	Positive	REACTOME_RESPIRATORY_ELECTRON_TRANSPORT	59	0.748012	2.62817	<0.001	<0.001	<0.001	2617	tags=73%, list=19%, signal=89%
B6	Sus vs Con	Positive	REACTOME_RESPIRATORY_ELECTRON_TRANSPORT	59	0.748012	2.62817	<0.001	<0.001	<0.001	2617	tags=73%, list=19%, signal=89%
B6	Res vs Con	Positive	HSIAO_HOUSEKEEPING_GENES	334	0.598676	2.62846	<0.001	<0.001	<0.001	2596	tags=46%, list=18%, signal=55%
B6	Sus vs Con	Positive	HSIAO_HOUSEKEEPING_GENES	334	0.598676	2.62846	<0.001	<0.001	<0.001	2596	tags=46%, list=18%, signal=55%
B6	Res vs Con	Positive	REACTOME_NONSENSE_MEDIATED_DECAY_ENHANCED_BY_THE_EXON_JUNCTION_COMPLEX	90	0.717604	2.64447	<0.001	<0.001	<0.001	2158	tags=59%, list=15%, signal=69%
B6	Sus vs Con	Positive	REACTOME_NONSENSE_MEDIATED_DECAY_ENHANCED_BY_THE_EXON_JUNCTION_COMPLEX	90	0.717604	2.64447	<0.001	<0.001	<0.001	2158	tags=59%, list=15%, signal=69%
B6	Res vs Con	Positive	REACTOME_RESPIRATORY_ELECTRON_TRANSPORT_ATP_SYNTHESIS_BY_CHEMIOSMOTIC_COUPLING_AND_HEAT_PRODUCTION_BY_UNCOUPLING_PROTEINS_	74	0.742758	2.66558	<0.001	<0.001	<0.001	2659	tags=73%, list=19%, signal=90%
B6	Sus vs Con	Positive	REACTOME_RESPIRATORY_ELECTRON_TRANSPORT_ATP_SYNTHESIS_BY_CHEMIOSMOTIC_COUPLING_AND_HEAT_PRODUCTION_BY_UNCOUPLING_PROTEINS_	74	0.742758	2.66558	<0.001	<0.001	<0.001	2659	tags=73%, list=19%, signal=90%
B6	Res vs Con	Positive	REACTOME_PEPTIDE_CHAIN_ELONGATION	70	0.756696	2.70265	<0.001	<0.001	<0.001	2158	tags=64%, list=15%, signal=76%
B6	Sus vs Con	Positive	REACTOME_PEPTIDE_CHAIN_ELONGATION	70	0.756696	2.70265	<0.001	<0.001	<0.001	2158	tags=64%, list=15%, signal=76%
B6	Res vs Con	Positive	REACTOME_3_UTR_MEDIATED_TRANSLATIONAL_REGULATION	79	0.736397	2.71546	<0.001	<0.001	<0.001	2158	tags=61%, list=15%, signal=71%
B6	Sus vs Con	Positive	REACTOME_3_UTR_MEDIATED_TRANSLATIONAL_REGULATION	79	0.736397	2.71546	<0.001	<0.001	<0.001	2158	tags=61%, list=15%, signal=71%
B6	Res vs Con	Positive	REACTOME_SRP_DEPENDENT_COTRANSLATIONAL_PROTEIN_TARGETING_TO_MEMBRANE	90	0.723802	2.72734	<0.001	<0.001	<0.001	2158	tags=54%, list=15%, signal=64%
B6	Sus vs Con	Positive	REACTOME_SRP_DEPENDENT_COTRANSLATIONAL_PROTEIN_TARGETING_TO_MEMBRANE	90	0.723802	2.72734	<0.001	<0.001	<0.001	2158	tags=54%, list=15%, signal=64%
B6	Res vs Con	Positive	REACTOME_INFLUENZA_VIRAL_RNA_TRANSCRIPTION_AND_REPLICATION	85	0.739323	2.73874	<0.001	<0.001	<0.001	2158	tags=59%, list=15%, signal=69%
B6	Sus vs Con	Positive	REACTOME_INFLUENZA_VIRAL_RNA_TRANSCRIPTION_AND_REPLICATION	85	0.739323	2.73874	<0.001	<0.001	<0.001	2158	tags=59%, list=15%, signal=69%
B6	Res vs Con	Positive	KEGG_RIBOSOME	72	0.773187	2.80095	<0.001	<0.001	<0.001	2158	tags=67%, list=15%, signal=78%
B6	Sus vs Con	Positive	KEGG_RIBOSOME	72	0.773187	2.80095	<0.001	<0.001	<0.001	2158	tags=67%, list=15%, signal=78%
