# Supplementary material for: Genetic Control of Myelin Plasticity after Chronic Psychosocial Stress
Source: eNeuro. 2018 Jul 11;5(4):ENEURO.0166-18.2018. doi: 10.1523/ENEURO.0166-18.2018 (PMC6071195; doi:10.1523/ENEURO.0166-18.2018)
Supplement: Extended Data Figure 5-3 — Details of axons assessed by TEM (depicted in Fig. 5). Calculation of axon diameter category boundaries (small, medium, large) in each brain region, and the number of animals and axons per category and group. mPFC: medial prefrontal cortex; vHPC: ventral hippocampus; BNST: bed nucleus of the stria terminalis; B6: C57BL/6NCrl; D2: DBA/2NCrl; Res: resilient; Sus: susceptible; Con: control. Download Figure 5-3, XLSX file. [file sup_enu-eN-NWR-0166-18-s11.xlsx]

## Sheet: Sheet1
Figure 5-3. Details of axons assessed by transmission electron microscopy (depicted in Fig. 5).
Calculation of axon diameter category boundaries (small, medium, large) in each brain
region, and the number of animals and axons per category and phenotype. mPFC = medial prefrontal
cortex, vHPC = ventral hippocampus, BNST = bed nucleus of the stria terminalis,
B6 = C57BL/6NCrl, D2 = DBA/2NCrl, Res = resilient, Sus = susceptible, Con = control.
Region		mPFC	BNST	vHPC
Mean diameter (µm)		0.611201	0.66924	0.649257
S.D.		0.149101	0.217129	0.16517
Small		< 0.51 µm	< 0.52 µm	< 0.54 µm
Medium		0.51 - 0.71 µm	0.52 - 0.81 µm	0.54 - 0.76 µm
Large		> 0.71 µm	> 0.81 µm	> 0.76 µm
	Animals	Small axons	Medium axons	Large axons	Tot. axons
mPFC
B6
Con	3	65	175	64	304
Res	4	122	189	84	395
Sus	3	70	163	68	301
D2
Con	6	142	315	142	599
Res	3	70	161	63	294
Sus	5	149	241	101	491
BNST
B6
Con	3	78	114	64	256
Res	4	82	197	81	360
Sus	3	65	136	67	268
D2
Con	6	127	275	101	503
Res	3	72	155	52	279
Sus	5	151	209	100	460
vHPC
B6
Con	3	40	86	42	168
Res	4	58	107	59	224
Sus	3	53	76	44	173
D2
Con	6	96	194	57	347
Res	3	54	93	31	178
Sus	5	83	148	68	299
